# Supplementary material for: Robust automated backbone triple resonance NMR assignments of proteins using Bayesian-based simulated annealing
Source: Nat Commun. 2023 Mar 21;14:1556. doi: 10.1038/s41467-023-37219-z (PMC10030768; doi:10.1038/s41467-023-37219-z)
Supplement: Supplementary file 3 — Source Data [file 41467_2023_37219_MOESM3_ESM.zip]

Archive with 107 entries (89 files):
- SourceData/
- SourceData/Source_Data.xlsx
- __MACOSX/SourceData/._Source_Data.xlsx
- SourceData/RunFiles/
- SourceData/RunFiles/BMRB.txt
- SourceData/RunFiles/cy1/
- SourceData/RunFiles/IL1B/
- SourceData/RunFiles/ecTS/
- SourceData/RunFiles/huIDR/
- SourceData/RunFiles/README
- SourceData/RunFiles/MBP/
- SourceData/RunFiles/IGPS/
- SourceData/RunFiles/IL1Ra/
- SourceData/RunFiles/V5Domain/
- SourceData/RunFiles/cy1/Cy1H6.fa
- __MACOSX/SourceData/RunFiles/cy1/._Cy1H6.fa
- SourceData/RunFiles/cy1/peakLists/
- SourceData/RunFiles/cy1/Cy1_shiftx2.txt
- __MACOSX/SourceData/RunFiles/cy1/._Cy1_shiftx2.txt
- SourceData/RunFiles/IL1B/shiftx2_IL1B_cs.txt
- SourceData/RunFiles/IL1B/IL1B.fa
- SourceData/RunFiles/IL1B/peaklists/
- SourceData/RunFiles/ecTS/peakLists/
- __MACOSX/SourceData/RunFiles/ecTS/._peakLists
- SourceData/RunFiles/ecTS/1AOB_A_predictedShifts.txt
- __MACOSX/SourceData/RunFiles/ecTS/._1AOB_A_predictedShifts.txt
- SourceData/RunFiles/ecTS/ecTS.fa
- __MACOSX/SourceData/RunFiles/ecTS/._ecTS.fa
- SourceData/RunFiles/huIDR/huIDR.fa
- __MACOSX/SourceData/RunFiles/huIDR/._huIDR.fa
- SourceData/RunFiles/huIDR/peakLists/
- SourceData/RunFiles/huIDR/randomCoilShifts.txt
- __MACOSX/SourceData/RunFiles/huIDR/._randomCoilShifts.txt
- SourceData/RunFiles/MBP/MBP.fa
- SourceData/RunFiles/MBP/1DMB_predicted_shifts.txt
- __MACOSX/SourceData/RunFiles/MBP/._1DMB_predicted_shifts.txt
- SourceData/RunFiles/MBP/peakLists/
- SourceData/RunFiles/IGPS/ssigpsr43s_seq.fa
- __MACOSX/SourceData/RunFiles/IGPS/._ssigpsr43s_seq.fa
- SourceData/RunFiles/IGPS/1igsR43S_shiftx2.txt
- __MACOSX/SourceData/RunFiles/IGPS/._1igsR43S_shiftx2.txt
- SourceData/RunFiles/IGPS/peakLists/
- SourceData/RunFiles/IL1Ra/IL1Ra_C66A_C122A.fa
- __MACOSX/SourceData/RunFiles/IL1Ra/._IL1Ra_C66A_C122A.fa
- SourceData/RunFiles/IL1Ra/peakLists/
- SourceData/RunFiles/IL1Ra/1ira_mutated_predictedShifts.txt
- __MACOSX/SourceData/RunFiles/IL1Ra/._1ira_mutated_predictedShifts.txt
- SourceData/RunFiles/V5Domain/peakLists/
- SourceData/RunFiles/V5Domain/randomCoilShifts.txt
- __MACOSX/SourceData/RunFiles/V5Domain/._randomCoilShifts.txt
- SourceData/RunFiles/V5Domain/V5dm.fa
- SourceData/RunFiles/cy1/peakLists/HNCOCB.pklist
- SourceData/RunFiles/cy1/peakLists/HNCACO.pklist
- SourceData/RunFiles/cy1/peakLists/HNCB.pklist
- SourceData/RunFiles/cy1/peakLists/HNCOCA.pklist
- SourceData/RunFiles/cy1/peakLists/HNCO.pklist
- SourceData/RunFiles/cy1/peakLists/HNCA.pklist
- SourceData/RunFiles/IL1B/peaklists/HNCACO.pklist
- SourceData/RunFiles/IL1B/peaklists/HNCOCA.pklist
- SourceData/RunFiles/IL1B/peaklists/HSQC.pklist
- SourceData/RunFiles/IL1B/peaklists/HNCACB.pklist
- SourceData/RunFiles/IL1B/peaklists/HNCO.pklist
- SourceData/RunFiles/IL1B/peaklists/HNCA.pklist
- SourceData/RunFiles/IL1B/peaklists/HNCOCACB.pklist
- SourceData/RunFiles/ecTS/peakLists/hncaco.pklist
- __MACOSX/SourceData/RunFiles/ecTS/peakLists/._hncaco.pklist
- SourceData/RunFiles/ecTS/peakLists/hncoca.pklist
- __MACOSX/SourceData/RunFiles/ecTS/peakLists/._hncoca.pklist
- SourceData/RunFiles/ecTS/peakLists/hsqc.pklist
- __MACOSX/SourceData/RunFiles/ecTS/peakLists/._hsqc.pklist
- SourceData/RunFiles/ecTS/peakLists/hncacb.pklist
- __MACOSX/SourceData/RunFiles/ecTS/peakLists/._hncacb.pklist
- SourceData/RunFiles/ecTS/peakLists/hnco.pklist
- __MACOSX/SourceData/RunFiles/ecTS/peakLists/._hnco.pklist
- SourceData/RunFiles/ecTS/peakLists/hnca.pklist
- __MACOSX/SourceData/RunFiles/ecTS/peakLists/._hnca.pklist
- SourceData/RunFiles/ecTS/peakLists/hncocacb.pklist
- __MACOSX/SourceData/RunFiles/ecTS/peakLists/._hncocacb.pklist
- SourceData/RunFiles/huIDR/peakLists/HNcaCO.pklist
- SourceData/RunFiles/huIDR/peakLists/HNcoCA.pklist
- SourceData/RunFiles/huIDR/peakLists/HSQC.pklist
- SourceData/RunFiles/huIDR/peakLists/HNCO.pklist
- SourceData/RunFiles/huIDR/peakLists/HNCA.pklist
- SourceData/RunFiles/MBP/peakLists/HNCOCB.pklist
- SourceData/RunFiles/MBP/peakLists/HNCACO.pklist
- SourceData/RunFiles/MBP/peakLists/HNCB.pklist
- SourceData/RunFiles/MBP/peakLists/HNCOCA.pklist
- SourceData/RunFiles/MBP/peakLists/HSQC.pklist
- SourceData/RunFiles/MBP/peakLists/HNCO.pklist
- SourceData/RunFiles/MBP/peakLists/HNCA.pklist
- SourceData/RunFiles/IGPS/peakLists/cbcaconh.pklist
- SourceData/RunFiles/IGPS/peakLists/hncoca.pklist
- SourceData/RunFiles/IGPS/peakLists/hsqc.pklist
- SourceData/RunFiles/IGPS/peakLists/hncacb.pklist
- SourceData/RunFiles/IGPS/peakLists/hnco.pklist
- SourceData/RunFiles/IGPS/peakLists/hnca.pklist
- SourceData/RunFiles/IL1Ra/peakLists/hncaco.pklist
- SourceData/RunFiles/IL1Ra/peakLists/cbcaconh.pklist
- SourceData/RunFiles/IL1Ra/peakLists/hsqc.pklist
- SourceData/RunFiles/IL1Ra/peakLists/hncacb.pklist
- SourceData/RunFiles/IL1Ra/peakLists/hnco.pklist
- SourceData/RunFiles/IL1Ra/peakLists/hnca.pklist
- SourceData/RunFiles/V5Domain/peakLists/HNCACO.pklist
- SourceData/RunFiles/V5Domain/peakLists/CBCACONH.pklist
- SourceData/RunFiles/V5Domain/peakLists/HSQC.pklist
- SourceData/RunFiles/V5Domain/peakLists/HNCACB.pklist
- SourceData/RunFiles/V5Domain/peakLists/HNCO.pklist
