# Supplementary material for: Robust automated backbone triple resonance NMR assignments of proteins using Bayesian-based simulated annealing
Source: Nat Commun. 2023 Mar 21;14:1556. doi: 10.1038/s41467-023-37219-z (PMC10030768; doi:10.1038/s41467-023-37219-z)
Supplement: Supplementary file 3 — Source Data [file 41467_2023_37219_MOESM3_ESM.zip › SourceData/Source_Data.xlsx]

## Sheet: Figure 2
Figure 3
	Protein	Fraction Matching	Fraction Missing	Fraction Mismatching
	IL-1β	0.994	0	0.006
	IL-1Ra	0.974	0.02	0.007
	IGPS	0.952	0.04	0.008
	MBP	0.981	0.005	0.013
	CY1	0.927	0.046	0.026
	ecTS	0.984	0.008	0.008
	VD5dm	1	0	0
	hIDD	0.789	0.028	0.183

## Sheet: Figure 4a
Figure 4a
Fraction of spin systems	Matching										Missing										Mismatching
1	0.983827										0.008										0.008
0.8	0.760108	0.773585	0.746631	0.752022	0.746631	0.760108	0.738544	0.746631	0.760108	0.760108	0.221024	0.212938	0.231806	0.231806	0.234501	0.226415	0.239892	0.237197	0.212938	0.218329	0.0188679	0.0134771	0.0215633	0.0161725	0.0188679	0.0134771	0.0215633	0.0161725	0.0269542	0.0215633
0.6	0.520216	0.495957	0.509434	0.504043	0.530997	0.501348	0.509434	0.530997	0.530997	0.522911	0.45283	0.469003	0.463612	0.479784	0.436658	0.471698	0.447439	0.447439	0.439353	0.460916	0.0269542	0.0350404	0.0269542	0.0161725	0.032345	0.0269542	0.0431267	0.0215633	0.0296496	0.0161725

## Sheet: Figure 4b
Figure 4b
Fraction of spin systems	Matching										Missing										Mismatching
1	0.983827										0.008										0.008
0.8	0.77628	0.781671	0.784367	0.77628	0.768194	0.781671	0.77628	0.784367	0.773585	0.778976	0.212938	0.204852	0.199461	0.212938	0.221024	0.207547	0.210243	0.202156	0.215633	0.210243	0.0107817	0.0134771	0.0161725	0.0107817	0.0107817	0.0107817	0.0134771	0.0134771	0.0107817	0.0107817
0.6	0.552561	0.544474	0.571429	0.566038	0.560647	0.568733	0.549865	0.574124	0.574124	0.574124	0.431267	0.425876	0.415094	0.423181	0.407008	0.415094	0.412399	0.412399	0.412399	0.404313	0.0161725	0.0296496	0.0134771	0.0107817	0.032345	0.0161725	0.0377359	0.0134771	0.0134771	0.0215633

## Sheet: Figure 4c
Figure 4c
Fraction of spin systems	Matching										Missing										Mismatching
1	0.984										0.008										0.008
0.8	0.761364	0.765152	0.761364	0.746212	0.753788	0.746212	0.761364	0.753788	0.727273	0.75	0.204545	0.19697	0.185606	0.223485	0.208333	0.200758	0.189394	0.208333	0.234848	0.231061	0.0340909	0.0378788	0.0530303	0.030303	0.0378788	0.0530303	0.0492424	0.0378788	0.0378788	0.0189394
0.6	0.579545	0.537879	0.534091	0.534091	0.560606	0.537879	0.534091	0.556818	0.534091	0.545455	0.363636	0.424242	0.420455	0.405303	0.393939	0.390152	0.424242	0.386364	0.420455	0.393939	0.0568182	0.0378788	0.0454546	0.0606061	0.0454546	0.0719697	0.0416667	0.0568182	0.0454546	0.0606061

## Sheet: Figure 4d
Figure 4d
Fraction of spin systems	Matching										Missing										Mismatching
1	0.984										0.008										0.008
0.8	0.761364	0.757576	0.768939	0.768939	0.753788	0.761364	0.768939	0.746212	0.75	0.765152	0.208333	0.227273	0.219697	0.200758	0.223485	0.212121	0.208333	0.238636	0.227273	0.215909	0.030303	0.0151515	0.0113636	0.030303	0.0227273	0.0265152	0.0227273	0.0151515	0.0227273	0.0189394	0.0189394
0.6	0.55303	0.545455	0.549242	0.55303	0.541667	0.545455	0.568182	0.545455	0.541667	0.541667	0.42803	0.431818	0.416667	0.412879	0.42803	0.416667	0.390152	0.412879	0.435606	0.439394	0.0189394	0.0227273	0.0340909	0.0340909	0.030303	0.0378788	0.0416667	0.0416667	0.0227273	0.0189394	0.0606061

## Sheet: Figure 4e
Figure 4e
	Condition	Fraction Matching	Fraction Missing	Fraction Mismatching
	Cα	0.118598	0.881402	0
	Cβ	0.919137	0.0754717	0.00539084
	C'	0.097035	0.902965	0

## Sheet: Figure 4f
Figure 4f
	Condition	Fraction Matching	Fraction Missing	Fraction Mismatching
	Cα	0.981132	0.00808625	0.0107817
	Cβ	0.946092	0.0377358	0.0161725
	C'	0.38814	0.584906	0.0269542

## Sheet: Figure 4g
Figure 4g
	Condition	Fraction Matching	Fraction Missing	Fraction Mismatching
	Cα	0.170455	0.82197	0.00757576
	Cβ	0.378788	0.587121	0.03409
	C'	0.102273	0.897727	0

## Sheet: Figure 4h
Figure 4h
	Condition	Fraction Matching	Fraction Missing	Fraction Mismatching
	Cα	0.867424	0.0757576	0.0568182
	Cβ	0.837121	0.102273	0.0606061
	C'	0.465909	0.5	0.0340909

## Sheet: Figure 4i
Figure 4i
Condition	Matching										Missing										Mismatching
CA 88% CB 25% CO 0% BMRB Shifts	0.196766	0.191375	0.167116	0.16442	0.16442	0.188679	0.180593	0.234501	0.153639	0.19407	0.797844	0.808625	0.830189	0.83558	0.83558	0.80593	0.814016	0.765499	0.83558	0.803234	0.00539084	0	0.00269542	0	0	0.00539084	0.00539084	0	0.0107817	0.00269542
CA 88% CB 25% CO 0% SHIFTX+ Shifts	0.929919	0.908356	0.886792	0.951482	0.938005	0.881402	0.921833	0.889488	0.927224	0.927224	0.0458221	0.0566038	0.0727763	0.0350404	0.0296496	0.06469	0.0458221	0.0862534	0.0539084	0.0404313	0.0242588	0.0350404	0.0404313	0.0134771	0.032345	0.0539084	0.032345	0.0242588	0.0188679	0.032345
CA 88% CB 25% CO 75% BMRB Shifts	0.167116	0.180593	0.16442	0.183288	0.177898	0.16442	0.16442	0.207547	0.153639	0.137466	0.832884	0.819407	0.83558	0.816712	0.822102	0.83558	0.83558	0.792453	0.846361	0.862534	0	0	0	0	0	0	0	0	0	0
CA 88% CB 25% CO 75% SHIFTX+ Shifts	0.97035	0.97035	0.956873	0.96496	0.973046	0.951482	0.983827	0.962264	0.973046	0.93531	0.0134771	0.0134771	0.0269542	0.0188679	0.00808625	0.0431267	0.00539084	0.0242588	0.0215633	0.0404313	0.0161725	0.0161725	0.0161725	0.0161725	0.0188679	0.00539084	0.0107817	0.0134771	0.00539084	0.0242588

[truncated: 30 more sheets: Figure 4j, Figure 5a, Figure 5b, Figure 5c, Figure 5d, Figure 5e, Figure 5f, Figure 5g, Figure 5h, Figure 6a, Figure 6b, Figure 7a, Figure 7b, Figure 7c, Figure S1, Table S1, Table S2, Table S3, Table S4, Table S5 …]
