# Supplementary material for: Robust automated backbone triple resonance NMR assignments of proteins using Bayesian-based simulated annealing
Source: Nat Commun. 2023 Mar 21;14:1556. doi: 10.1038/s41467-023-37219-z (PMC10030768; doi:10.1038/s41467-023-37219-z)
Supplement: Supplementary file 3 — Source Data [file 41467_2023_37219_MOESM3_ESM.zip › SourceData/RunFiles/BMRB.txt]

A	CO	177.726	3.788
A	CA	53.167	2.779
A	CB	19.055	3.075
A	H	8.193	0.64
A	N	123.352	6.048
R	CO	176.412	3.373
R	CA	56.784	3.354
R	CB	30.697	2.517
R	H	8.241	1.056
R	N	120.813	4.775
N	CO	175.213	3.574
N	CA	53.546	3.527
N	CB	38.727	3.601
N	H	8.331	0.976
N	N	118.935	5.132
D	CO	176.358	3.58
D	CA	54.69	2.725
D	CB	40.896	2.562
D	H	8.3	0.59
D	N	120.7	4.656
C	CO	174.772	3.476
C	CA	58.022	3.46
C	CB	33.375	6.525
C	H	8.38	0.696
C	N	120.447	18.293
Q	CO	176.334	9.653
Q	CA	56.561	2.644
Q	CB	29.195	2.53
Q	H	8.217	0.654
Q	N	119.968	4.186
E	CO	176.825	4.294
E	CA	57.326	3.277
E	CB	30.022	3.155
E	H	8.33	0.745
E	N	120.719	4.702
G	CO	173.834	3.435
G	CA	45.377	2.223
G	H	8.327	0.767
G	N	109.678	7.082
H	CO	175.129	4.732
H	CA	56.519	3.416
H	CB	30.325	3.185
H	H	8.257	0.732
H	N	119.659	5.252
I	CO	175.795	4.539
I	CA	61.621	3.361
I	CB	38.587	2.931
I	H	8.263	0.692
I	N	121.425	6.063
L	CO	176.987	3.694
L	CA	55.652	2.236
L	CB	42.253	2.014
L	H	8.218	0.65
L	N	121.959	7.791
K	CO	176.609	5.761
K	CA	56.947	3.213
K	CB	32.795	2.929
K	H	8.175	0.669
K	N	121.044	4.705
M	CO	176.194	3.336
M	CA	56.144	2.29
M	CB	32.978	3.231
M	H	8.258	1.267
M	N	120.055	5.013
F	CO	175.444	3.076
F	CA	58.102	3.831
F	CB	39.96	3.621
F	H	8.336	0.731
F	N	120.393	5.476
P	CO	176.629	4.402
P	CA	63.332	3.624
P	CB	31.888	3.168
P	N	134.554	25.313
S	CO	174.588	3.263
S	CA	58.698	2.806
S	CB	63.727	4.989
S	H	8.278	0.725
S	N	116.295	4.267
T	CO	174.454	4.083
T	CA	62.213	2.755
T	CB	69.596	5.656
T	H	8.234	0.639
T	N	115.406	6.335
W	CO	175.971	6.068
W	CA	57.715	4.813
W	CB	30.088	4.787
W	H	8.269	0.781
W	N	121.655	6.043
Y	CO	175.364	4.715
Y	CA	58.143	3.103
Y	CB	39.312	3.136
Y	H	8.294	0.74
Y	N	120.761	11.968
V	CO	175.629	3.422
V	CA	62.496	3.199
V	CB	32.719	2.288
V	H	8.272	0.792
V	N	121.148	7.389
