# Supplementary material for: Robust automated backbone triple resonance NMR assignments of proteins using Bayesian-based simulated annealing
Source: Nat Commun. 2023 Mar 21;14:1556. doi: 10.1038/s41467-023-37219-z (PMC10030768; doi:10.1038/s41467-023-37219-z)
Supplement: Supplementary file 3 — Source Data [file 41467_2023_37219_MOESM3_ESM.zip › SourceData/RunFiles/cy1/Cy1_shiftx2.txt]

Num	RES	CA	CB	CO	N	H	HA
14	T	58.5503	69.243	172.0647	116.6729	7.732	4.7942
15	P	62.6659	31.7314	176.1848	0	0	4.9166
16	F	54.5212	40.533	172.6234	117.039	8.8592	5.1457
17	P	62.4891	31.6751	176.4334	0	0	4.4384
18	L	54.1983	42.0562	177.6674	120.6959	8.0812	4.5692
19	T	60.239	68.162	174.1104	112.3574	9.2622	4.4692
20	P	65.6542	30.3175	178.6669	0	0	4.0434
21	V	65.0118	30.4658	176.7794	115.3836	7.4728	3.4517
22	Q	59.0955	28.0367	177.6533	119.9653	7.9911	3.8642
23	H	59.542	28.6295	177.8748	116.8426	8.189	4.2763
24	A	54.6849	17.4257	179.1544	122.1554	7.3728	3.959
25	Y	57.8712	35.8943	178.0607	117.1044	8.594	4.2771
26	L	56.9253	40.7637	178.7433	119.6974	8.5694	4.0364
27	T	65.754	68.0615	177.0313	115.7459	8.0758	4.0258
28	G	46.7903	0	175.2734	108.1212	8.5071	3.8226
29	R	57.1792	29.7922	176.4788	118.8026	8.1023	4.5854
30	M	53.4505	30.6268	176.247	119.6861	7.3496	4.4991
31	P	64.0359	30.8808	177.6599	0	0	4.3946
32	G	44.6349	0	174.5324	106.5257	8.1422	3.9965
33	Q	53.7892	28.5234	176.6277	118.3546	7.8664	4.4418
34	T	64.0177	68.2169	175.1499	118.4435	8.2496	4.0738
35	L	55.5529	39.2093	177.3144	124.9176	8.6943	3.8738
36	G	44.4571	0	174.2872	105.102	8.1408	4.0938
37	G	45.5412	0	173.7127	107.5471	8.7418	3.8848
38	V	58.5029	33.8004	175.2291	112.4722	7.2912	4.4485
39	G	44.2488	0	173.5398	107.5858	7.9019	4.0262
40	C	57.5906	25.2881	172.457	118.3783	8.4035	4.7839
41	H	54.0603	32.4548	172.2716	123.0711	8.1222	5.3266
42	L	52.8406	44.7692	174.4715	127.4793	8.9447	4.9596
43	Y	55.9405	41.0176	173.351	127.4447	9.1579	5.805
44	Q	53.5242	32.25	172.7538	126.3504	8.3883	4.6072
45	E	54.4118	30.5733	174.7067	126.0824	8.9311	5.3459
46	F	55.9474	41.4419	174.5674	121.8028	9.0445	5.3267
47	E	54.1304	30.1221	175.8366	123.8862	9.1097	5.0823
48	G	44.3593	0	172.2354	111.2805	8.2075	4.2071
49	H	54.3134	31.0186	174.1901	115.2628	8.2774	5.4574
50	C	59.6263	24.6218	173.7877	116.9605	9.2658	4.2317
51	L	55.1056	41.3277	176.365	120.6633	7.6634	4.2538
52	T	58.89	70.8543	175.1963	117.2811	8.4672	4.6818
53	A	55.2006	17.6155	179.5807	125.7506	8.8308	4.1369
54	S	61.2119	61.7744	177.292	113.0973	8.3837	4.1676
55	Q	58.4491	27.7936	178.6011	120.7687	7.6785	3.9493
56	L	57.4722	40.7202	178.2937	120.5152	7.7298	3.915
57	E	59.398	28.6418	179.4884	118.4828	8.8015	4.0423
58	Q	58.4394	27.5858	178.5362	118.3168	7.9815	4.0754
59	A	54.7472	17.2562	179.2314	122.0318	7.7812	3.8968
60	I	65.1399	36.5003	176.9754	118.3795	8.4924	3.1247
61	T	66.4952	67.6078	176.7949	116.0737	8.4372	3.896
62	T	66.2472	67.5171	176.9554	116.5322	7.8145	3.9218
63	L	57.4296	40.4196	178.9463	121.3165	7.9934	3.8256
64	L	57.7001	40.8079	179.2775	119.6821	8.2504	4.0278
65	Q	57.6744	27.7799	177.3898	115.6371	7.7773	4.1541
66	R	57.1451	30.6489	176.4896	116.7047	7.3814	4.123
67	H	52.6133	29.7064	174.1145	115.6065	8.0022	5.2328
68	P	64.882	30.9588	178.5399	0	0	4.3155
69	M	56.8515	30.8055	176.5823	114.2646	8.3794	4.4584
70	L	55.7519	40.3579	176.6375	116.2628	7.6377	4.3302
71	H	55.7836	28.4975	174.2509	114.3285	8.0353	4.8796
72	I	60.6418	36.9702	175.2641	119.4191	7.3346	4.5611
73	A	50.1252	21.4023	174.8733	128.275	8.8125	5.279
74	F	56.3532	39.2539	175.3777	119.7429	8.6577	4.5854
75	R	54.3302	29.2354	176.2349	123.7469	9.0045	4.5126
76	P	64.4787	30.9579	177.0566	0	0	4.2862
77	D	53.0926	39.1893	177.2218	114.1645	8.0393	4.5475
78	G	45.5655	0	173.972	108.6693	7.8737	3.9241
79	Q	53.5518	31.3775	173.9699	117.4836	7.7951	4.8682
80	Q	52.8635	30.9386	173.3392	116.5357	8.1748	4.8637
81	V	59.4474	35.1463	174.0181	119.2342	8.38	4.756
82	W	56.6782	29.7869	175.3661	126.6763	8.8777	4.8342
83	L	50.8252	41.5293	175.6062	126.0792	7.5979	4.5468
84	P	63.7726	30.9729	176.474	0	0	3.6754
85	Q	52.001	29.7532	173.6305	117.8407	7.3949	4.6908
86	P	62.1605	31.6105	176.3544	0	0	4.38
87	Y	57.5675	36.5313	175.155	121.8616	8.3461	4.3404
88	W	56.6275	30.8245	174.0424	125.6003	7.4378	4.8298
89	N	51.9887	38.1081	174.4302	123.9332	7.7447	4.5327
90	G	44.1906	0	172.4577	106.5366	5.1545	3.7594
91	V	61.6963	31.7483	176.3184	118.3829	8.8348	4.4636
92	T	62.725	68.296	173.35	124.7824	8.3776	4.334
93	V	60.8897	32.514	175.4198	127.0943	8.3173	4.8612
94	H	54.3411	29.2451	173.9112	126.0533	9.192	4.9435
95	D	53.0691	39.8232	176.0011	125.6228	8.536	4.7746
96	L	53.1883	41.1644	177.493	126.2085	8.1901	4.5459
97	R	58.479	29.2899	177.0353	118.5913	8.2813	3.9887
98	H	54.8363	28.588	174.6893	113.6469	8.2903	4.7346
99	N	52.7239	38.3162	175.2352	117.4347	7.3469	4.713
100	D	53.4552	41.1703	176.9536	120.2706	8.3841	4.6426
101	A	55.0449	17.5791	179.9678	123.1052	8.7262	4.1469
102	E	58.8405	28.2931	179.0721	119.4089	8.6619	4.1183
103	S	61.4375	61.7182	176.8785	115.3948	8.6988	4.2185
104	R	58.9659	29.0396	178.0366	122.0278	7.8872	4.0605
105	Q	57.8554	27.4529	177.8694	118.9767	8.0935	4.0739
106	A	54.8418	17.1525	180.4617	120.975	8.2441	4.124
107	Y	61.1977	37.8046	178.1909	118.1978	8.0799	4.1007
108	L	57.7048	40.7974	179.3998	119.5338	8.4413	4.0131
109	D	56.6764	39.3964	178.28	118.4032	8.227	4.2564
110	A	54.6623	17.2658	180.0605	122.4818	7.7815	3.982
111	L	57.3088	40.4255	177.9994	119.343	8.2033	3.7173
112	R	59.5169	28.7161	177.8129	119.2791	8.4195	3.6463
113	Q	57.4862	27.2302	178.0433	116.1287	7.9257	3.777
114	R	57.7643	29.3686	178.4383	118.0574	7.3507	4.0569
115	L	56.4672	41.1485	178.988	117.2911	7.9961	4.055
116	S	60.0376	62.5902	174.6933	112.768	7.8111	3.8501
117	H	54.8613	29.1668	173.9984	116.0475	7.5725	4.766
118	R	56.1	29.7742	175.3819	120.5582	7.1701	4.0637
119	L	53.4825	40.8259	176.0768	128.0383	8.3019	4.2215
120	L	54.9552	41.4125	177.002	125.7524	8.1301	4.1206
121	R	54.2373	28.002	177.0128	121.8467	8.5469	4.394
122	V	64.2221	30.7293	177.1806	117.5887	7.6768	3.8021
123	E	58.0486	28.1132	176.8745	117.2535	9.3749	4.4562
124	I	59.919	37.4467	176.8286	113.7814	7.3816	4.3619
125	G	45.1462	0	173.9641	109.0655	7.7057	4.2166
126	E	56.3907	27.7688	175.7313	121.0392	7.8288	3.9524
127	T	61.0496	70.3148	173.366	115.7682	8.2872	4.6477
128	F	55.8119	41.7612	172.9441	116.6992	7.4066	5.7563
129	D	53.1171	43.4441	173.6968	119.4596	9.0947	5.3502
130	F	56.1597	42.1308	175.309	124.7929	9.4157	5.7663
131	Q	53.665	31.8425	173.8775	122.0059	9.616	5.5395
132	L	53.5123	44.3628	175.7378	125.1344	9.5652	5.2559
133	T	62.1219	69.2605	173.5742	123.9317	9.6373	5.2999
134	L	53.88	41.5407	176.2806	128.1554	8.9605	4.5802
135	L	51.6875	42.7968	174.8613	123.879	8.4395	4.8765
136	P	62.8672	31.6714	177.009	0	0	4.3889
137	D	55.0656	38.6612	175.398	116.4937	8.5673	4.2659
138	N	54.1278	36.2971	173.9297	112.3448	8.6192	4.3314
139	R	56.2783	30.7773	175.4023	118.2209	7.6194	4.5641
140	H	54.0088	32.3667	172.3821	115.3704	8.8242	5.6386
141	R	54.0419	32.5411	174.4289	122.1958	9.0007	5.3591
142	L	53.9985	43.6289	175.1223	129.0043	9.35	5.0546
143	H	53.9896	30.2632	173.3547	124.9906	9.4991	5.0089
144	V	59.9658	33.3276	174.5038	124.32	8.9112	4.3746
145	N	51.4662	40.9013	173.2751	125.3955	8.9825	5.7051
146	I	59.7973	41.5066	174.3997	122.9318	8.8531	4.7636
147	D	53.1889	40.8306	176.0433	127.6405	9.1732	4.8853
148	L	55.7285	40.4435	177.9116	125.7222	8.8815	4.059
149	L	56.6736	40.5072	177.402	117.7651	7.3849	3.8652
150	I	60.5508	38.1955	174.7595	106.1788	7.1823	4.2802
151	M	54.46	34.451	173.7661	116.1086	7.0404	4.4395
152	D	52.734	41.4945	176.8731	121.4988	8.5545	4.9267
153	A	54.7756	16.9822	178.9347	122.0562	8.5308	3.8146
154	S	61.8007	61.701	176.3082	113.3685	7.3782	3.8731
155	S	62.2811	61.8815	175.5295	116.4801	8.9132	4.1529
156	F	61.9203	38.6026	177.4333	121.9133	8.7745	3.9388
157	T	66.0799	67.6533	175.6779	115.5809	8.4585	4.2444
158	L	57.3474	40.8838	178.196	120.7979	7.8952	3.9698
159	F	61.6548	38.1479	176.7871	118.9594	8.6975	3.7148
160	F	61.5225	38.2683	177.8056	117.8121	8.2934	3.6758
161	D	57.1638	40.1556	178.5964	119.794	8.3102	4.3312
162	E	59.2929	28.4566	178.0632	118.2522	8.1316	3.8621
163	L	57.3664	40.1076	177.9338	121.0683	8.0169	3.5517
164	N	56.5308	37.6574	177.1564	116.4444	8.1556	4.1926
165	A	54.8559	17.309	179.9082	121.5602	7.8773	4.0165
166	L	57.4222	40.5753	181.0299	118.1555	7.8575	3.891
167	L	56.8963	40.901	178.8598	120.0507	7.8368	4.032
168	A	51.8001	18.1143	177.6061	119.5701	7.6178	4.2664
169	G	45.2781	0	174.35	106.1011	7.753	3.9316
170	E	55.4205	29.9176	175.6161	119.5879	8.0008	4.3687
171	S	57.0616	62.7519	174.4754	115.2225	8.2883	4.4417
172	L	52.7693	40.5587	175.4731	124.1339	8.1013	4.4022
173	P	62.2864	31.1202	176.8018	0	0	4.4029
174	A	52.1256	18.3717	177.13	123.5769	8.1803	4.1497
175	I	58.7914	39.0715	175.4481	117.6969	8.113	4.4301
176	D	53.4339	39.9644	176.7403	124.4008	8.3899	4.7384
177	T	61.9869	68.122	175.0219	116.9167	8.4834	4.2617
178	R	56.8729	29.3441	176.0922	121.3706	8.3663	4.294
179	Y	56.667	39.4492	175.1223	118.2253	7.6423	4.4163
180	D	51.8618	41.1918	176.1927	126.5017	8.0649	4.8521
181	F	60.4816	38.5995	176.689	118.0505	8.22	4.321
182	R	58.5644	28.3973	177.5278	119.9415	7.7705	3.4156
183	S	62.3871	61.4828	175.0912	114.9724	7.6945	3.8428
184	Y	61.0063	37.5214	176.8442	120.4212	8.1742	4.3886
185	L	57.4907	40.6438	179.3532	118.7082	8.0332	3.7633
186	L	57.3953	40.5463	180.281	119.1139	7.6317	4.0654
187	H	59.3108	28.9492	176.4743	118.6462	8.1911	4.4123
188	Q	59.1382	27.4579	177.4869	118.6716	8.5632	3.679
189	Q	58.4158	27.7074	178.168	117.5279	8.1647	4.0021
190	K	58.6265	31.8145	178.6	119.3486	7.5885	4.1497
191	I	62.9914	37.4642	177.4652	113.4182	7.8121	4.0594
192	N	52.9023	38.2568	175.5631	115.0231	8.0601	4.6123
193	Q	59.369	25.6563	175.0601	119.6636	7.6166	4.0562
194	P	65.9023	30.2488	179.5008	0	0	4.2997
195	L	57.3091	40.5183	180.0318	117.3457	7.0555	4.009
196	R	59.0106	29.2349	178.8765	118.7052	8.5073	4.1784
197	D	56.7679	39.3384	179.0233	120.2985	7.6257	4.4052
198	D	57.0067	39.6454	178.3285	120.4497	7.6404	4.3889
199	A	55.1754	17.5246	179.2909	121.5249	8.4349	4.0296
200	R	59.0092	28.9234	178.0364	118.0305	8.1799	3.408
201	A	54.5248	17.4586	179.9425	121.8817	7.8012	4.0235
202	Y	61.4506	37.4575	177.1804	117.4494	8.3259	3.811
203	W	59.9371	28.5925	179.316	118.7369	8.2867	4.3665
204	L	57.4321	40.5832	179.4859	119.5617	8.0959	4.1134
205	A	54.2078	17.146	179.7593	121.328	7.7552	4.0951
206	K	58.1122	31.7122	178.4569	117.436	7.5943	4.025
207	A	54.8261	17.8226	178.7658	121.535	7.6913	4.1022
208	S	60.1785	62.4084	175.5226	111.0138	7.7917	4.3346
209	T	61.2441	69.079	174.7248	110.2103	7.633	4.3531
210	L	54.0837	40.9002	175.3407	123.7897	7.2374	4.2405
211	P	61.4774	30.1877	174.964	0	0	4.7649
212	P	62.304	31.6762	176.783	0	0	4.4378
213	A	50.7359	17.2554	175.8779	122.9823	8.4321	4.4221
214	P	63.007	31.2449	175.7499	0	0	4.3271
215	V	61.0337	31.2005	175.3029	123.9861	8.5179	4.3002
216	L	51.3492	42.6189	175.0499	127.1416	8.7853	5.0765
217	P	62.8994	31.086	176.2088	0	0	4.3711
218	L	53.3211	42.5501	177.158	123.2748	8.3739	4.7587
219	A	53.2812	18.3175	177.3845	125.8565	8.5704	4.267
220	C	55.6802	29.8939	172.51	111.6109	7.3829	4.6969
221	E	55.0045	28.1821	176.4227	121.7563	8.377	4.302
222	P	64.2959	30.6813	177.2592	0	0	3.8707
223	A	53.2442	17.6058	177.8681	117.9803	8.1827	4.2864
224	T	61.2134	69.2793	174.7697	108.1485	7.6083	4.2632
225	L	55.5749	41.3092	176.8904	124.2922	7.0624	4.1612
226	R	56.7428	30.1482	176.0741	124.918	8.3613	4.2382
227	E	54.6646	31.2105	174.8493	118.6852	7.7277	4.4869
228	V	61.9779	31.5821	175.1762	126.4032	8.4175	4.1066
229	R	54.7247	31.8561	174.8763	126.3438	8.4028	4.7935
230	N	52.6392	39.4901	175.148	122.3217	8.8329	5.3988
231	T	61.5479	70.0787	173.3551	118.3872	9.0141	4.6551
232	R	54.3781	30.8151	174.7416	127.7797	8.3484	5.2889
233	R	53.7921	31.3565	174.6577	125.5986	8.5393	4.1933
234	R	54.5635	33.168	174.5374	122.1042	7.7434	5.1419
235	M	53.6988	34.9977	174.1111	126.7797	9.1688	4.7717
236	I	59.8448	37.7393	175.4845	126.318	8.365	4.3878
237	V	58.5741	31.4726	174.5727	127.2977	9.0425	4.5319
238	P	62.4515	31.8025	177.5288	0	0	4.558
239	A	55.2629	17.6151	180.0168	125.2348	8.9073	4.4689
240	T	64.8333	67.7098	176.9854	112.0728	8.4108	4.1796
241	R	58.6247	29.2416	178.65	121.1434	7.4764	4.19
242	W	59.7976	28.7675	177.6469	121.8776	9.0642	4.5738
243	H	59.4964	28.5349	176.8176	117.4275	8.5723	4.3282
244	A	54.8007	17.3525	179.5886	121.7934	7.8587	4.0869
245	F	61.8035	38.6452	176.9892	118.6881	8.7699	4.1796
246	S	62.1396	61.4116	176.2311	114.5416	8.1321	3.8646
247	N	55.6297	37.2144	177.468	119.5956	8.1307	4.2633
248	R	58.7101	28.3944	177.2739	118.9958	7.7333	3.6325
249	A	54.7237	17.0147	179.5968	121.565	7.5244	3.4002
250	G	46.7732	0	177.057	105.5	8.0021	3.6913
251	E	58.4445	28.0921	178.2418	121.2931	8.0819	3.7812
252	Y	57.1213	37.4207	175.7263	113.6737	6.8058	4.5442
253	G	45.674	0	173.5753	107.9257	8.0168	3.8582
254	V	60.0773	33.3403	176.1752	118.8032	8.0872	4.5794
255	T	60.3776	67.9651	174.0077	119.8117	9.2428	4.4921
256	P	65.4629	30.3726	178.7781	0	0	4.3618
257	T	66.8513	67.4646	176.3688	113.4222	8.3597	4.1535
258	M	55.9043	30.005	178.5834	118.1858	7.5967	4.2218
259	A	55.1188	17.5674	179.6667	122.7201	8.3545	4.1969
260	L	57.5819	40.6946	178.6065	117.9983	8.7921	4.2388
261	A	54.484	16.4532	179.084	120.8064	8.2756	2.7873
262	T	66.9653	67.6563	175.9906	113.8152	8.1673	3.8881
263	C	63.1483	26.1179	176.0278	119.2036	8.3906	3.8442
264	F	60.2745	38.8872	177.1404	120.9406	8.8562	4.3084
265	S	62.733	61.8816	175.1565	114.5863	8.558	3.6712
266	A	54.7747	16.6215	179.0376	123.685	7.9923	3.7903
267	V	65.954	30.7993	177.981	117.2456	7.143	3.4709
268	L	57.3949	40.5751	178.8008	118.9801	7.3502	3.9041
269	A	54.8175	17.3835	179.4962	120.8873	8.485	4.0308
270	R	59.1806	29.1893	179.9359	118.1113	7.7678	3.9968
271	W	60.0813	28.8625	178.3047	120.7419	7.8032	4.0172
272	G	44.8359	0	174.7807	104.9799	7.6301	4.0748
273	G	45.814	0	174.3799	107.9099	7.6997	3.9055
274	L	53.6293	43.0078	177.6203	119.9158	8.1347	4.5109
275	T	62.0655	68.8738	173.9236	113.9617	8.6819	4.4483
276	R	54.1515	32.928	173.8184	117.85	7.4648	5.3749
277	L	53.0773	44.748	174.4134	117.9718	8.644	5.1445
278	L	53.7801	41.0609	175.2169	122.6093	8.7055	5.0821
279	L	53.4913	43.5224	175.0338	128.2378	8.7797	4.4981
280	N	52.4831	37.9605	173.6734	125.1571	8.2101	4.9234
281	I	59.887	38.5153	175.4827	126.3184	9.3233	5.1434
282	T	62.4356	68.475	173.7157	123.3229	8.6975	4.3573
283	L	52.8161	43.9995	175.8736	126.9727	9.109	4.5542
284	F	54.7671	37.484	176.3285	121.18	8.1429	5.03
285	D	53.4821	39.9249	175.3725	124.9619	8.322	4.9115
286	R	55.2082	29.2226	175.6955	120.4017	7.8318	4.1054
287	Q	54.0584	28.2079	175.0835	125.1859	8.9652	4.6056
288	P	62.5196	29.8711	176.8251	0	0	4.58
289	L	55.4956	41.5254	176.7648	118.3463	7.7813	4.1489
290	H	52.6972	30.6268	172.6942	113.8963	7.2396	4.7049
291	P	64.7145	30.6404	178.4321	0	0	4.1832
292	A	54.2237	17.6384	179.394	118.8373	8.3954	4.1088
293	V	65.1196	30.5497	178.4893	117.4007	7.7433	3.7032
294	G	46.6865	0	175.004	105.1424	7.5877	3.8245
295	A	51.0212	18.6339	176.491	119.2694	7.2712	4.4233
296	M	55.3626	32.7971	175.0921	118.6989	7.2178	4.5056
297	L	53.9235	41.3178	175.6451	124.9428	8.1305	4.322
298	A	50.7942	20.988	174.3665	124.758	7.8198	4.3486
299	D	52.9988	39.4165	175.5425	119.3532	7.7217	4.6258
300	F	56.412	38.0774	175.6917	123.1788	8.0569	4.8358
301	T	64.453	68.4057	173.771	116.884	8.3201	4.6929
302	N	51.3269	42.5963	173.5406	123.5525	9.0095	5.0952
303	I	58.4262	41.1786	173.8709	115.3235	7.7612	5.3149
304	L	52.8958	44.8893	175.1711	121.7849	8.9228	4.5645
305	L	53.006	40.0341	175.8422	121.237	7.7161	4.9128
306	L	54.5864	42.4697	175.9539	126.4465	9.0519	4.5232
307	D	53.8014	39.643	175.6066	127.6547	8.7691	4.8121
308	T	61.7207	69.1479	173.4553	121.6605	8.5826	4.6488
309	A	51.8253	18.5171	177.5756	130.2699	8.9253	4.3763
310	C	58.1286	28.9911	173.1698	118.4169	8.8333	4.8378
311	D	53.0918	42.6876	175.0162	117.5738	7.7302	4.8314
312	G	45.1258	0	173.4621	108.2816	8.8436	3.9774
313	D	52.5075	43.2775	175.1682	118.4432	7.3572	4.7385
314	T	60.8628	69.6873	174.9824	112.0242	8.3677	4.1643
315	V	65.9953	30.19	176.7617	122.5377	8.2243	2.7726
316	S	61.6392	61.3368	176.5059	112.2028	8.5375	4.1653
317	N	55.5243	37.1424	177.879	120.2191	7.5751	4.5165
318	L	57.8488	41.06	178.5416	119.9824	8.3429	3.9761
319	A	54.4491	17.3043	179.1675	119.9683	8.3398	4.3922
320	R	59.2631	29.1663	178.3836	119.1799	8.2959	4.1296
321	K	59.4474	31.4693	179.1538	119.1715	8.3974	3.9443
322	N	56.2612	37.3952	177.2015	117.3319	8.7049	4.4611
323	Q	58.7928	27.9345	178.8178	119.9096	8.3044	4.1119
324	L	57.6391	40.9301	179.23	119.9735	8.4824	4.1433
325	T	66.8319	68.0278	175.9022	116.1987	8.4269	3.8588
326	F	61.4292	38.3574	177.6464	120.749	8.8261	4.1874
327	T	66.0417	67.7369	176.2864	115.6586	8.4993	3.9063
328	E	58.9383	28.5402	178.942	120.3851	7.9698	3.9795
329	D	56.9178	39.7701	178.2853	119.0565	8.3279	4.2335
330	W	60.1459	28.3808	179.4742	121.227	8.4253	4.0948
331	E	58.2668	28.2466	177.8723	118.2969	7.7471	3.9822
332	H	54.9263	28.1069	175.4379	113.3005	7.2406	4.7417
333	R	57.6436	29.1197	176.2795	118.464	7.1592	4.1612
334	H	56.9651	28.3814	174.9777	116.4756	8.0289	4.2584
335	W	55.9199	29.7334	175.1622	120.2295	7.5721	4.8763
336	S	58.3968	63.7769	175.1072	120.4965	8.466	4.2363
337	G	46.8856	0	175.6422	112.7427	8.7229	3.2569
338	V	65.8834	30.3572	177.3758	119.9281	7.4555	3.2737
339	E	58.0468	27.6786	177.8852	119.0167	6.7371	3.6857
340	L	57.3084	39.9603	177.9437	120.7882	6.7589	3.6091
341	L	57.6675	40.625	179.4997	118.1111	8.3751	3.6811
342	R	58.7185	28.9579	178.6806	117.6434	7.5623	4.0107
343	E	58.6368	28.4655	178.7851	120.7501	7.8402	4.2557
344	L	57.6597	40.5418	179.6053	119.5535	8.4361	4.0716
345	K	58.786	31.3551	180.6494	119.3912	8.546	4.251
346	R	58.0239	29.2102	178.1471	119.8733	7.6355	4.1795
347	Q	54.9963	28.1883	175.7861	115.7343	7.5462	4.3944
348	Q	56.6398	25.3779	175.1405	115.8091	7.7321	4.0034
349	R	54.7329	30.8041	175.8879	117.4177	7.6992	4.3386
350	Y	56.4345	35.018	175.4634	119.1935	8.1894	4.3157
351	P	64.3866	30.7614	177.7603	0	0	4.2703
352	H	55.5982	28.2994	174.8174	114.8269	8.0842	4.7542
353	G	45.3163	0	172.908	108.2039	8.0325	3.7365
354	A	49.3954	18.3966	175.6202	125.4783	7.7842	4.5266
355	P	62.8819	29.7877	174.7683	0	0	4.2386
356	V	60.8384	31.9304	174.6706	119.8291	7.2263	4.894
357	V	60.1655	33.5839	174.7884	126.8299	8.9481	4.8814
358	F	55.7271	41.3969	174.0231	125.9859	9.4041	4.7105
359	T	60.7345	70.3451	171.9442	123.1324	8.5787	4.4845
360	S	56.5546	64.7095	173.2612	121.0972	8.2897	4.9907
361	N	51.4112	38.4962	174.5228	126.4786	9.2497	5.2264
362	L	54.6969	42.2109	177.1203	119.2783	7.8382	4.4064
363	G	44.9464	0	173.7568	107.766	9.3738	3.9911
364	R	54.24	32.4619	174.0835	117.6811	7.4289	4.527
365	S	58.7251	62.7905	174.7823	118.4823	8.3452	4.922
366	L	57.0977	40.2605	176.3	127.586	8.282	3.9948
367	Y	57.6475	38.9131	175.0979	112.5851	7.4082	4.5381
368	S	57.8091	63.9782	173.6913	113.0878	7.3859	4.7227
369	S	58.7262	62.2712	174.7605	120.9778	9.293	4.4599
370	R	54.8574	30.1676	176.0941	119.9938	8.1205	4.387
371	A	54.1133	17.8209	177.7441	124.5168	8.4388	4.2291
372	E	54.9244	30.1216	175.603	115.756	7.9356	4.4688
373	S	55.3339	63.0454	174.5632	120.8857	8.6022	4.8867
374	P	64.5473	30.7253	177.2957	0	0	4.1947
375	L	55.5157	40.9079	177.3462	115.9987	7.6056	4.1112
376	G	43.8997	0	173.516	105.3465	7.8166	4.1343
377	E	53.0257	29.67	175.0796	119.5515	8.4058	4.8337
378	P	62.9532	30.4827	176.1722	0	0	4.0676
379	E	56.4953	30.4346	175.9173	126.3721	8.2693	4.572
380	W	56.1881	31.7344	174.6366	121.1192	8.1727	4.7604
381	G	45.1342	0	171.1332	108.7967	6.7723	4.1223
382	I	58.4976	42.0418	173.0559	117.3367	8.4242	4.4355
383	S	55.8296	65.2021	173.1856	116.5455	8.8355	5.5281
384	Q	53.8216	32.1304	175.1488	120.2809	8.9623	4.6566
385	T	58.067	69.5354	172.3195	119.2183	8.5441	4.7447
386	P	63.238	31.1574	176.4907	0	0	4.3098
387	Q	56.9647	26.0252	175.3875	116.8224	8.4205	3.8188
388	V	62.5829	31.9373	175.2686	119.357	7.1915	4.0871
389	W	58.3208	30.2135	175.8439	126.9258	9.3396	4.9643
390	I	60.19	40.237	174.0732	117.6877	7.7289	4.7306
391	D	52.1821	42.2483	174.0327	127.4847	9.1636	4.9672
392	H	54.8814	29.8747	173.185	125.7278	8.8907	4.9249
393	L	53.1086	44.0942	175.0992	128.8514	9.0174	5.1066
394	A	50.0136	20.2475	175.6232	129.9648	8.7168	5.401
395	F	55.4954	41.1332	172.3662	119.2924	8.2472	5.3715
396	E	55.4386	30.5804	174.917	119.7281	8.7142	4.8422
397	H	55.1109	31.2777	173.5895	120.8944	8.2877	4.7244
398	H	56.7564	26.1805	174.9539	125.0668	8.7242	4.1285
399	G	45.2186	0	174.2169	104.0983	8.5923	3.9717
400	E	55.5466	30.2726	175.5862	119.07	7.8708	4.6263
401	V	60.0476	32.4328	173.9274	119.9946	8.1964	4.443
402	W	55.7731	29.6605	174.2953	127.2946	8.7046	4.9413
403	L	52.8734	42.0383	175.6121	125.1327	8.9972	4.9455
404	Q	53.7493	32.6389	174.3239	121.3247	8.7766	5.5123
405	W	55.6252	30.8118	174.6465	122.4	8.7059	5.5863
406	D	52.5198	41.1203	174.992	125.1719	8.9203	5.5399
407	S	55.7762	66.0278	173.1549	116.9822	8.83	5.472
408	N	51.8793	36.8273	175.9171	121.8156	8.6017	5.0303
409	D	56.7658	39.4918	177.7432	124.4123	8.6476	4.4604
410	A	53.4277	17.1998	177.4977	118.9013	8.1873	4.1013
411	L	55.743	39.5189	175.0687	116.4446	7.6194	3.6017
412	F	53.7644	39.8092	173.7858	115.0151	7.5192	5.188
413	P	62.2322	30.4833	175.2075	0	0	4.6088
414	P	63.2384	31.0322	177.3436	0	0	4.2523
415	A	52.8427	16.7538	177.566	124.1423	8.6039	4.0155
416	L	57.4824	40.5792	177.7062	119.44	7.8407	3.6387
417	V	66.0282	30.5016	177.3328	117.4294	7.6966	3.4692
418	E	59.3629	28.3014	178.32	119.7064	7.4899	3.9966
419	T	66.6887	67.4274	176.6826	115.7413	8.1468	3.7153
420	L	57.4193	40.6969	179.0249	119.5287	7.9986	4.0211
421	F	61.2104	38.5568	177.0054	120.6983	8.247	2.8541
422	D	56.9661	39.4985	178.1128	118.9468	8.4838	4.1125
423	A	54.9308	17.4785	179.414	120.7153	7.9767	3.9436
424	Y	61.4184	37.9277	176.745	118.1539	8.141	4.0903
425	C	63.0256	25.8919	175.9869	117.5457	8.4477	3.5653
426	Q	58.4972	27.5706	178.3442	118.0689	8.4558	3.8115
427	L	57.3191	40.4258	178.1657	120.487	7.6597	4.005
428	I	62.6553	34.5835	178.0026	118.8264	8.1236	3.5124
429	N	55.9729	37.1196	177.6154	117.3023	8.4691	4.4094
430	Q	58.5615	27.7896	178.0373	118.9197	8.2922	3.9865
431	L	56.3995	40.7284	178.9904	117.1158	7.8147	4.1077
432	C	61.138	26.8484	175.5287	116.5448	8.338	4.3788
433	D	55.0906	41.4062	175.9993	116.923	7.4913	4.7442
434	D	52.3453	40.8379	176.9114	119.0504	8.3888	4.872
435	E	59.2356	28.6841	178.9274	127.613	8.9692	4.1432
436	S	60.7031	61.7518	176.6627	113.4416	8.6004	4.4427
437	A	54.1873	17.3832	180.404	125.1384	7.707	4.1052
438	W	59.4843	28.1116	176.0667	117.0798	7.6273	3.9927
439	Q	54.6324	27.9731	175.3393	114.6795	7.3117	4.3395
440	K	52.7724	32.9818	174.8828	119.2835	7.0858	4.6934
441	P	62.2863	31.8399	176.2787	0	0	4.3302
442	F	58.1714	38.2779	176.0718	119.5656	8.0331	4.4822
443	A	51.8201	18.3808	177.4257	126.0869	8.3887	4.2219
444	D	53.7334	39.477	176.8377	121.6339	8.3287	4.6427
445	M	55.2988	31.5644	176.3422	121.6044	8.0141	4.4383
446	L	54.382	41.9307	177.8457	117.8908	7.7254	4.6161
447	E	58.5256	28.3102	177.6423	119.0317	8.7637	3.9949
448	H	56.2205	28.8698	175.276	113.7282	7.961	4.6242
449	H	55.7164	30.2924	175.2591	114.6466	7.5634	4.8508
450	H	56.9338	28.3473	174.6802	116.4835	7.7575	4.4547
451	H	55.9331	28.4018	173.9686	114.753	7.883	4.7941
452	H	54.5376	28.6241	173.9393	117.1391	8.0275	4.8175
453	H	55.0676	30.5194	174.9278	121.4783	7.8482	4.763
