# Supplementary material for: Robust automated backbone triple resonance NMR assignments of proteins using Bayesian-based simulated annealing
Source: Nat Commun. 2023 Mar 21;14:1556. doi: 10.1038/s41467-023-37219-z (PMC10030768; doi:10.1038/s41467-023-37219-z)
Supplement: Supplementary file 3 — Source Data [file 41467_2023_37219_MOESM3_ESM.zip › SourceData/RunFiles/IL1B/shiftx2_IL1B_cs.txt]

Num	RES	CA	CA_err	CB	CB_err	CO	CO_err	N	N_err	H	H_err
1	A	50.1308	0.8743	18.1423	1.0099	176.6382	0.9945	126.1563	2.2878	8.137	0.4356
2	P	63.4242	0.8743	31.159	1.0099	175.7959	0.9945	-	2.2878	-	0.4356
3	V	61.0366	0.8743	32.6107	1.0099	175.4529	0.9945	116.459	2.2878	8.0383	0.4356
4	R	55.4282	0.8743	31.4689	1.0099	174.9742	0.9945	126.1298	2.2878	8.9991	0.4356
5	S	56.6469	0.8743	66.2482	1.0099	173.0391	0.9945	115.7814	2.2878	8.3477	0.4356
6	L	54.1911	0.8743	44.2286	1.0099	174.9208	0.9945	118.3629	2.2878	9.0216	0.4356
7	N	52.27	0.8743	37.8762	1.0099	175.4204	0.9945	120.1583	2.2878	8.7729	0.4356
8	C	56.2371	0.8743	30.9236	1.0099	172.1807	0.9945	115.8575	2.2878	8.5212	0.4356
9	T	59.6276	0.8743	70.8831	1.0099	173.2114	0.9945	110.3437	2.2878	9.0708	0.4356
10	L	52.9365	0.8743	45.1658	1.0099	175.821	0.9945	118.6884	2.2878	8.4498	0.4356
11	R	54.2497	0.8743	33.9914	1.0099	174.9464	0.9945	120.6468	2.2878	9.0433	0.4356
12	D	52.9854	0.8743	40.5204	1.0099	177.2642	0.9945	122.0121	2.2878	8.6865	0.4356
13	S	59.7126	0.8743	61.9446	1.0099	174.9642	0.9945	115.1019	2.2878	8.0731	0.4356
14	Q	54.6372	0.8743	27.817	1.0099	175.3221	0.9945	119.6921	2.2878	8.6295	0.4356
15	Q	56.8222	0.8743	25.0309	1.0099	175.0937	0.9945	112.2618	2.2878	8.3249	0.4356
16	K	56.5767	0.8743	32.1433	1.0099	175.5993	0.9945	118.7946	2.2878	8.3177	0.4356
17	S	57.7665	0.8743	65.0079	1.0099	172.9228	0.9945	116.8627	2.2878	9.0333	0.4356
18	L	53.4444	0.8743	42.8012	1.0099	175.7421	0.9945	120.973	2.2878	8.9805	0.4356
19	V	58.6741	0.8743	35.2449	1.0099	174.4334	0.9945	117.0503	2.2878	8.8246	0.4356
20	M	55.7929	0.8743	31.8456	1.0099	176.3546	0.9945	120.8097	2.2878	8.3998	0.4356
21	S	58.831	0.8743	62.6783	1.0099	174.8822	0.9945	121.4879	2.2878	8.9776	0.4356
22	G	44.7654	0.8743	-	1.0099	173.2891	0.9945	108.9386	2.2878	8.2728	0.4356
23	P	63.5187	0.8743	31.1209	1.0099	176.8797	0.9945	-	2.2878	-	0.4356
24	Y	56.6466	0.8743	38.7504	1.0099	174.9462	0.9945	116.6386	2.2878	7.6665	0.4356
25	E	54.6755	0.8743	33.1894	1.0099	175.0529	0.9945	118.4746	2.2878	7.7229	0.4356
26	L	52.8731	0.8743	43.7375	1.0099	176.0938	0.9945	122.8165	2.2878	8.5084	0.4356
27	K	54.5617	0.8743	35.9046	1.0099	174.2418	0.9945	120.0755	2.2878	9.0276	0.4356
28	A	49.9305	0.8743	22.1565	1.0099	175.9179	0.9945	123.2114	2.2878	9.1946	0.4356
29	L	53.7937	0.8743	43.9232	1.0099	175.2522	0.9945	119.3856	2.2878	8.9666	0.4356
30	H	56.4614	0.8743	28.8128	1.0099	174.1707	0.9945	119.8073	2.2878	9.41	0.4356
31	L	53.6267	0.8743	44.7469	1.0099	175.1883	0.9945	125.5188	2.2878	8.2481	0.4356
32	Q	54.3018	0.8743	31.2098	1.0099	175.4377	0.9945	120.4925	2.2878	8.0504	0.4356
33	G	46.6587	0.8743	-	1.0099	176.3947	0.9945	110.4726	2.2878	8.7134	0.4356
34	Q	57.3705	0.8743	27.646	1.0099	177.4488	0.9945	122.5469	2.2878	8.5932	0.4356
35	D	56.3246	0.8743	39.6462	1.0099	178.7353	0.9945	118.5164	2.2878	8.0019	0.4356
36	M	57.5967	0.8743	31.8513	1.0099	177.8423	0.9945	118.5797	2.2878	7.4552	0.4356
37	E	55.9479	0.8743	28.8214	1.0099	176.9791	0.9945	116.3466	2.2878	7.5639	0.4356
38	Q	55.6319	0.8743	28.3271	1.0099	175.8015	0.9945	117.2526	2.2878	7.9494	0.4356
39	Q	55.2188	0.8743	29.0204	1.0099	175.0474	0.9945	119.1542	2.2878	7.3403	0.4356
40	V	62.1499	0.8743	31.3081	1.0099	175.1339	0.9945	121.6653	2.2878	8.2742	0.4356
41	V	60.6643	0.8743	31.5616	1.0099	174.4676	0.9945	127.1535	2.2878	8.2254	0.4356
42	F	57.2813	0.8743	40.0412	1.0099	174.5855	0.9945	125.5008	2.2878	8.7436	0.4356
43	S	56.3625	0.8743	63.4747	1.0099	173.2042	0.9945	115.197	2.2878	8.8589	0.4356
44	M	55.2889	0.8743	32.9004	1.0099	175.3175	0.9945	127.0339	2.2878	8.8425	0.4356
45	S	56.9733	0.8743	64.5541	1.0099	173.3459	0.9945	122.419	2.2878	8.9909	0.4356
46	F	57.4573	0.8743	36.9986	1.0099	175.3769	0.9945	123.1334	2.2878	8.7652	0.4356
47	V	59.6772	0.8743	32.675	1.0099	175.3641	0.9945	119.0974	2.2878	7.7582	0.4356
48	Q	54.8096	0.8743	28.6222	1.0099	175.6289	0.9945	118.6877	2.2878	8.5703	0.4356
49	G	44.9264	0.8743	-	1.0099	172.4752	0.9945	110.688	2.2878	7.9925	0.4356
50	E	56.155	0.8743	28.8096	1.0099	175.8027	0.9945	120.4527	2.2878	8.8378	0.4356
51	E	55.2691	0.8743	30.7984	1.0099	175.7947	0.9945	124.2736	2.2878	8.6943	0.4356
52	S	56.1994	0.8743	64.2091	1.0099	174.3041	0.9945	116.7268	2.2878	8.1905	0.4356
53	N	54.0982	0.8743	37.1205	1.0099	175.2423	0.9945	118.123	2.2878	8.9006	0.4356
54	D	53.2914	0.8743	41.326	1.0099	174.7057	0.9945	115.1283	2.2878	8.2064	0.4356
55	K	54.7545	0.8743	32.9296	1.0099	175.2445	0.9945	121.3391	2.2878	7.5754	0.4356
56	I	57.6824	0.8743	38.4344	1.0099	174.3023	0.9945	126.2353	2.2878	8.6703	0.4356
57	P	61.9425	0.8743	31.5524	1.0099	176.1416	0.9945	-	2.2878	-	0.4356
58	V	58.2973	0.8743	35.7061	1.0099	173.3932	0.9945	116.8584	2.2878	9.3206	0.4356
59	A	50.1249	0.8743	21.8509	1.0099	175.3665	0.9945	122.2769	2.2878	8.6077	0.4356
60	L	53.1033	0.8743	42.588	1.0099	175.1316	0.9945	123.1765	2.2878	8.5516	0.4356
61	G	43.019	0.8743	-	1.0099	172.6114	0.9945	110.0451	2.2878	8.4843	0.4356
62	L	53.5693	0.8743	42.5002	1.0099	176.2455	0.9945	120.1731	2.2878	8.0813	0.4356
63	K	57.8078	0.8743	31.5241	1.0099	176.6594	0.9945	122.8812	2.2878	8.8559	0.4356
64	E	57.5291	0.8743	26.677	1.0099	175.1914	0.9945	122.633	2.2878	8.7496	0.4356
65	K	54.3061	0.8743	34.4663	1.0099	175.9095	0.9945	118.1506	2.2878	7.6382	0.4356
66	N	52.8295	0.8743	36.6093	1.0099	174.284	0.9945	120.7124	2.2878	8.6351	0.4356
67	L	53.3472	0.8743	44.6878	1.0099	174.9485	0.9945	120.7462	2.2878	7.3382	0.4356
68	Y	56.214	0.8743	42.4589	1.0099	175.2659	0.9945	120.3902	2.2878	9.3237	0.4356
69	L	55.4055	0.8743	41.4587	1.0099	176.1857	0.9945	123.173	2.2878	8.8346	0.4356
70	S	56.5492	0.8743	65.3486	1.0099	172.3889	0.9945	117.0621	2.2878	9.4994	0.4356
71	C	56.9408	0.8743	28.514	1.0099	173.9558	0.9945	122.6987	2.2878	8.4533	0.4356
72	V	59.0596	0.8743	35.4251	1.0099	174.801	0.9945	118.4581	2.2878	9.2189	0.4356
73	L	54.4275	0.8743	41.4277	1.0099	176.6091	0.9945	122.5687	2.2878	8.3754	0.4356
74	K	54.5482	0.8743	33.2218	1.0099	175.0581	0.9945	124.6755	2.2878	8.8688	0.4356
75	D	54.8125	0.8743	38.6778	1.0099	175.3293	0.9945	124.0369	2.2878	8.7947	0.4356
76	D	54.3043	0.8743	38.8939	1.0099	174.6873	0.9945	112.0404	2.2878	8.5276	0.4356
77	K	53.2574	0.8743	34.4671	1.0099	172.982	0.9945	117.5952	2.2878	7.4889	0.4356
78	P	61.9307	0.8743	29.4254	1.0099	175.4376	0.9945	-	2.2878	-	0.4356
79	T	61.2675	0.8743	71.5538	1.0099	172.4815	0.9945	118.3928	2.2878	8.8142	0.4356
80	L	53.6109	0.8743	43.1471	1.0099	175.4218	0.9945	125.4932	2.2878	8.6443	0.4356
81	Q	54.674	0.8743	31.4856	1.0099	173.0955	0.9945	120.4776	2.2878	8.8539	0.4356
82	L	53.3453	0.8743	41.8206	1.0099	175.6568	0.9945	121.0881	2.2878	8.8488	0.4356
83	E	54.3945	0.8743	32.6557	1.0099	175.0613	0.9945	123.8151	2.2878	9.4337	0.4356
84	S	57.6367	0.8743	63.4312	1.0099	174.1463	0.9945	120.1669	2.2878	8.7178	0.4356
85	V	58.5983	0.8743	34.6178	1.0099	174.7367	0.9945	118.2929	2.2878	8.1014	0.4356
86	D	52.6692	0.8743	40.1599	1.0099	176.3126	0.9945	121.5991	2.2878	8.4911	0.4356
87	P	64.239	0.8743	31.0082	1.0099	177.6835	0.9945	-	2.2878	-	0.4356
88	K	56.8243	0.8743	32.0901	1.0099	176.8988	0.9945	116.7439	2.2878	8.8653	0.4356
89	N	52.9091	0.8743	37.9115	1.0099	173.8382	0.9945	115.4847	2.2878	7.5847	0.4356
90	Y	55.1927	0.8743	40.2085	1.0099	173.2175	0.9945	116.6564	2.2878	7.3332	0.4356
91	P	62.3367	0.8743	32.9869	1.0099	175.3557	0.9945	-	2.2878	-	0.4356
92	K	53.9379	0.8743	34.1332	1.0099	175.2141	0.9945	116.1428	2.2878	7.9889	0.4356
93	K	58.4488	0.8743	31.6353	1.0099	175.5927	0.9945	120.3768	2.2878	8.4072	0.4356
94	K	54.4947	0.8743	31.817	1.0099	176.0176	0.9945	120.1216	2.2878	8.0344	0.4356
95	M	53.7008	0.8743	32.8733	1.0099	175.8899	0.9945	121.0458	2.2878	7.5672	0.4356
96	E	56.3036	0.8743	29.0479	1.0099	177.6449	0.9945	120.7828	2.2878	9.0862	0.4356
97	K	59.2932	0.8743	31.7152	1.0099	178.1471	0.9945	122.9245	2.2878	8.3188	0.4356
98	R	57.7481	0.8743	29.3997	1.0099	176.5184	0.9945	114.6057	2.2878	7.7487	0.4356
99	F	56.692	0.8743	38.9071	1.0099	175.6246	0.9945	115.4846	2.2878	7.5652	0.4356
100	V	62.3373	0.8743	31.7882	1.0099	173.8873	0.9945	120.3398	2.2878	7.031	0.4356
101	F	55.8915	0.8743	41.2574	1.0099	174.6374	0.9945	126.306	2.2878	9.233	0.4356
102	N	52.1095	0.8743	38.3801	1.0099	174.4523	0.9945	120.7105	2.2878	9.3689	0.4356
103	K	55.7411	0.8743	32.2745	1.0099	174.9118	0.9945	126.4525	2.2878	9.3695	0.4356
104	I	59.6625	0.8743	38.9453	1.0099	175.4933	0.9945	127.062	2.2878	8.7954	0.4356
105	E	55.6776	0.8743	28.9928	1.0099	176.3353	0.9945	128.1829	2.2878	8.6126	0.4356
106	I	60.62	0.8743	38.2351	1.0099	176.162	0.9945	124.7623	2.2878	8.78	0.4356
107	N	54.3006	0.8743	37.6523	1.0099	175.0718	0.9945	119.875	2.2878	8.5515	0.4356
108	N	52.2702	0.8743	38.3462	1.0099	173.932	0.9945	118.3426	2.2878	8.47	0.4356
109	K	54.657	0.8743	33.974	1.0099	174.751	0.9945	119.2379	2.2878	7.3804	0.4356
110	L	52.5144	0.8743	44.1446	1.0099	175.7133	0.9945	118.5866	2.2878	8.9779	0.4356
111	E	54.4237	0.8743	33.2703	1.0099	174.0509	0.9945	118.3053	2.2878	8.2574	0.4356
112	F	56.1793	0.8743	40.2729	1.0099	174.582	0.9945	121.046	2.2878	9.8497	0.4356
113	E	54.0749	0.8743	31.7236	1.0099	175.8458	0.9945	125.9616	2.2878	8.9298	0.4356
114	S	57.8533	0.8743	62.8286	1.0099	174.9788	0.9945	119.6173	2.2878	8.7806	0.4356
115	A	53.8008	0.8743	17.8028	1.0099	177.5105	0.9945	129.202	2.2878	8.8061	0.4356
116	Q	57.6493	0.8743	27.9779	1.0099	175.2174	0.9945	116.9435	2.2878	8.0542	0.4356
117	F	54.0615	0.8743	39.5592	1.0099	172.9313	0.9945	117.3253	2.2878	7.7049	0.4356
118	P	63.3042	0.8743	30.9192	1.0099	176.8941	0.9945	-	2.2878	-	0.4356
119	N	54.4186	0.8743	36.5268	1.0099	173.6366	0.9945	113.9669	2.2878	9.6567	0.4356
120	W	56.1712	0.8743	31.0997	1.0099	174.5933	0.9945	119.5569	2.2878	7.9048	0.4356
121	Y	56.3322	0.8743	41.9701	1.0099	175.4575	0.9945	121.1007	2.2878	9.2453	0.4356
122	I	63.4082	0.8743	36.9468	1.0099	175.8541	0.9945	121.5178	2.2878	8.8337	0.4356
123	S	56.8552	0.8743	66.2822	1.0099	171.9261	0.9945	121.2544	2.2878	9.3751	0.4356
124	T	59.4275	0.8743	71.1845	1.0099	172.8232	0.9945	109.6701	2.2878	8.6464	0.4356
125	S	56.7347	0.8743	64.454	1.0099	175.029	0.9945	114.4872	2.2878	8.8618	0.4356
126	Q	57.621	0.8743	28.0025	1.0099	176.3475	0.9945	120.8763	2.2878	8.6779	0.4356
127	A	51.6893	0.8743	18.876	1.0099	177.5484	0.9945	121.4414	2.2878	7.8108	0.4356
128	E	56.1598	0.8743	29.3426	1.0099	176.3078	0.9945	121.4978	2.2878	8.3213	0.4356
129	N	54.0278	0.8743	36.9041	1.0099	174.3524	0.9945	117.6085	2.2878	8.463	0.4356
130	M	51.8893	0.8743	31.2588	1.0099	174.5401	0.9945	117.9611	2.2878	8.5022	0.4356
131	P	62.1276	0.8743	31.9065	1.0099	177.0405	0.9945	-	2.2878	-	0.4356
132	V	62.1597	0.8743	31.5745	1.0099	176.3204	0.9945	122.1069	2.2878	8.6498	0.4356
133	F	54.8767	0.8743	41.392	1.0099	172.2019	0.9945	123.4636	2.2878	8.8713	0.4356
134	L	53.7791	0.8743	41.6596	1.0099	175.8161	0.9945	121.137	2.2878	8.5177	0.4356
135	G	43.8064	0.8743	-	1.0099	173.8483	0.9945	112.4583	2.2878	9.0496	0.4356
136	G	44.0902	0.8743	-	1.0099	172.9125	0.9945	110.0146	2.2878	7.9574	0.4356
137	T	60.1863	0.8743	70.5001	1.0099	173.4283	0.9945	113.9482	2.2878	7.4184	0.4356
138	K	54.6524	0.8743	33.51	1.0099	176.1066	0.9945	123.5134	2.2878	8.1937	0.4356
139	G	45.3944	0.8743	-	1.0099	173.9246	0.9945	109.1837	2.2878	8.3999	0.4356
140	G	44.6529	0.8743	-	1.0099	173.5802	0.9945	110.6368	2.2878	7.824	0.4356
141	Q	57.2724	0.8743	27.9487	1.0099	175.9899	0.9945	121.6763	2.2878	8.7047	0.4356
142	D	53.8778	0.8743	41.1803	1.0099	175.5942	0.9945	117.5006	2.2878	7.5913	0.4356
143	I	61.0978	0.8743	37.7606	1.0099	175.8257	0.9945	121.1947	2.2878	8.7723	0.4356
144	T	60.8923	0.8743	69.6858	1.0099	173.3115	0.9945	118.0419	2.2878	8.8173	0.4356
145	D	51.8301	0.8743	42.3309	1.0099	174.128	0.9945	119.4773	2.2878	7.4382	0.4356
146	F	56.074	0.8743	43.6569	1.0099	174.554	0.9945	117.2754	2.2878	8.7717	0.4356
147	T	60.1006	0.8743	70.9969	1.0099	173.2291	0.9945	110.784	2.2878	9.1547	0.4356
148	M	53.1731	0.8743	34.8286	1.0099	174.9456	0.9945	118.4387	2.2878	8.8003	0.4356
149	Q	53.9373	0.8743	31.5555	1.0099	174.9144	0.9945	123.082	2.2878	8.8228	0.4356
150	F	57.3841	0.8743	39.0068	1.0099	175.8462	0.9945	122.9331	2.2878	9.0551	0.4356
151	V	59.4886	0.8743	34.1645	1.0099	176.0302	0.9945	118.4221	2.2878	8.2552	0.4356
152	S	59.3897	0.8743	62.7989	1.0099	174.4959	0.9945	118.0568	2.2878	8.8037	0.4356
153	S	58.55	0.8743	62.881	1.0099	175.3233	0.9945	117.8795	2.2878	7.9193	0.4356
