# Supplementary material for: Robust automated backbone triple resonance NMR assignments of proteins using Bayesian-based simulated annealing
Source: Nat Commun. 2023 Mar 21;14:1556. doi: 10.1038/s41467-023-37219-z (PMC10030768; doi:10.1038/s41467-023-37219-z)
Supplement: Supplementary file 3 — Source Data [file 41467_2023_37219_MOESM3_ESM.zip › SourceData/RunFiles/ecTS/1AOB_A_predictedShifts.txt]

Num	RES	CA	CA_err	CB	CB_err	CO	CO_err	N	N_err	H	H_err
1	M	55.1176	0.8743	32.9716	1.0099	176.3481	0.9945	120.9607	2.2878	8.0884	0.4356
2	K	59.4881	0.8743	31.8572	1.0099	178.7137	0.9945	123.8433	2.2878	8.9459	0.4356
3	Q	58.4384	0.8743	27.5233	1.0099	178.5101	0.9945	116.3331	2.2878	8.7012	0.4356
4	Y	60.8424	0.8743	37.3107	1.0099	177.0324	0.9945	120.6351	2.2878	7.5317	0.4356
5	L	57.612	0.8743	40.2913	1.0099	179.8818	0.9945	119.52	2.2878	8.5398	0.4356
6	E	59.128	0.8743	28.3039	1.0099	179.3766	0.9945	119.3689	2.2878	7.9063	0.4356
7	L	57.0451	0.8743	40.4616	1.0099	177.9104	0.9945	120.6975	2.2878	7.5789	0.4356
8	M	59.5807	0.8743	32.2459	1.0099	178.1997	0.9945	118.1271	2.2878	8.4879	0.4356
9	Q	57.9982	0.8743	27.637	1.0099	178.1788	0.9945	116.9305	2.2878	8.0556	0.4356
10	K	58.9852	0.8743	31.4848	1.0099	179.3589	0.9945	119.1288	2.2878	7.576	0.4356
11	V	65.5122	0.8743	30.64	1.0099	177.9383	0.9945	118.8814	2.2878	7.8705	0.4356
12	L	57.5988	0.8743	40.819	1.0099	179.4322	0.9945	119.2041	2.2878	7.5611	0.4356
13	D	55.9245	0.8743	39.9304	1.0099	177.5023	0.9945	117.2102	2.2878	8.0958	0.4356
14	E	56.0347	0.8743	30.4839	1.0099	176.798	0.9945	115.6005	2.2878	8.0975	0.4356
15	G	45.4076	0.8743	-	1.0099	174.3997	0.9945	108.2548	2.2878	8.0869	0.4356
16	T	60.8743	0.8743	69.9124	1.0099	174.4045	0.9945	116.9337	2.2878	8.5068	0.4356
17	Q	56.1281	0.8743	27.8457	1.0099	175.452	0.9945	121.9268	2.2878	8.5143	0.4356
18	K	54.3969	0.8743	35.2014	1.0099	174.786	0.9945	125.1072	2.2878	8.66	0.4356
19	N	52.2491	0.8743	39.5247	1.0099	174.7732	0.9945	121.177	2.2878	8.484	0.4356
20	D	52.3878	0.8743	41.3053	1.0099	176.1177	0.9945	120.5043	2.2878	8.4815	0.4356
21	R	57.3971	0.8743	29.0137	1.0099	176.359	0.9945	119.9087	2.2878	8.5433	0.4356
22	T	63.073	0.8743	67.3242	1.0099	173.9149	0.9945	118.1776	2.2878	8.4986	0.4356
23	G	44.708	0.8743	-	1.0099	173.1846	0.9945	108.1962	2.2878	7.9237	0.4356
24	T	61.8431	0.8743	69.1517	1.0099	174.5702	0.9945	119.9202	2.2878	8.583	0.4356
25	G	44.7511	0.8743	-	1.0099	173.8011	0.9945	109.6463	2.2878	8.7431	0.4356
26	T	59.0982	0.8743	71.3757	1.0099	173.1113	0.9945	111.79	2.2878	8.7279	0.4356
27	L	53.3213	0.8743	42.5752	1.0099	175.6256	0.9945	122.2568	2.2878	8.5007	0.4356
28	S	55.8508	0.8743	65.8056	1.0099	172.9879	0.9945	118.6262	2.2878	9.1723	0.4356
29	I	58.7318	0.8743	40.5571	1.0099	174.1056	0.9945	119.3706	2.2878	8.7547	0.4356
30	F	56.4606	0.8743	40.9378	1.0099	175.5248	0.9945	122.736	2.2878	8.6959	0.4356
31	G	44.987	0.8743	-	1.0099	173.051	0.9945	115.5208	2.2878	8.2367	0.4356
32	H	54.76	0.8743	32.7579	1.0099	171.9357	0.9945	121.8144	2.2878	8.2937	0.4356
33	Q	54.168	0.8743	31.2906	1.0099	174.0765	0.9945	122.9063	2.2878	8.0576	0.4356
34	M	53.482	0.8743	36.0522	1.0099	174.1547	0.9945	123.5257	2.2878	9.0358	0.4356
35	R	53.5814	0.8743	32.1483	1.0099	174.3789	0.9945	121.1397	2.2878	7.8592	0.4356
36	F	55.7813	0.8743	40.3328	1.0099	174.4554	0.9945	124.2627	2.2878	8.99	0.4356
37	N	52.0026	0.8743	37.4843	1.0099	176.6674	0.9945	123.8484	2.2878	8.8826	0.4356
38	L	56.1165	0.8743	40.1479	1.0099	177.6776	0.9945	125.0671	2.2878	9.2432	0.4356
39	Q	57.1517	0.8743	28.0815	1.0099	176.3366	0.9945	118.2237	2.2878	8.4053	0.4356
40	D	54.0021	0.8743	40.017	1.0099	175.9519	0.9945	117.8442	2.2878	7.7371	0.4356
41	G	44.0389	0.8743	-	1.0099	173.2607	0.9945	106.2094	2.2878	7.3442	0.4356
42	F	55.5361	0.8743	39.2852	1.0099	174.8013	0.9945	121.5718	2.2878	8.6659	0.4356
43	P	61.8016	0.8743	29.1896	1.0099	173.6176	0.9945	-	2.2878	-	0.4356
44	L	52.8997	0.8743	42.5328	1.0099	176.0334	0.9945	122.9069	2.2878	7.1716	0.4356
45	V	62.2349	0.8743	31.0034	1.0099	175.8181	0.9945	125.5163	2.2878	8.0173	0.4356
46	T	62.2868	0.8743	69.3322	1.0099	174.3069	0.9945	117.5762	2.2878	8.7575	0.4356
47	T	62.4006	0.8743	67.7193	1.0099	173.6026	0.9945	112.835	2.2878	7.7211	0.4356
48	K	55.0257	0.8743	34.5085	1.0099	174.199	0.9945	118.9458	2.2878	7.5	0.4356
49	R	56.4108	0.8743	29.7618	1.0099	175.4986	0.9945	124.9161	2.2878	8.3049	0.4356
50	C	56.9887	0.8743	29.308	1.0099	173.8121	0.9945	124.3955	2.2878	9.1249	0.4356
51	H	54.2844	0.8743	28.5169	1.0099	175.4488	0.9945	122.1228	2.2878	8.7089	0.4356
52	L	56.9881	0.8743	41.4199	1.0099	177.7419	0.9945	126.3497	2.2878	8.7134	0.4356
53	R	59.5325	0.8743	28.7029	1.0099	178.6118	0.9945	118.4143	2.2878	8.4842	0.4356
54	S	61.637	0.8743	62.275	1.0099	176.4469	0.9945	115.3563	2.2878	7.8957	0.4356
55	I	65.1157	0.8743	36.8592	1.0099	177.632	0.9945	121.5788	2.2878	7.2633	0.4356
56	I	65.4138	0.8743	37.2555	1.0099	177.7206	0.9945	118.5674	2.2878	7.8103	0.4356
57	H	59.6186	0.8743	28.8945	1.0099	177.7082	0.9945	116.5228	2.2878	7.9474	0.4356
58	E	59.2708	0.8743	28.8421	1.0099	177.9665	0.9945	119.7118	2.2878	8.3735	0.4356
59	L	57.3089	0.8743	40.8054	1.0099	178.2115	0.9945	120.9257	2.2878	8.0717	0.4356
60	L	57.2642	0.8743	40.3893	1.0099	178.7367	0.9945	117.1302	2.2878	8.0958	0.4356
61	W	59.8568	0.8743	27.8373	1.0099	178.3033	0.9945	119.5381	2.2878	7.5958	0.4356
62	F	59.0829	0.8743	36.9797	1.0099	178.815	0.9945	118.504	2.2878	8.0658	0.4356
63	L	57.19	0.8743	40.8624	1.0099	178.5702	0.9945	117.74	2.2878	8.0058	0.4356
64	Q	54.7138	0.8743	28.6518	1.0099	176.2314	0.9945	114.9436	2.2878	7.535	0.4356
65	G	45.897	0.8743	-	1.0099	173.8568	0.9945	107.5829	2.2878	7.7323	0.4356
66	D	52.9588	0.8743	40.9765	1.0099	175.6532	0.9945	120.8537	2.2878	7.2347	0.4356
67	T	60.7285	0.8743	69.5345	1.0099	173.2897	0.9945	118.2163	2.2878	8.3766	0.4356
68	N	51.6824	0.8743	39.6312	1.0099	176.243	0.9945	119.6168	2.2878	7.6984	0.4356
69	I	62.3228	0.8743	37.5904	1.0099	176.3004	0.9945	124.3799	2.2878	9.0829	0.4356
70	A	55.1691	0.8743	17.4426	1.0099	178.9538	0.9945	122.5303	2.2878	8.4438	0.4356
71	Y	60.9261	0.8743	37.506	1.0099	177.2526	0.9945	117.0486	2.2878	7.8839	0.4356
72	L	57.2174	0.8743	39.8667	1.0099	179.2154	0.9945	118.1183	2.2878	7.0189	0.4356
73	H	58.7461	0.8743	28.5914	1.0099	179.4095	0.9945	117.4041	2.2878	7.9964	0.4356
74	E	58.6246	0.8743	28.4086	1.0099	177.9293	0.9945	119.1804	2.2878	8.0328	0.4356
75	N	51.9988	0.8743	38.0898	1.0099	173.8784	0.9945	113.6807	2.2878	7.1609	0.4356
76	N	53.4989	0.8743	36.4396	1.0099	173.9289	0.9945	116.3722	2.2878	7.8588	0.4356
77	V	61.2227	0.8743	31.5267	1.0099	176.1476	0.9945	118.829	2.2878	8.4155	0.4356
78	T	60.7844	0.8743	69.1912	1.0099	175.4236	0.9945	119.9028	2.2878	8.4664	0.4356
79	I	62.9938	0.8743	37.0007	1.0099	176.1184	0.9945	120.5542	2.2878	7.7237	0.4356
80	W	56.6029	0.8743	28.9015	1.0099	176.497	0.9945	118.081	2.2878	8.0092	0.4356
81	D	57.3793	0.8743	39.5171	1.0099	177.4507	0.9945	120.1961	2.2878	7.7868	0.4356
82	E	58.3808	0.8743	28.1135	1.0099	176.7955	0.9945	116.3624	2.2878	8.7474	0.4356
83	W	56.9657	0.8743	30.2037	1.0099	175.9899	0.9945	116.457	2.2878	7.6879	0.4356
84	A	52.1981	0.8743	18.5533	1.0099	177.6536	0.9945	122.2689	2.2878	7.4981	0.4356
85	D	52.2234	0.8743	40.3036	1.0099	178.1389	0.9945	121.682	2.2878	8.6163	0.4356
86	E	58.6382	0.8743	28.084	1.0099	177.2121	0.9945	117.1242	2.2878	8.9218	0.4356
87	N	52.1459	0.8743	38.2059	1.0099	175.5714	0.9945	114.8652	2.2878	8.133	0.4356
88	G	45.056	0.8743	-	1.0099	174.2041	0.9945	107.3609	2.2878	8.2266	0.4356
89	D	54.2547	0.8743	40.5472	1.0099	176.6631	0.9945	120.4387	2.2878	8.3007	0.4356
90	L	53.9848	0.8743	41.3584	1.0099	177.3416	0.9945	122.3668	2.2878	8.5231	0.4356
91	G	44.2731	0.8743	-	1.0099	173.2944	0.9945	106.818	2.2878	8.0589	0.4356
92	P	62.4239	0.8743	30.0479	1.0099	176.2602	0.9945	-	2.2878	-	0.4356
93	V	62.1665	0.8743	31.2875	1.0099	176.1658	0.9945	114.6645	2.2878	7.2967	0.4356
94	Y	60.9391	0.8743	36.9348	1.0099	176.8596	0.9945	117.5837	2.2878	6.9857	0.4356
95	G	47.0626	0.8743	-	1.0099	176.3173	0.9945	106.802	2.2878	7.8108	0.4356
96	K	58.5461	0.8743	31.4445	1.0099	179.147	0.9945	121.1494	2.2878	7.5514	0.4356
97	Q	57.1995	0.8743	27.542	1.0099	178.4825	0.9945	117.8505	2.2878	7.6505	0.4356
98	W	59.5506	0.8743	27.8679	1.0099	178.3057	0.9945	120.7626	2.2878	9.0687	0.4356
99	R	55.2672	0.8743	29.8834	1.0099	176.1212	0.9945	113.6273	2.2878	7.731	0.4356
100	A	51.7214	0.8743	18.4484	1.0099	175.3018	0.9945	120.9974	2.2878	8.2466	0.4356
101	W	56.4162	0.8743	28.7541	1.0099	174.7066	0.9945	121.7291	2.2878	8.4061	0.4356
102	P	62.0443	0.8743	31.1468	1.0099	177.0634	0.9945	-	2.2878	-	0.4356
103	T	58.9698	0.8743	68.2259	1.0099	174.1321	0.9945	116.2329	2.2878	8.4072	0.4356
104	P	64.8564	0.8743	30.7725	1.0099	176.9847	0.9945	-	2.2878	-	0.4356
105	D	52.8605	0.8743	39.4808	1.0099	176.8768	0.9945	113.6477	2.2878	7.8975	0.4356
106	G	44.9923	0.8743	-	1.0099	174.4479	0.9945	108.1137	2.2878	7.7229	0.4356
107	R	55.5012	0.8743	30.8556	1.0099	174.958	0.9945	119.4709	2.2878	7.9835	0.4356
108	H	54.4843	0.8743	29.8958	1.0099	174.7454	0.9945	118.0186	2.2878	8.5305	0.4356
109	I	58.2833	0.8743	37.0788	1.0099	175.1837	0.9945	124.8784	2.2878	9.262	0.4356
110	D	52.6801	0.8743	40.1037	1.0099	176.5084	0.9945	128.322	2.2878	8.7409	0.4356
111	Q	58.3618	0.8743	27.9221	1.0099	177.655	0.9945	123.1274	2.2878	8.2312	0.4356
112	I	62.9195	0.8743	35.2552	1.0099	178.1217	0.9945	119.2638	2.2878	7.8924	0.4356
113	T	65.9673	0.8743	67.7755	1.0099	176.478	0.9945	116.9297	2.2878	8.32	0.4356
114	T	66.897	0.8743	67.7312	1.0099	176.0128	0.9945	117.6656	2.2878	7.6501	0.4356
115	V	66.2755	0.8743	30.4286	1.0099	177.7746	0.9945	119.7262	2.2878	7.883	0.4356
116	L	57.5104	0.8743	40.7173	1.0099	179.9669	0.9945	118.9846	2.2878	7.6012	0.4356
117	N	56.0517	0.8743	37.2675	1.0099	177.7366	0.9945	117.4914	2.2878	8.3701	0.4356
118	Q	57.867	0.8743	28.0731	1.0099	178.9697	0.9945	117.4798	2.2878	7.9426	0.4356
119	L	56.5847	0.8743	41.2625	1.0099	178.2231	0.9945	117.8588	2.2878	7.6341	0.4356
120	K	57.6932	0.8743	32.5124	1.0099	177.9144	0.9945	116.4617	2.2878	7.4376	0.4356
121	N	53.377	0.8743	39.1773	1.0099	174.9409	0.9945	113.5994	2.2878	8.238	0.4356
122	D	51.2443	0.8743	40.2273	1.0099	174.5619	0.9945	119.0692	2.2878	7.7079	0.4356
123	P	64.1686	0.8743	30.988	1.0099	176.7786	0.9945	-	2.2878	-	0.4356
124	D	53.5818	0.8743	39.4011	1.0099	175.9714	0.9945	117.0802	2.2878	8.3502	0.4356
125	S	59.1962	0.8743	62.8659	1.0099	175.2288	0.9945	115.8832	2.2878	7.1843	0.4356
126	R	55.5768	0.8743	29.2174	1.0099	176.211	0.9945	124.4294	2.2878	8.53	0.4356
127	R	54.7238	0.8743	29.7067	1.0099	175.1085	0.9945	116.9859	2.2878	7.964	0.4356
128	I	60.3166	0.8743	35.682	1.0099	174.2383	0.9945	120.6986	2.2878	7.6286	0.4356
129	I	59.2877	0.8743	40.3302	1.0099	175.102	0.9945	125.2536	2.2878	7.1774	0.4356
130	V	58.7187	0.8743	33.2885	1.0099	172.7031	0.9945	124.7117	2.2878	7.83	0.4356
131	S	56.3151	0.8743	64.8519	1.0099	174.3517	0.9945	119.7205	2.2878	8.562	0.4356
132	A	50.4763	0.8743	19.3087	1.0099	176.8104	0.9945	128.5665	2.2878	9.3874	0.4356
133	W	56.6254	0.8743	27.4547	1.0099	175.1249	0.9945	119.8868	2.2878	8.3229	0.4356
134	N	51.118	0.8743	37.103	1.0099	175.7542	0.9945	122.7678	2.2878	7.5798	0.4356
135	V	64.1378	0.8743	31.0597	1.0099	177.4959	0.9945	124.8186	2.2878	8.4156	0.4356
136	G	45.1815	0.8743	-	1.0099	174.7596	0.9945	104.7825	2.2878	8.0934	0.4356
137	E	55.5283	0.8743	29.4824	1.0099	176.8412	0.9945	117.5785	2.2878	7.3226	0.4356
138	L	57.422	0.8743	40.1286	1.0099	178.6701	0.9945	120.2992	2.2878	7.3929	0.4356
139	D	55.83	0.8743	39.5946	1.0099	176.9091	0.9945	117.4935	2.2878	8.3655	0.4356
140	K	55.115	0.8743	32.2759	1.0099	176.3198	0.9945	116.0192	2.2878	7.1551	0.4356
141	M	54.5363	0.8743	32.4697	1.0099	176.1852	0.9945	118.2867	2.2878	7.0423	0.4356
142	A	54.0808	0.8743	18.2312	1.0099	177.3387	0.9945	124.4844	2.2878	8.7069	0.4356
143	L	53.2542	0.8743	43.3145	1.0099	174.3348	0.9945	114.0103	2.2878	7.108	0.4356
144	A	50.8503	0.8743	17.5177	1.0099	176.0938	0.9945	124.7349	2.2878	8.1806	0.4356
145	P	62.9902	0.8743	31.0368	1.0099	176.5862	0.9945	-	2.2878	-	0.4356
146	C	60.9233	0.8743	27.5835	1.0099	174.2125	0.9945	121.5979	2.2878	9.463	0.4356
147	H	54.4792	0.8743	27.4038	1.0099	174.9803	0.9945	114.4241	2.2878	8.405	0.4356
148	A	53.5152	0.8743	19.8755	1.0099	176.6343	0.9945	126.8167	2.2878	8.0182	0.4356
149	F	56.8698	0.8743	42.4611	1.0099	173.3804	0.9945	115.2945	2.2878	8.0635	0.4356
150	F	55.203	0.8743	41.246	1.0099	172.1707	0.9945	122.1136	2.2878	8.4425	0.4356
151	Q	53.8672	0.8743	31.9648	1.0099	174.1882	0.9945	122.1107	2.2878	8.9317	0.4356
152	F	56.7763	0.8743	40.5736	1.0099	174.9049	0.9945	124.33	2.2878	9.187	0.4356
153	Y	56.9168	0.8743	41.7575	1.0099	173.2479	0.9945	119.3527	2.2878	8.6626	0.4356
154	V	60.0375	0.8743	33.102	1.0099	174.3024	0.9945	125.9462	2.2878	7.9338	0.4356
155	A	50.8531	0.8743	20.2925	1.0099	176.4497	0.9945	128.9446	2.2878	8.3024	0.4356
156	D	54.9942	0.8743	38.8502	1.0099	176.4735	0.9945	121.9223	2.2878	8.9246	0.4356
157	G	45.3466	0.8743	-	1.0099	172.6177	0.9945	103.4992	2.2878	8.5856	0.4356
158	K	54.4673	0.8743	34.2025	1.0099	174.6073	0.9945	120.7115	2.2878	7.5926	0.4356
159	L	53.8862	0.8743	43.1399	1.0099	175.3902	0.9945	126.9588	2.2878	8.9881	0.4356
160	S	57.0109	0.8743	65.1526	1.0099	173.5458	0.9945	121.5474	2.2878	9.4357	0.4356
161	C	57.3353	0.8743	30.4855	1.0099	172.2383	0.9945	117.9385	2.2878	8.4558	0.4356
162	Q	53.4272	0.8743	31.509	1.0099	173.924	0.9945	126.4755	2.2878	9.0305	0.4356
163	L	52.9628	0.8743	43.6763	1.0099	174.0835	0.9945	128.9182	2.2878	8.055	0.4356
164	Y	56.5579	0.8743	39.252	1.0099	174.7072	0.9945	126.9178	2.2878	9.0261	0.4356
165	Q	53.4541	0.8743	30.3461	1.0099	174.6509	0.9945	126.9351	2.2878	8.2495	0.4356
166	R	58.2331	0.8743	29.9944	1.0099	175.8066	0.9945	125.4988	2.2878	8.7371	0.4356
167	S	56.7253	0.8743	65.4277	1.0099	172.7773	0.9945	113.7489	2.2878	7.6634	0.4356
168	C	57.0591	0.8743	30.94	1.0099	172.4997	0.9945	124.6204	2.2878	8.8714	0.4356
169	D	52.3748	0.8743	40.4597	1.0099	175.8971	0.9945	128.1129	2.2878	8.7883	0.4356
170	V	65.2284	0.8743	30.9748	1.0099	175.9285	0.9945	127.2069	2.2878	8.9641	0.4356
171	F	60.3731	0.8743	39.1871	1.0099	175.4385	0.9945	119.3102	2.2878	8.2349	0.4356
172	L	56.0657	0.8743	41.8491	1.0099	178.5722	0.9945	117.9858	2.2878	8.03	0.4356
173	G	46.5887	0.8743	-	1.0099	175.0618	0.9945	104.6837	2.2878	7.6968	0.4356
174	L	58.967	0.8743	39.234	1.0099	176.1751	0.9945	122.0455	2.2878	8.3783	0.4356
175	P	65.0425	0.8743	30.0361	1.0099	178.851	0.9945	-	2.2878	-	0.4356
176	F	60.7982	0.8743	38.3288	1.0099	177.7954	0.9945	118.5843	2.2878	7.1469	0.4356
177	N	55.5248	0.8743	37.3894	1.0099	178.0751	0.9945	118.1295	2.2878	8.0151	0.4356
178	I	65.5105	0.8743	36.933	1.0099	177.2622	0.9945	120.2914	2.2878	8.1063	0.4356
179	A	54.7321	0.8743	17.3148	1.0099	178.9911	0.9945	121.251	2.2878	7.2457	0.4356
180	S	61.8407	0.8743	61.9213	1.0099	176.1767	0.9945	113.5561	2.2878	7.4662	0.4356
181	Y	61.6155	0.8743	37.1587	1.0099	177.0325	0.9945	118.8702	2.2878	7.3221	0.4356
182	A	54.4998	0.8743	17.0888	1.0099	179.0888	0.9945	122.6362	2.2878	7.8908	0.4356
183	L	57.283	0.8743	40.6417	1.0099	177.9126	0.9945	118.9749	2.2878	8.0792	0.4356
184	L	57.8067	0.8743	40.6692	1.0099	178.08	0.9945	120.0459	2.2878	7.4212	0.4356
185	V	66.6203	0.8743	30.7034	1.0099	178.0226	0.9945	118.4853	2.2878	7.9274	0.4356
186	H	60.5077	0.8743	28.7841	1.0099	177.4852	0.9945	117.2549	2.2878	7.8011	0.4356
187	M	58.6827	0.8743	31.9431	1.0099	178.0211	0.9945	118.2838	2.2878	7.683	0.4356
188	M	57.2992	0.8743	31.3599	1.0099	178.3546	0.9945	117.2313	2.2878	8.3686	0.4356
189	A	54.8885	0.8743	17.514	1.0099	179.5567	0.9945	120.3493	2.2878	8.2428	0.4356
190	Q	58.4532	0.8743	27.9809	1.0099	178.2031	0.9945	116.8376	2.2878	7.8431	0.4356
191	Q	57.2594	0.8743	27.841	1.0099	177.4838	0.9945	116.4625	2.2878	7.7042	0.4356
192	C	57.9977	0.8743	27.2392	1.0099	173.6513	0.9945	113.7071	2.2878	7.4147	0.4356
193	D	55.1182	0.8743	38.3558	1.0099	175.1415	0.9945	115.4763	2.2878	7.6556	0.4356
194	L	53.0083	0.8743	43.5158	1.0099	176.5447	0.9945	118.2232	2.2878	7.7401	0.4356
195	E	55.8888	0.8743	30.1194	1.0099	175.9661	0.9945	119.9001	2.2878	8.799	0.4356
196	V	60.478	0.8743	31.9653	1.0099	175.9246	0.9945	117.0868	2.2878	8.1768	0.4356
197	G	44.9941	0.8743	-	1.0099	172.5605	0.9945	111.1397	2.2878	8.9265	0.4356
198	D	52.7602	0.8743	42.4438	1.0099	175.396	0.9945	122.23	2.2878	8.1246	0.4356
199	F	55.6137	0.8743	41.0582	1.0099	173.9007	0.9945	122.1676	2.2878	9.3659	0.4356
200	V	60.6485	0.8743	32.1936	1.0099	173.4849	0.9945	127.4866	2.2878	8.6696	0.4356
201	W	55.4182	0.8743	30.9701	1.0099	174.2459	0.9945	129.5314	2.2878	8.7648	0.4356
202	T	60.6996	0.8743	70.0636	1.0099	171.6533	0.9945	123.5587	2.2878	8.2764	0.4356
203	G	42.8766	0.8743	-	1.0099	173.6136	0.9945	111.2306	2.2878	7.8216	0.4356
204	G	45.0126	0.8743	-	1.0099	173.8972	0.9945	107.0843	2.2878	8.5983	0.4356
205	D	53.7187	0.8743	39.8603	1.0099	174.8048	0.9945	122.4111	2.2878	8.5023	0.4356
206	T	61.9761	0.8743	69.0656	1.0099	173.7564	0.9945	122.1672	2.2878	9.101	0.4356
207	H	53.8005	0.8743	33.046	1.0099	171.872	0.9945	121.4203	2.2878	9.1225	0.4356
208	L	52.8915	0.8743	44.636	1.0099	176.3314	0.9945	120.0493	2.2878	8.3072	0.4356
209	Y	58.317	0.8743	38.0715	1.0099	177.6121	0.9945	123.3789	2.2878	8.9192	0.4356
210	S	60.4047	0.8743	62.095	1.0099	175.5017	0.9945	117.9685	2.2878	8.7641	0.4356
211	N	52.5572	0.8743	36.6358	1.0099	175.5877	0.9945	116.9012	2.2878	8.346	0.4356
212	H	53.7755	0.8743	29.3872	1.0099	175.7088	0.9945	115.643	2.2878	7.5242	0.4356
213	M	57.3969	0.8743	31.0635	1.0099	178.1865	0.9945	119.1061	2.2878	7.944	0.4356
214	D	57.017	0.8743	39.1389	1.0099	179.2188	0.9945	119.8561	2.2878	8.6416	0.4356
215	Q	58.4817	0.8743	27.2314	1.0099	178.8198	0.9945	117.2854	2.2878	7.7301	0.4356
216	T	65.9459	0.8743	67.9526	1.0099	176.7255	0.9945	112.3433	2.2878	7.6792	0.4356
217	H	58.9029	0.8743	28.6338	1.0099	177.3106	0.9945	119.1453	2.2878	7.9884	0.4356
218	L	57.5113	0.8743	40.4268	1.0099	179.8539	0.9945	119.3005	2.2878	8.0537	0.4356
219	Q	58.7967	0.8743	28.2461	1.0099	178.5538	0.9945	119.0074	2.2878	8.1331	0.4356
220	L	56.328	0.8743	40.7901	1.0099	177.9993	0.9945	118.365	2.2878	8.0564	0.4356
221	S	59.7607	0.8743	62.6285	1.0099	174.9648	0.9945	113.5609	2.2878	7.5904	0.4356
222	R	55.5776	0.8743	30.1611	1.0099	175.8566	0.9945	120.0091	2.2878	7.4562	0.4356
223	E	54.2542	0.8743	29.1608	1.0099	174.6053	0.9945	123.7774	2.2878	8.544	0.4356
224	P	62.4124	0.8743	31.2959	1.0099	176.049	0.9945	-	2.2878	-	0.4356
225	R	52.7637	0.8743	30.7944	1.0099	174.3579	0.9945	120.6117	2.2878	8.4078	0.4356
226	P	62.8994	0.8743	31.12	1.0099	177.1662	0.9945	-	2.2878	-	0.4356
227	L	53.284	0.8743	41.4151	1.0099	175.2298	0.9945	125.3304	2.2878	8.3603	0.4356
228	P	62.1071	0.8743	32.5163	1.0099	175.1852	0.9945	-	2.2878	-	0.4356
229	K	54.4807	0.8743	34.2049	1.0099	175.6484	0.9945	118.6469	2.2878	8.6284	0.4356
230	L	53.5462	0.8743	41.574	1.0099	175.5873	0.9945	129.0038	2.2878	8.2605	0.4356
231	I	59.27	0.8743	39.6369	1.0099	174.7465	0.9945	126.671	2.2878	8.841	0.4356
232	I	60.5127	0.8743	36.855	1.0099	176.0464	0.9945	126.59	2.2878	8.5021	0.4356
233	K	56.9441	0.8743	31.5528	1.0099	176.1248	0.9945	125.8627	2.2878	8.7483	0.4356
234	R	54.4297	0.8743	32.1683	1.0099	173.7926	0.9945	116.4583	2.2878	7.2959	0.4356
235	K	52.6074	0.8743	32.065	1.0099	174.4336	0.9945	125.4405	2.2878	8.416	0.4356
236	P	62.1604	0.8743	31.4384	1.0099	176.5122	0.9945	-	2.2878	-	0.4356
237	E	57.5853	0.8743	28.9805	1.0099	176.4308	0.9945	119.741	2.2878	8.6248	0.4356
238	S	56.609	0.8743	63.9221	1.0099	174.9848	0.9945	111.4865	2.2878	7.4159	0.4356
239	I	63.1576	0.8743	37.227	1.0099	176.0686	0.9945	119.0365	2.2878	8.1564	0.4356
240	F	55.6627	0.8743	38.1165	1.0099	175.6566	0.9945	114.6767	2.2878	7.6302	0.4356
241	D	53.1851	0.8743	40.3015	1.0099	175.4839	0.9945	117.8859	2.2878	7.6823	0.4356
242	Y	57.7206	0.8743	39.2188	1.0099	175.7089	0.9945	118.1614	2.2878	7.5514	0.4356
243	R	54.1894	0.8743	32.3214	1.0099	177.0085	0.9945	117.5189	2.2878	8.8564	0.4356
244	F	61.2317	0.8743	38.5422	1.0099	176.456	0.9945	122.5354	2.2878	9.166	0.4356
245	E	57.5092	0.8743	28.0449	1.0099	176.7374	0.9945	114.9958	2.2878	9.8026	0.4356
246	D	55.0822	0.8743	39.7507	1.0099	174.5677	0.9945	118.7573	2.2878	7.7413	0.4356
247	F	56.3627	0.8743	41.003	1.0099	174.6882	0.9945	116.0903	2.2878	7.2048	0.4356
248	E	54.3697	0.8743	32.9597	1.0099	174.101	0.9945	121.7274	2.2878	8.785	0.4356
249	I	58.7799	0.8743	37.6762	1.0099	175.413	0.9945	122.9749	2.2878	8.2452	0.4356
250	E	54.5455	0.8743	31.487	1.0099	176.7752	0.9945	128.2719	2.2878	9.1124	0.4356
251	G	45.8808	0.8743	-	1.0099	173.5658	0.9945	114.8477	2.2878	8.8614	0.4356
252	Y	56.3733	0.8743	38.1228	1.0099	174.3358	0.9945	120.895	2.2878	7.7341	0.4356
253	D	50.6088	0.8743	40.4024	1.0099	173.3031	0.9945	126.7299	2.2878	8.4886	0.4356
254	P	61.8233	0.8743	31.8086	1.0099	175.9653	0.9945	-	2.2878	-	0.4356
255	H	54.2529	0.8743	28.0051	1.0099	173.0224	0.9945	116.3923	2.2878	8.633	0.4356
256	P	62.3269	0.8743	31.6901	1.0099	177.165	0.9945	-	2.2878	-	0.4356
257	G	44.8304	0.8743	-	1.0099	173.6915	0.9945	109.0772	2.2878	8.2295	0.4356
258	I	59.3793	0.8743	40.1167	1.0099	175.5659	0.9945	120.7618	2.2878	8.1932	0.4356
259	K	55.1184	0.8743	32.1128	1.0099	175.6519	0.9945	126.6894	2.2878	8.5219	0.4356
260	A	49.0723	0.8743	19.6585	1.0099	174.6041	0.9945	125.1757	2.2878	8.2388	0.4356
261	P	62.1987	0.8743	32.0703	1.0099	176.2268	0.9945	-	2.2878	-	0.4356
262	V	59.1757	0.8743	33.9116	1.0099	175.5194	0.9945	115.9168	2.2878	8.0564	0.4356
263	A	51.9103	0.8743	18.4977	1.0099	177.2109	0.9945	125.6724	2.2878	7.9833	0.4356
264	I	60.5482	0.8743	38.8543	1.0099	176.4914	0.9945	120.6539	2.2878	7.9675	0.4356
