# Supplementary material for: Robust automated backbone triple resonance NMR assignments of proteins using Bayesian-based simulated annealing
Source: Nat Commun. 2023 Mar 21;14:1556. doi: 10.1038/s41467-023-37219-z (PMC10030768; doi:10.1038/s41467-023-37219-z)
Supplement: Supplementary file 3 — Source Data [file 41467_2023_37219_MOESM3_ESM.zip › SourceData/RunFiles/huIDR/randomCoilShifts.txt]

idx	ResType	CA	CA_err	CB	CB_err	CO	CO_err	HA	HA_err	H	H_err	N	N_err
2	R	56.419	0.42	30.7725	0.374	176.4165	0.431	4.1905	0.136	8.2835	0.164	121.296	1.03
3	Q	56.1545	0.42	29.214	0.374	175.5545	0.431	4.1725	0.136	8.562	0.164	121.6545	1.03
4	Y	57.745	0.42	38.4835	0.374	175.5645	0.431	4.43	0.136	8.2945	0.164	121.7675	1.03
5	L	55.0355	0.42	42.4335	0.374	176.627	0.431	4.2665	0.136	8.0875	0.164	124.4115	1.03
6	D	54.882	0.42	40.6775	0.374	176.768	0.431	4.4515	0.136	8.257	0.164	121.1685	1.03
7	G	45.4095	0.42	-	0.374	174.132	0.431	3.837	0.136	8.2835	0.164	108.72	1.03
8	Y	58.085	0.42	38.6935	0.374	175.7245	0.431	4.39	0.136	7.9845	0.164	118.5475	1.03
9	D	54.202	0.42	40.9975	0.374	175.938	0.431	4.5215	0.136	8.157	0.164	121.9285	1.03
10	R	56.509	0.42	30.6525	0.374	176.2765	0.431	4.1805	0.136	8.2135	0.164	121.656	1.03
11	D	54.752	0.42	40.9275	0.374	176.268	0.431	4.5115	0.136	8.407	0.164	120.8685	1.03
12	D	54.622	0.42	40.8875	0.374	176.408	0.431	4.5215	0.136	8.317	0.164	120.6385	1.03
13	K	56.728	0.42	32.766	0.374	176.9735	0.431	4.156	0.136	8.2175	0.164	121.136	1.03
14	E	56.5235	0.42	30.259	0.374	176.3565	0.431	4.2045	0.136	8.3525	0.164	122.0745	1.03
15	A	50.457	0.42	18.5405	0.374	175.8535	0.431	4.5205	0.136	8.415	0.164	127.1405	1.03
16	P	63.2365	0.42	31.967	0.374	176.87	0.431	-	0.136	-	0.164	-	1.03
17	D	54.532	0.42	41.1475	0.374	176.738	0.431	4.5815	0.136	8.437	0.164	120.7485	1.03
18	S	58.6845	0.42	63.776	0.374	174.5095	0.431	4.383	0.136	8.306	0.164	116.1115	1.03
19	D	54.602	0.42	40.8475	0.374	176.338	0.431	4.5615	0.136	8.317	0.164	121.1485	1.03
20	A	52.807	0.42	18.9205	0.374	178.0735	0.431	4.2105	0.136	8.165	0.164	123.8505	1.03
21	E	57.1635	0.42	29.989	0.374	177.3165	0.431	4.1545	0.136	8.4125	0.164	119.7845	1.03
22	G	45.2495	0.42	-	0.374	173.762	0.431	3.837	0.136	8.3835	0.164	109.49	1.03
23	Y	57.655	0.42	38.6835	0.374	175.7845	0.431	4.48	0.136	8.0145	0.164	119.8175	1.03
24	V	62.178	0.42	32.7775	0.374	175.7585	0.431	3.857	0.136	8.016	0.164	122.7775	1.03
25	E	56.9635	0.42	30.159	0.374	176.9065	0.431	4.1845	0.136	8.5125	0.164	125.5745	1.03
26	G	45.0995	0.42	-	0.374	174.252	0.431	3.907	0.136	8.5235	0.164	110.69	1.03
27	L	55.4355	0.42	42.3235	0.374	177.527	0.431	4.3165	0.136	8.1475	0.164	121.8515	1.03
28	D	54.582	0.42	40.8575	0.374	176.068	0.431	4.5615	0.136	8.397	0.164	120.6785	1.03
29	D	54.662	0.42	40.9575	0.374	176.538	0.431	4.5415	0.136	8.247	0.164	120.2385	1.03
30	E	57.0335	0.42	29.939	0.374	176.9465	0.431	4.2045	0.136	8.3325	0.164	120.4545	1.03
31	E	56.9035	0.42	30.079	0.374	176.9365	0.431	4.2145	0.136	8.4625	0.164	121.4545	1.03
32	E	56.8435	0.42	30.269	0.374	176.3865	0.431	4.2245	0.136	8.5525	0.164	122.2945	1.03
33	D	54.572	0.42	40.9775	0.374	176.618	0.431	4.5515	0.136	8.417	0.164	121.2185	1.03
34	E	56.9735	0.42	30.119	0.374	176.5265	0.431	4.2145	0.136	8.4225	0.164	121.3145	1.03
35	D	54.692	0.42	40.8775	0.374	176.598	0.431	4.5315	0.136	8.347	0.164	120.3385	1.03
36	E	56.9135	0.42	30.049	0.374	176.8365	0.431	4.2245	0.136	8.4025	0.164	121.3145	1.03
37	E	57.0635	0.42	29.989	0.374	176.7665	0.431	4.1445	0.136	8.4525	0.164	121.6145	1.03
38	E	56.7935	0.42	30.139	0.374	176.4265	0.431	4.1745	0.136	8.5225	0.164	121.9445	1.03
39	Y	57.895	0.42	38.7135	0.374	175.3845	0.431	4.42	0.136	8.2445	0.164	121.1275	1.03
40	D	54.272	0.42	41.0675	0.374	176.048	0.431	4.5115	0.136	8.127	0.164	122.0385	1.03
41	E	57.0935	0.42	30.089	0.374	176.5165	0.431	4.1445	0.136	8.3025	0.164	121.3045	1.03
42	D	54.562	0.42	40.9275	0.374	176.448	0.431	4.5115	0.136	8.317	0.164	120.4885	1.03
43	A	52.727	0.42	19.0905	0.374	177.8635	0.431	4.2005	0.136	8.235	0.164	124.3005	1.03
44	Q	55.7945	0.42	29.374	0.374	176.0045	0.431	4.2425	0.136	8.302	0.164	119.2945	1.03
45	V	62.278	0.42	32.8375	0.374	176.0585	0.431	3.927	0.136	8.226	0.164	123.0175	1.03
46	V	62.288	0.42	32.7375	0.374	176.1585	0.431	3.907	0.136	8.356	0.164	125.7275	1.03
47	E	56.6535	0.42	30.329	0.374	176.1465	0.431	4.2345	0.136	8.6625	0.164	126.3245	1.03
48	D	54.552	0.42	41.0675	0.374	176.398	0.431	4.5415	0.136	8.467	0.164	121.9685	1.03
49	E	56.9135	0.42	30.039	0.374	176.9665	0.431	4.2245	0.136	8.4025	0.164	121.3345	1.03
50	E	56.9635	0.42	30.159	0.374	176.4965	0.431	4.2045	0.136	8.4825	0.164	121.4345	1.03
51	D	54.572	0.42	40.9775	0.374	176.618	0.431	4.5515	0.136	8.417	0.164	121.2185	1.03
52	E	56.9735	0.42	30.119	0.374	176.5265	0.431	4.2145	0.136	8.4225	0.164	121.3145	1.03
53	D	54.692	0.42	40.8775	0.374	176.598	0.431	4.5315	0.136	8.347	0.164	120.3385	1.03
54	E	56.9135	0.42	30.049	0.374	176.8365	0.431	4.2245	0.136	8.4025	0.164	121.3145	1.03
55	E	56.9035	0.42	30.089	0.374	176.8065	0.431	4.2145	0.136	8.4625	0.164	121.4345	1.03
56	E	56.7435	0.42	30.189	0.374	176.7765	0.431	4.2345	0.136	8.5425	0.164	122.2545	1.03
57	E	56.9235	0.42	30.169	0.374	177.1865	0.431	4.2545	0.136	8.5725	0.164	122.2845	1.03
58	G	45.3095	0.42	-	0.374	174.352	0.431	3.907	0.136	8.4635	0.164	110.03	1.03
59	E	56.8335	0.42	30.179	0.374	176.9065	0.431	4.2445	0.136	8.3425	0.164	120.6345	1.03
60	E	56.8335	0.42	30.119	0.374	176.8265	0.431	4.2445	0.136	8.5625	0.164	122.0045	1.03
61	E	56.7735	0.42	30.339	0.374	176.2665	0.431	4.2145	0.136	8.5225	0.164	122.1945	1.03
62	D	54.362	0.42	40.8075	0.374	176.488	0.431	4.5915	0.136	8.407	0.164	121.5385	1.03
63	V	62.548	0.42	32.6675	0.374	176.5585	0.431	3.937	0.136	8.106	0.164	121.4875	1.03
64	S	58.6045	0.42	63.566	0.374	175.2195	0.431	4.423	0.136	8.446	0.164	119.4415	1.03
65	G	45.3495	0.42	-	0.374	174.242	0.431	3.937	0.136	8.5135	0.164	111.44	1.03
66	E	56.8935	0.42	30.189	0.374	176.8565	0.431	4.2345	0.136	8.2425	0.164	120.1545	1.03
67	E	56.8335	0.42	30.129	0.374	176.6965	0.431	4.2445	0.136	8.5625	0.164	121.9845	1.03
68	E	56.7835	0.42	30.189	0.374	176.8265	0.431	4.2345	0.136	8.5325	0.164	122.3145	1.03
69	E	56.8435	0.42	30.269	0.374	176.3865	0.431	4.2245	0.136	8.5525	0.164	122.2945	1.03
70	D	54.572	0.42	40.9875	0.374	176.488	0.431	4.5515	0.136	8.417	0.164	121.1985	1.03
71	E	56.8735	0.42	30.039	0.374	176.9165	0.431	4.2245	0.136	8.4125	0.164	121.2745	1.03
72	E	57.2035	0.42	29.959	0.374	177.2565	0.431	4.1645	0.136	8.4925	0.164	121.6045	1.03
73	G	45.3495	0.42	-	0.374	174.062	0.431	3.837	0.136	8.4535	0.164	109.61	1.03
74	Y	57.945	0.42	38.5735	0.374	175.7445	0.431	4.45	0.136	8.0745	0.164	119.2575	1.03
75	N	53.172	0.42	38.7465	0.374	174.5885	0.431	4.6305	0.136	8.275	0.164	119.8165	1.03
76	D	55.022	0.42	40.7875	0.374	176.938	0.431	4.5115	0.136	8.357	0.164	120.3785	1.03
77	G	45.4595	0.42	-	0.374	174.372	0.431	3.877	0.136	8.2335	0.164	108.33	1.03
78	E	56.7235	0.42	30.119	0.374	177.0265	0.431	4.2645	0.136	8.2525	0.164	120.1445	1.03
79	V	62.578	0.42	32.7575	0.374	176.0685	0.431	3.887	0.136	8.316	0.164	122.0175	1.03
80	D	54.462	0.42	41.0375	0.374	176.028	0.431	4.5615	0.136	8.497	0.164	124.4585	1.03
81	D	54.682	0.42	40.9175	0.374	176.538	0.431	4.5315	0.136	8.337	0.164	120.9885	1.03
82	E	57.0335	0.42	29.929	0.374	177.0765	0.431	4.2045	0.136	8.3325	0.164	120.4745	1.03
83	E	56.9635	0.42	30.159	0.374	176.4965	0.431	4.2045	0.136	8.4825	0.164	121.4345	1.03
84	D	54.572	0.42	40.9875	0.374	176.488	0.431	4.5515	0.136	8.417	0.164	121.1985	1.03
85	E	56.9135	0.42	30.049	0.374	176.8365	0.431	4.2245	0.136	8.4025	0.164	121.3145	1.03
86	E	57.0935	0.42	29.999	0.374	176.7565	0.431	4.1345	0.136	8.4525	0.164	121.6245	1.03
87	E	56.7335	0.42	30.139	0.374	176.3565	0.431	4.1645	0.136	8.5225	0.164	121.8345	1.03
88	F	57.8095	0.42	39.436	0.374	176.1465	0.431	4.512	0.136	8.3075	0.164	121.106	1.03
89	G	45.0495	0.42	-	0.374	173.802	0.431	3.877	0.136	8.2135	0.164	110.65	1.03
90	E	56.9335	0.42	30.159	0.374	176.8265	0.431	4.1845	0.136	8.2525	0.164	120.6845	1.03
91	E	56.8535	0.42	30.239	0.374	176.7165	0.431	4.2245	0.136	8.5625	0.164	121.9245	1.03
92	E	56.6235	0.42	30.189	0.374	176.6665	0.431	4.2345	0.136	8.5425	0.164	122.4545	1.03
93	R	56.369	0.42	30.7625	0.374	176.9565	0.431	4.2705	0.136	8.4835	0.164	122.576	1.03
94	G	45.3195	0.42	-	0.374	174.272	0.431	3.887	0.136	8.5135	0.164	110.59	1.03
95	Q	56.0045	0.42	29.464	0.374	176.0845	0.431	4.2125	0.136	8.342	0.164	120.4245	1.03
96	K	56.458	0.42	32.916	0.374	176.5935	0.431	4.186	0.136	8.4675	0.164	123.256	1.03
97	R	56.039	0.42	30.8925	0.374	176.1565	0.431	4.2305	0.136	8.4035	0.164	123.366	1.03
98	K	56.368	0.42	33.036	0.374	176.4035	0.431	4.196	0.136	8.4875	0.164	124.096	1.03
99	R	56.039	0.42	30.9425	0.374	176.0465	0.431	4.2505	0.136	8.4035	0.164	123.396	1.03
100	E	54.5635	0.42	29.629	0.374	174.4665	0.431	4.5345	0.136	8.6025	0.164	124.6545	1.03
101	P	63.2565	0.42	32.127	0.374	177.01	0.431	-	0.136	-	0.164	-	1.03
102	E	56.8135	0.42	30.319	0.374	176.4865	0.431	4.1945	0.136	8.6525	0.164	121.6945	1.03
103	D	54.502	0.42	41.0875	0.374	176.428	0.431	4.5615	0.136	8.427	0.164	121.2185	1.03
104	E	57.0535	0.42	30.019	0.374	177.3265	0.431	4.2445	0.136	8.4425	0.164	121.3045	1.03
105	G	45.4295	0.42	-	0.374	174.592	0.431	3.887	0.136	8.3935	0.164	109.19	1.03
106	E	56.8935	0.42	30.239	0.374	176.7265	0.431	4.2345	0.136	8.3625	0.164	120.6545	1.03
107	D	54.682	0.42	40.9775	0.374	176.308	0.431	4.5515	0.136	8.467	0.164	120.9085	1.03
108	D	54.762	0.42	40.8975	0.374	176.448	0.431	4.5315	0.136	8.307	0.164	120.2385	1.03
109	D	54.902	0.42	40.7975	0.374	176.518	0.431	4.5015	0.136	8.237	0.164	119.3385	1.03
