# Supplementary material for: Robust automated backbone triple resonance NMR assignments of proteins using Bayesian-based simulated annealing
Source: Nat Commun. 2023 Mar 21;14:1556. doi: 10.1038/s41467-023-37219-z (PMC10030768; doi:10.1038/s41467-023-37219-z)
Supplement: Supplementary file 3 — Source Data [file 41467_2023_37219_MOESM3_ESM.zip › SourceData/RunFiles/MBP/1DMB_predicted_shifts.txt]

Num	RES	CA	CA_err	CB	CB_err	CO	CO_err	N	N_err	H	H_err
1	K	54.7446	0.8743	31.8893	1.0099	176.016	0.9945	121.9205	2.2878	8.3557	0.4356
2	I	60.2216	0.8743	36.5792	1.0099	176.0614	0.9945	122.4358	2.2878	7.644	0.4356
3	E	57.028	0.8743	28.9002	1.0099	176.1972	0.9945	121.0074	2.2878	8.5955	0.4356
4	E	56.5503	0.8743	28.5836	1.0099	176.9426	0.9945	117.4183	2.2878	8.3262	0.4356
5	G	45.4937	0.8743	-	1.0099	173.5717	0.9945	111.2861	2.2878	8.6787	0.4356
6	K	54.2415	0.8743	35.8826	1.0099	174.8187	0.9945	117.04	2.2878	7.5554	0.4356
7	L	52.9308	0.8743	44.4129	1.0099	175.6131	0.9945	121.2034	2.2878	8.4828	0.4356
8	V	60.6389	0.8743	33.7998	1.0099	174.2634	0.9945	121.0573	2.2878	8.3583	0.4356
9	I	59.2928	0.8743	40.4907	1.0099	174.9959	0.9945	125.5698	2.2878	9.1531	0.4356
10	W	54.9756	0.8743	30.7358	1.0099	174.9468	0.9945	127.5663	2.2878	8.8796	0.4356
11	I	59.3083	0.8743	41.3828	1.0099	173.513	0.9945	122.8277	2.2878	8.9506	0.4356
12	N	53.9928	0.8743	38.7646	1.0099	176.5444	0.9945	121.7376	2.2878	9.0932	0.4356
13	G	46.0758	0.8743	-	1.0099	173.7734	0.9945	108.9523	2.2878	8.6854	0.4356
14	D	53.3565	0.8743	38.8719	1.0099	175.3634	0.9945	117.8921	2.2878	8.0428	0.4356
15	K	53.6263	0.8743	34.4563	1.0099	177.2126	0.9945	116.698	2.2878	7.5157	0.4356
16	G	46.315	0.8743	-	1.0099	175.7119	0.9945	107.4452	2.2878	9.0619	0.4356
17	Y	59.0628	0.8743	36.6738	1.0099	176.5499	0.9945	119.2468	2.2878	8.2272	0.4356
18	N	53.6307	0.8743	37.7329	1.0099	177.8856	0.9945	117.3118	2.2878	7.9756	0.4356
19	G	47.0129	0.8743	-	1.0099	175.4787	0.9945	108.7626	2.2878	8.047	0.4356
20	L	57.1487	0.8743	40.7328	1.0099	178.7214	0.9945	121.4601	2.2878	8.1711	0.4356
21	A	54.8222	0.8743	17.1433	1.0099	179.8544	0.9945	120.6361	2.2878	7.8352	0.4356
22	E	58.7242	0.8743	28.3149	1.0099	179.7849	0.9945	117.7304	2.2878	7.8913	0.4356
23	V	64.9122	0.8743	30.59	1.0099	178.4847	0.9945	118.3457	2.2878	7.8165	0.4356
24	G	47.2348	0.8743	-	1.0099	176.2683	0.9945	108.2281	2.2878	7.9855	0.4356
25	K	58.4639	0.8743	31.6282	1.0099	179.0058	0.9945	120.2277	2.2878	8.4489	0.4356
26	K	58.9068	0.8743	31.4716	1.0099	179.1808	0.9945	120.7639	2.2878	7.9041	0.4356
27	F	60.9627	0.8743	38.5565	1.0099	177.2118	0.9945	119.8495	2.2878	8.5749	0.4356
28	E	58.5233	0.8743	28.5336	1.0099	178.6778	0.9945	118.2469	2.2878	8.365	0.4356
29	K	57.6968	0.8743	32.278	1.0099	178.0476	0.9945	117.508	2.2878	7.5699	0.4356
30	D	54.3848	0.8743	40.4091	1.0099	176.4188	0.9945	115.473	2.2878	7.4896	0.4356
31	T	61.6265	0.8743	70.3277	1.0099	175.2265	0.9945	110.8472	2.2878	7.3744	0.4356
32	G	45.4109	0.8743	-	1.0099	174.2129	0.9945	109.5489	2.2878	7.9363	0.4356
33	I	59.5678	0.8743	36.1532	1.0099	175.9187	0.9945	121.4788	2.2878	7.3435	0.4356
34	K	56.0419	0.8743	32.5071	1.0099	175.6156	0.9945	127.0881	2.2878	8.5626	0.4356
35	V	59.6263	0.8743	33.0947	1.0099	175.511	0.9945	120.5688	2.2878	8.1884	0.4356
36	T	61.2107	0.8743	70.5345	1.0099	172.5383	0.9945	117.1967	2.2878	8.3461	0.4356
37	V	60.6821	0.8743	32.8293	1.0099	175.3866	0.9945	126.4909	2.2878	8.4274	0.4356
38	E	54.1406	0.8743	32.6173	1.0099	174.3313	0.9945	126.182	2.2878	9.343	0.4356
39	H	51.5497	0.8743	28.5742	1.0099	171.6162	0.9945	115.7942	2.2878	7.7668	0.4356
40	P	61.6985	0.8743	30.6454	1.0099	176.7557	0.9945	-	2.2878	-	0.4356
41	D	54.6433	0.8743	40.3131	1.0099	176.6274	0.9945	121.5947	2.2878	8.2127	0.4356
42	K	56.6753	0.8743	28.834	1.0099	177.323	0.9945	119.9579	2.2878	8.5431	0.4356
43	L	57.7407	0.8743	40.7975	1.0099	178.0855	0.9945	119.8953	2.2878	7.7593	0.4356
44	E	57.7144	0.8743	26.126	1.0099	177.301	0.9945	118.537	2.2878	9.2657	0.4356
45	E	57.1007	0.8743	29.6108	1.0099	178.3335	0.9945	119.0162	2.2878	7.6947	0.4356
46	K	58.7522	0.8743	31.7871	1.0099	178.3717	0.9945	119.8042	2.2878	7.511	0.4356
47	F	61.8532	0.8743	36.7822	1.0099	174.7819	0.9945	120.7631	2.2878	8.2261	0.4356
48	P	65.1421	0.8743	30.1344	1.0099	178.7247	0.9945	-	2.2878	-	0.4356
49	Q	57.6241	0.8743	27.8651	1.0099	178.1085	0.9945	116.5573	2.2878	7.5958	0.4356
50	V	64.4313	0.8743	30.616	1.0099	177.8614	0.9945	118.1338	2.2878	8.3273	0.4356
51	A	53.8948	0.8743	16.4221	1.0099	180.0867	0.9945	122.1656	2.2878	8.2395	0.4356
52	A	53.5385	0.8743	17.7155	1.0099	178.2588	0.9945	119.9126	2.2878	7.3692	0.4356
53	T	60.8227	0.8743	68.6575	1.0099	175.4801	0.9945	109.9591	2.2878	7.2245	0.4356
54	G	45.7626	0.8743	-	1.0099	174.0124	0.9945	109.4134	2.2878	7.9407	0.4356
55	D	52.9342	0.8743	41.1579	1.0099	175.8982	0.9945	119.2649	2.2878	7.6425	0.4356
56	G	44.1363	0.8743	-	1.0099	172.1712	0.9945	107.6817	2.2878	7.9434	0.4356
57	P	61.3161	0.8743	31.1614	1.0099	175.6212	0.9945	-	2.2878	-	0.4356
58	D	57.5169	0.8743	41.4706	1.0099	176.1027	0.9945	119.4972	2.2878	8.447	0.4356
59	I	58.4403	0.8743	41.2623	1.0099	173.2279	0.9945	115.2789	2.2878	7.3929	0.4356
60	I	59.1146	0.8743	41.0365	1.0099	173.6756	0.9945	125.9243	2.2878	8.8263	0.4356
61	F	56.221	0.8743	41.002	1.0099	175.7629	0.9945	126.6718	2.2878	9.1226	0.4356
62	W	56.759	0.8743	32.1784	1.0099	174.1029	0.9945	123.7828	2.2878	8.5708	0.4356
63	A	51.9505	0.8743	18.1789	1.0099	178.7983	0.9945	124.4453	2.2878	6.7212	0.4356
64	H	58.7699	0.8743	28.7968	1.0099	177.7688	0.9945	118.0162	2.2878	8.7901	0.4356
65	D	56.1995	0.8743	38.6698	1.0099	177.3904	0.9945	117.3364	2.2878	8.0295	0.4356
66	R	56.1606	0.8743	28.9938	1.0099	177.8668	0.9945	116.9505	2.2878	7.5213	0.4356
67	F	59.5286	0.8743	37.0783	1.0099	177.6145	0.9945	118.7507	2.2878	7.7304	0.4356
68	G	46.6654	0.8743	-	1.0099	175.9589	0.9945	105.7719	2.2878	7.8238	0.4356
69	G	46.6806	0.8743	-	1.0099	176.321	0.9945	109.0043	2.2878	7.4665	0.4356
70	Y	58.9297	0.8743	36.7254	1.0099	178.6507	0.9945	119.7637	2.2878	7.5294	0.4356
71	A	53.9419	0.8743	17.1969	1.0099	179.3489	0.9945	119.5749	2.2878	7.775	0.4356
72	Q	57.4598	0.8743	27.639	1.0099	177.2521	0.9945	117.6549	2.2878	7.2812	0.4356
73	S	57.985	0.8743	62.5746	1.0099	174.8117	0.9945	112.3744	2.2878	7.3462	0.4356
74	G	46.0635	0.8743	-	1.0099	175.0036	0.9945	109.1672	2.2878	7.5224	0.4356
75	L	54.9709	0.8743	41.7764	1.0099	177.2272	0.9945	116.4361	2.2878	8.0764	0.4356
76	L	52.7863	0.8743	43.3513	1.0099	176.342	0.9945	117.9581	2.2878	7.3051	0.4356
77	A	51.0157	0.8743	18.5481	1.0099	176.7893	0.9945	125.6469	2.2878	8.616	0.4356
78	E	56.2425	0.8743	29.5901	1.0099	175.9301	0.9945	121.951	2.2878	8.2571	0.4356
79	I	59.2565	0.8743	39.2921	1.0099	175.2797	0.9945	121.8906	2.2878	8.5005	0.4356
80	T	58.1517	0.8743	68.7559	1.0099	172.01	0.9945	115.5493	2.2878	8.3439	0.4356
81	P	61.8759	0.8743	32.2951	1.0099	176.3044	0.9945	-	2.2878	-	0.4356
82	D	52.3033	0.8743	41.4904	1.0099	176.9982	0.9945	119.9279	2.2878	8.6976	0.4356
83	K	59.5243	0.8743	31.4603	1.0099	178.0883	0.9945	120.9048	2.2878	8.6991	0.4356
84	A	53.6171	0.8743	17.2477	1.0099	178.9294	0.9945	118.9897	2.2878	8.2671	0.4356
85	F	59.538	0.8743	39.0821	1.0099	177.5643	0.9945	117.0304	2.2878	7.7693	0.4356
86	Q	58.688	0.8743	27.5297	1.0099	177.8963	0.9945	119.3595	2.2878	8.6478	0.4356
87	D	55.487	0.8743	39.6983	1.0099	176.8016	0.9945	115.425	2.2878	8.2336	0.4356
88	K	56.2181	0.8743	32.1476	1.0099	175.5616	0.9945	115.7951	2.2878	7.6441	0.4356
89	L	52.5428	0.8743	43.59	1.0099	176.245	0.9945	118.5813	2.2878	7.3449	0.4356
90	Y	57.9501	0.8743	37.2476	1.0099	176.0302	0.9945	119.7393	2.2878	8.3493	0.4356
91	P	66.2132	0.8743	30.8597	1.0099	179.1424	0.9945	-	2.2878	-	0.4356
92	F	60.5796	0.8743	37.2047	1.0099	177.5591	0.9945	115.9483	2.2878	8.2584	0.4356
93	T	64.0356	0.8743	67.3309	1.0099	175.8753	0.9945	111.2438	2.2878	6.6416	0.4356
94	W	59.0879	0.8743	28.2031	1.0099	178.2397	0.9945	120.4652	2.2878	7.8467	0.4356
95	D	56.3977	0.8743	39.6118	1.0099	176.8844	0.9945	117.9364	2.2878	7.7881	0.4356
96	A	53.3894	0.8743	18.2695	1.0099	177.361	0.9945	118.9329	2.2878	7.4388	0.4356
97	V	60.6174	0.8743	31.1484	1.0099	174.3063	0.9945	108.4822	2.2878	7.5741	0.4356
98	R	55.1346	0.8743	30.2596	1.0099	175.5487	0.9945	120.3893	2.2878	7.813	0.4356
99	Y	57.0777	0.8743	39.9401	1.0099	175.9638	0.9945	125.4737	2.2878	9.2641	0.4356
100	N	53.6456	0.8743	36.6144	1.0099	175.2481	0.9945	125.0186	2.2878	8.008	0.4356
101	G	45.308	0.8743	-	1.0099	173.6716	0.9945	103.8872	2.2878	8.4853	0.4356
102	K	54.0362	0.8743	34.5755	1.0099	175.3635	0.9945	120.0408	2.2878	7.9503	0.4356
103	L	55.451	0.8743	41.8128	1.0099	177.379	0.9945	124.1135	2.2878	8.5958	0.4356
104	I	59.7956	0.8743	38.6323	1.0099	174.6817	0.9945	117.3088	2.2878	8.967	0.4356
105	A	51.4775	0.8743	22.135	1.0099	174.2926	0.9945	119.2032	2.2878	7.5554	0.4356
106	Y	54.9179	0.8743	39.0931	1.0099	174.4964	0.9945	116.7125	2.2878	9.3996	0.4356
107	P	62.4031	0.8743	30.9432	1.0099	175.5768	0.9945	-	2.2878	-	0.4356
108	I	61.3871	0.8743	37.8721	1.0099	174.4603	0.9945	123.905	2.2878	9.2171	0.4356
109	A	50.2732	0.8743	21.377	1.0099	176.2638	0.9945	119.6351	2.2878	8.0728	0.4356
110	V	60.7017	0.8743	34.411	1.0099	173.8466	0.9945	118.8257	2.2878	8.6097	0.4356
111	E	54.4997	0.8743	33.3313	1.0099	174.7319	0.9945	126.0792	2.2878	9.2964	0.4356
112	A	51.1229	0.8743	21.5671	1.0099	175.681	0.9945	120.38	2.2878	7.5245	0.4356
113	L	54.6143	0.8743	42.4595	1.0099	175.4815	0.9945	120.1679	2.2878	8.3612	0.4356
114	S	56.5967	0.8743	66.0476	1.0099	172.1006	0.9945	111.011	2.2878	8.8655	0.4356
115	L	54.1953	0.8743	41.6751	1.0099	175.1216	0.9945	122.6707	2.2878	7.9095	0.4356
116	I	60.3144	0.8743	38.2066	1.0099	175.0021	0.9945	127.7105	2.2878	7.7284	0.4356
117	Y	54.7053	0.8743	41.1646	1.0099	173.8881	0.9945	123.0038	2.2878	8.4409	0.4356
118	N	51.8447	0.8743	38.3862	1.0099	175.3593	0.9945	120.1293	2.2878	9.1738	0.4356
119	K	59.0032	0.8743	31.6016	1.0099	177.3087	0.9945	127.0386	2.2878	8.3755	0.4356
120	D	56.0855	0.8743	39.6346	1.0099	177.0887	0.9945	116.5001	2.2878	8.5877	0.4356
121	L	56.047	0.8743	42.0561	1.0099	177.1644	0.9945	118.0546	2.2878	7.5494	0.4356
122	L	51.4498	0.8743	42.0927	1.0099	174.3997	0.9945	119.3104	2.2878	8.295	0.4356
123	P	63.7144	0.8743	31.0065	1.0099	176.7899	0.9945	-	2.2878	-	0.4356
124	N	50.3682	0.8743	40.3428	1.0099	171.6774	0.9945	115.3724	2.2878	7.7269	0.4356
125	P	61.0963	0.8743	29.8963	1.0099	174.865	0.9945	-	2.2878	-	0.4356
126	P	62.3411	0.8743	30.9015	1.0099	176.2366	0.9945	-	2.2878	-	0.4356
127	K	55.8527	0.8743	32.57	1.0099	176.2093	0.9945	121.2655	2.2878	8.3218	0.4356
128	T	60.806	0.8743	70.4597	1.0099	174.3044	0.9945	114.3041	2.2878	7.4522	0.4356
129	W	59.9168	0.8743	29.3408	1.0099	178.5817	0.9945	124.6747	2.2878	8.8642	0.4356
130	E	59.7195	0.8743	28.5105	1.0099	177.6109	0.9945	118.77	2.2878	9.5001	0.4356
131	E	55.7997	0.8743	28.9403	1.0099	176.9626	0.9945	116.4442	2.2878	7.7695	0.4356
132	I	63.5464	0.8743	36.6421	1.0099	176.6013	0.9945	119.543	2.2878	7.9779	0.4356
133	P	65.8264	0.8743	29.8847	1.0099	178.229	0.9945	-	2.2878	-	0.4356
134	A	54.7261	0.8743	17.1938	1.0099	179.8715	0.9945	119.6724	2.2878	7.6031	0.4356
135	L	57.2539	0.8743	40.9448	1.0099	179.5853	0.9945	119.349	2.2878	7.6053	0.4356
136	D	57.0225	0.8743	40.594	1.0099	178.4195	0.9945	118.768	2.2878	8.0918	0.4356
137	K	58.3273	0.8743	31.3917	1.0099	178.8898	0.9945	118.6512	2.2878	7.7139	0.4356
138	E	58.7276	0.8743	28.6627	1.0099	178.512	0.9945	119.4506	2.2878	8.4878	0.4356
139	L	56.1621	0.8743	41.75	1.0099	179.0489	0.9945	117.1406	2.2878	7.7335	0.4356
140	K	58.2842	0.8743	31.4944	1.0099	178.7192	0.9945	120.0511	2.2878	8.3343	0.4356
141	A	53.6723	0.8743	17.4124	1.0099	178.163	0.9945	121.8495	2.2878	7.7056	0.4356
142	K	55.0428	0.8743	31.766	1.0099	176.8576	0.9945	114.8548	2.2878	7.4746	0.4356
143	G	44.9604	0.8743	-	1.0099	173.9527	0.9945	109.0952	2.2878	7.8276	0.4356
144	K	53.0294	0.8743	33.5542	1.0099	175.1033	0.9945	118.2896	2.2878	7.6048	0.4356
145	S	56.0593	0.8743	65.0994	1.0099	174.7027	0.9945	113.86	2.2878	8.2603	0.4356
146	A	54.6552	0.8743	18.2294	1.0099	176.1455	0.9945	121.7429	2.2878	9.1162	0.4356
147	L	52.8061	0.8743	44.9738	1.0099	174.7789	0.9945	116.0157	2.2878	8.1658	0.4356
148	M	55.4476	0.8743	34.8154	1.0099	173.7359	0.9945	122.5913	2.2878	8.6268	0.4356
149	F	54.9338	0.8743	41.9276	1.0099	173.0328	0.9945	121.5864	2.2878	8.3738	0.4356
150	N	53.1835	0.8743	36.9177	1.0099	174.4878	0.9945	118.2027	2.2878	8.9478	0.4356
151	L	54.428	0.8743	41.811	1.0099	177.0583	0.9945	124.9159	2.2878	7.8526	0.4356
152	Q	55.7774	0.8743	27.4822	1.0099	175.3523	0.9945	115.5591	2.2878	7.7836	0.4356
153	E	53.0393	0.8743	31.8713	1.0099	175.5086	0.9945	118.6219	2.2878	7.3122	0.4356
154	P	64.7534	0.8743	30.757	1.0099	177.9843	0.9945	-	2.2878	-	0.4356
155	Y	60.4533	0.8743	37.6141	1.0099	177.079	0.9945	118.4683	2.2878	8.634	0.4356
156	F	59.852	0.8743	38.9043	1.0099	177.6462	0.9945	116.6422	2.2878	8.3309	0.4356
157	T	62.996	0.8743	69.2868	1.0099	175.5837	0.9945	106.3284	2.2878	7.9381	0.4356
158	W	60.8486	0.8743	27.5426	1.0099	175.1106	0.9945	123.5537	2.2878	8.7061	0.4356
159	P	65.7133	0.8743	30.3505	1.0099	177.8735	0.9945	-	2.2878	-	0.4356
160	L	55.9863	0.8743	41.0213	1.0099	178.2519	0.9945	114.3213	2.2878	6.6861	0.4356
161	I	64.7621	0.8743	36.8588	1.0099	176.5056	0.9945	119.025	2.2878	7.0564	0.4356
162	A	51.8672	0.8743	17.5185	1.0099	178.5414	0.9945	116.2445	2.2878	7.6471	0.4356
163	A	55.0595	0.8743	18.1104	1.0099	177.2353	0.9945	121.2877	2.2878	7.1211	0.4356
164	D	52.8423	0.8743	40.5564	1.0099	176.19	0.9945	114.2765	2.2878	8.0761	0.4356
165	G	45.2941	0.8743	-	1.0099	174.1763	0.9945	106.3881	2.2878	7.6045	0.4356
166	G	44.9355	0.8743	-	1.0099	172.4277	0.9945	108.3638	2.2878	7.5858	0.4356
167	Y	56.4886	0.8743	38.5146	1.0099	173.757	0.9945	115.6853	2.2878	8.1845	0.4356
168	A	53.1334	0.8743	17.0861	1.0099	174.6633	0.9945	123.1806	2.2878	9.486	0.4356
169	F	55.6637	0.8743	42.0988	1.0099	175.338	0.9945	111.8668	2.2878	7.2557	0.4356
170	K	56.4867	0.8743	32.2068	1.0099	175.2403	0.9945	124.628	2.2878	8.9787	0.4356
171	Y	56.5408	0.8743	38.572	1.0099	175.3006	0.9945	126.4799	2.2878	8.7174	0.4356
172	E	56.2628	0.8743	29.5067	1.0099	175.5991	0.9945	124.2475	2.2878	8.6659	0.4356
173	N	53.1366	0.8743	38.0263	1.0099	173.9242	0.9945	115.8536	2.2878	7.5438	0.4356
174	G	44.4575	0.8743	-	1.0099	172.0101	0.9945	108.7878	2.2878	7.0753	0.4356
175	K	53.0508	0.8743	33.9554	1.0099	174.938	0.9945	119.1068	2.2878	7.2534	0.4356
176	Y	56.2468	0.8743	38.2372	1.0099	175.4906	0.9945	121.2749	2.2878	8.3882	0.4356
177	D	52.8995	0.8743	40.1989	1.0099	177.2633	0.9945	125.0886	2.2878	8.8512	0.4356
178	I	61.9109	0.8743	36.9036	1.0099	176.3892	0.9945	121.6102	2.2878	8.2911	0.4356
179	K	54.9826	0.8743	32.9486	1.0099	175.2275	0.9945	118.4268	2.2878	8.231	0.4356
180	D	52.6278	0.8743	40.2582	1.0099	174.1443	0.9945	122.1806	2.2878	8.0645	0.4356
181	V	59.6447	0.8743	33.0504	1.0099	176.0519	0.9945	124.251	2.2878	7.5206	0.4356
182	G	45.0897	0.8743	-	1.0099	173.8851	0.9945	116.9157	2.2878	7.7051	0.4356
183	V	62.6311	0.8743	32.3127	1.0099	174.9232	0.9945	115.7508	2.2878	7.3458	0.4356
184	D	52.8237	0.8743	40.2883	1.0099	176.1033	0.9945	118.2207	2.2878	8.2033	0.4356
185	N	51.0149	0.8743	38.1621	1.0099	176.0765	0.9945	116.2331	2.2878	7.5863	0.4356
186	A	55.1298	0.8743	17.3276	1.0099	180.3076	0.9945	121.2929	2.2878	8.4455	0.4356
187	G	46.9069	0.8743	-	1.0099	175.9093	0.9945	105.5711	2.2878	8.1621	0.4356
188	A	54.0802	0.8743	17.5693	1.0099	180.4104	0.9945	123.5731	2.2878	7.6949	0.4356
189	K	58.7394	0.8743	31.4949	1.0099	178.9854	0.9945	118.3266	2.2878	7.7767	0.4356
190	A	55.0116	0.8743	17.2539	1.0099	180.4529	0.9945	122.3756	2.2878	8.4332	0.4356
191	G	47.0024	0.8743	-	1.0099	175.7462	0.9945	104.6352	2.2878	8.3118	0.4356
192	L	56.8519	0.8743	40.5349	1.0099	179.4194	0.9945	121.0585	2.2878	8.1813	0.4356
193	T	66.6528	0.8743	67.6628	1.0099	175.8113	0.9945	116.7797	2.2878	8.4365	0.4356
194	F	61.3968	0.8743	38.662	1.0099	177.2715	0.9945	121.229	2.2878	7.7822	0.4356
195	L	57.0113	0.8743	40.6683	1.0099	178.3823	0.9945	118.7167	2.2878	7.5042	0.4356
196	V	66.0815	0.8743	30.3751	1.0099	177.6715	0.9945	118.8375	2.2878	7.6623	0.4356
197	D	57.4241	0.8743	39.3739	1.0099	178.6814	0.9945	118.9841	2.2878	7.9337	0.4356
198	L	57.3962	0.8743	40.901	1.0099	179.2108	0.9945	117.1021	2.2878	7.2224	0.4356
199	I	63.6266	0.8743	37.148	1.0099	177.8184	0.9945	117.0581	2.2878	7.3071	0.4356
200	K	58.1614	0.8743	31.6638	1.0099	177.4296	0.9945	119.9548	2.2878	7.9625	0.4356
201	N	51.9585	0.8743	37.8375	1.0099	174.7171	0.9945	114.5369	2.2878	7.7723	0.4356
202	K	57.034	0.8743	28.1367	1.0099	176.4838	0.9945	116.9662	2.2878	7.4898	0.4356
203	H	56.0511	0.8743	28.5361	1.0099	174.8428	0.9945	114.8515	2.2878	8.0225	0.4356
204	M	54.4853	0.8743	35.5243	1.0099	173.5804	0.9945	114.9455	2.2878	7.4503	0.4356
205	N	51.5689	0.8743	38.6686	1.0099	175.4362	0.9945	120.1939	2.2878	8.4389	0.4356
206	A	53.9379	0.8743	17.7431	1.0099	177.3788	0.9945	128.2258	2.2878	8.8953	0.4356
207	D	52.1614	0.8743	39.3881	1.0099	176.4176	0.9945	113.9117	2.2878	8.1916	0.4356
208	T	64.0861	0.8743	67.9243	1.0099	174.5627	0.9945	117.2093	2.2878	7.1472	0.4356
209	D	51.3869	0.8743	40.8634	1.0099	176.4827	0.9945	128.0371	2.2878	7.9929	0.4356
210	Y	62.2796	0.8743	37.8517	1.0099	177.6661	0.9945	117.7884	2.2878	8.2984	0.4356
211	S	60.4988	0.8743	61.9947	1.0099	177.0785	0.9945	113.7068	2.2878	8.5065	0.4356
212	I	64.6838	0.8743	37.1497	1.0099	178.279	0.9945	122.4482	2.2878	8.0419	0.4356
213	A	54.4877	0.8743	17.3546	1.0099	179.6212	0.9945	121.302	2.2878	8.1229	0.4356
214	E	58.5948	0.8743	28.4664	1.0099	178.0692	0.9945	118.2979	2.2878	7.682	0.4356
215	A	54.9075	0.8743	17.2375	1.0099	180.0515	0.9945	121.8703	2.2878	7.6857	0.4356
216	A	54.7989	0.8743	17.4664	1.0099	180.2452	0.9945	119.4188	2.2878	7.7787	0.4356
217	F	61.1246	0.8743	38.3386	1.0099	177.7013	0.9945	118.4136	2.2878	7.8845	0.4356
218	N	55.2673	0.8743	37.3948	1.0099	176.6123	0.9945	118.1406	2.2878	8.258	0.4356
219	K	56.0377	0.8743	32.4354	1.0099	177.1195	0.9945	116.5391	2.2878	7.5624	0.4356
220	G	44.8297	0.8743	-	1.0099	174.4399	0.9945	106.9155	2.2878	7.5147	0.4356
221	E	58.5676	0.8743	29.0321	1.0099	176.6836	0.9945	120.5119	2.2878	7.9432	0.4356
222	T	59.5853	0.8743	70.1073	1.0099	173.6225	0.9945	111.3832	2.2878	7.404	0.4356
223	A	53.048	0.8743	19.327	1.0099	176.5993	0.9945	125.6155	2.2878	8.7653	0.4356
224	M	53.5974	0.8743	37.5024	1.0099	174.5577	0.9945	115.5076	2.2878	7.6897	0.4356
225	T	60.8202	0.8743	69.8407	1.0099	172.6228	0.9945	111.9497	2.2878	8.3095	0.4356
226	I	59.8348	0.8743	39.314	1.0099	174.7489	0.9945	121.6989	2.2878	7.7227	0.4356
227	N	52.1475	0.8743	42.0004	1.0099	174.172	0.9945	122.3288	2.2878	8.386	0.4356
228	G	41.6707	0.8743	-	1.0099	172.7577	0.9945	108.7481	2.2878	7.7917	0.4356
229	P	63.1982	0.8743	29.4676	1.0099	176.9939	0.9945	-	2.2878	-	0.4356
230	W	59.2192	0.8743	27.4755	1.0099	177.205	0.9945	115.0138	2.2878	7.4938	0.4356
231	A	52.2948	0.8743	18.7927	1.0099	178.8604	0.9945	120.5091	2.2878	7.4193	0.4356
232	W	58.1433	0.8743	27.0939	1.0099	177.9813	0.9945	118.8496	2.2878	7.2762	0.4356
233	S	60.9854	0.8743	61.8693	1.0099	176.0577	0.9945	112.8778	2.2878	8.0825	0.4356
234	N	54.8027	0.8743	38.1711	1.0099	177.4075	0.9945	116.9191	2.2878	7.7257	0.4356
235	I	64.6666	0.8743	36.7394	1.0099	178.0687	0.9945	120.8407	2.2878	7.2549	0.4356
236	D	57.0557	0.8743	39.3575	1.0099	179.0425	0.9945	120.2103	2.2878	8.0407	0.4356
237	T	65.4628	0.8743	68.0953	1.0099	176.5127	0.9945	114.3097	2.2878	7.9145	0.4356
238	S	59.7121	0.8743	62.6582	1.0099	175.114	0.9945	115.0658	2.2878	7.8778	0.4356
239	K	57.3452	0.8743	29.6853	1.0099	175.5264	0.9945	116.7936	2.2878	8.0213	0.4356
240	V	61.9161	0.8743	32.1313	1.0099	175.313	0.9945	118.1935	2.2878	7.4145	0.4356
241	N	51.9432	0.8743	37.4673	1.0099	174.085	0.9945	122.9574	2.2878	8.4693	0.4356
242	Y	55.1586	0.8743	39.9711	1.0099	174.3871	0.9945	122.3293	2.2878	7.9464	0.4356
243	G	43.1216	0.8743	-	1.0099	171.7755	0.9945	105.4825	2.2878	7.9806	0.4356
244	V	60.8567	0.8743	33.5397	1.0099	175.0367	0.9945	119.5489	2.2878	7.7503	0.4356
245	T	59.162	0.8743	70.5421	1.0099	173.0675	0.9945	121.8821	2.2878	8.3248	0.4356
246	V	61.5863	0.8743	32.1275	1.0099	175.7878	0.9945	119.2251	2.2878	7.9057	0.4356
247	L	53.3001	0.8743	40.2675	1.0099	175.1512	0.9945	121.3538	2.2878	8.1991	0.4356
248	P	62.1675	0.8743	30.9582	1.0099	176.4229	0.9945	-	2.2878	-	0.4356
249	T	60.8558	0.8743	70.2192	1.0099	173.4777	0.9945	111.5155	2.2878	8.1313	0.4356
250	F	56.5216	0.8743	41.2084	1.0099	174.9496	0.9945	122.4181	2.2878	9.3303	0.4356
251	K	56.9745	0.8743	29.0826	1.0099	176.5259	0.9945	125.9109	2.2878	9.4266	0.4356
252	G	45.1971	0.8743	-	1.0099	173.6267	0.9945	104.5075	2.2878	8.5508	0.4356
253	Q	51.7193	0.8743	29.6674	1.0099	174.0698	0.9945	120.0608	2.2878	7.8326	0.4356
254	P	62.4161	0.8743	31.4677	1.0099	176.9515	0.9945	-	2.2878	-	0.4356
255	S	59.5157	0.8743	63.4317	1.0099	174.1529	0.9945	117.1189	2.2878	7.9322	0.4356
256	K	52.6172	0.8743	32.7579	1.0099	174.2299	0.9945	122.9483	2.2878	8.4674	0.4356
257	P	61.7538	0.8743	31.6121	1.0099	176.754	0.9945	-	2.2878	-	0.4356
258	F	57.8235	0.8743	39.2164	1.0099	176.5537	0.9945	118.8017	2.2878	8.28	0.4356
259	V	60.5816	0.8743	33.8073	1.0099	175.4846	0.9945	121.1144	2.2878	9.0829	0.4356
260	G	44.0745	0.8743	-	1.0099	172.3057	0.9945	115.3267	2.2878	8.8566	0.4356
261	V	60.3186	0.8743	32.8707	1.0099	174.7893	0.9945	125.396	2.2878	8.8376	0.4356
262	L	55.2634	0.8743	41.5041	1.0099	175.7574	0.9945	129.3508	2.2878	8.9838	0.4356
263	S	57.2667	0.8743	66.2368	1.0099	171.8468	0.9945	118.76	2.2878	8.0943	0.4356
264	A	49.7744	0.8743	20.8107	1.0099	175.6734	0.9945	123.6131	2.2878	9.1675	0.4356
265	G	43.2432	0.8743	-	1.0099	171.6085	0.9945	109.1149	2.2878	8.6353	0.4356
266	I	59.4104	0.8743	38.915	1.0099	175.2827	0.9945	121.3246	2.2878	9.1976	0.4356
267	N	53.1814	0.8743	38.3092	1.0099	176.7452	0.9945	125.7566	2.2878	8.832	0.4356
268	A	53.9363	0.8743	17.6889	1.0099	177.9664	0.9945	128.1032	2.2878	8.5184	0.4356
269	A	51.3709	0.8743	18.3421	1.0099	177.6879	0.9945	118.322	2.2878	7.8957	0.4356
270	S	56.5961	0.8743	62.9986	1.0099	174.1499	0.9945	114.1925	2.2878	7.7086	0.4356
271	P	64.1127	0.8743	30.8769	1.0099	177.8052	0.9945	-	2.2878	-	0.4356
272	N	51.8082	0.8743	37.1818	1.0099	175.8395	0.9945	116.931	2.2878	8.212	0.4356
273	K	60.2086	0.8743	31.3442	1.0099	178.7896	0.9945	119.633	2.2878	7.5707	0.4356
274	E	58.3487	0.8743	28.1579	1.0099	179.1628	0.9945	117.0057	2.2878	8.3101	0.4356
275	L	57.616	0.8743	40.9596	1.0099	179.082	0.9945	120.7821	2.2878	7.5534	0.4356
276	A	54.8031	0.8743	17.1392	1.0099	178.5958	0.9945	121.3229	2.2878	8.201	0.4356
277	K	59.5009	0.8743	31.4236	1.0099	178.9126	0.9945	117.9252	2.2878	7.9685	0.4356
278	E	58.4495	0.8743	28.6766	1.0099	179.0441	0.9945	119.0899	2.2878	7.7314	0.4356
279	F	60.4461	0.8743	37.9809	1.0099	177.1383	0.9945	118.7961	2.2878	8.2675	0.4356
280	L	57.0925	0.8743	40.6736	1.0099	177.7561	0.9945	118.9668	2.2878	8.3703	0.4356
281	E	59.1818	0.8743	27.7105	1.0099	177.8552	0.9945	117.5931	2.2878	7.5027	0.4356
282	N	52.9058	0.8743	39.0091	1.0099	175.554	0.9945	111.0276	2.2878	7.7877	0.4356
283	Y	59.8031	0.8743	38.7863	1.0099	176.5055	0.9945	118.2199	2.2878	7.3375	0.4356
284	L	56.1542	0.8743	41.7283	1.0099	177.0518	0.9945	119.5669	2.2878	7.5925	0.4356
285	L	54.9221	0.8743	39.8235	1.0099	175.92	0.9945	118.9341	2.2878	8.4232	0.4356
286	T	58.8195	0.8743	71.9768	1.0099	173.9184	0.9945	107.5245	2.2878	7.7872	0.4356
287	D	57.8769	0.8743	39.5718	1.0099	177.8696	0.9945	121.2806	2.2878	8.5	0.4356
288	E	58.6205	0.8743	27.9141	1.0099	179.0152	0.9945	116.7902	2.2878	8.4822	0.4356
289	G	46.394	0.8743	-	1.0099	175.2488	0.9945	107.2562	2.2878	7.3314	0.4356
290	L	57.5451	0.8743	40.3266	1.0099	179.5573	0.9945	120.6431	2.2878	7.9928	0.4356
291	E	58.5874	0.8743	28.2976	1.0099	178.9241	0.9945	118.9324	2.2878	7.6175	0.4356
292	A	54.2324	0.8743	17.3714	1.0099	179.7318	0.9945	121.2911	2.2878	7.5188	0.4356
293	V	65.1305	0.8743	31.2483	1.0099	177.3205	0.9945	115.054	2.2878	7.4761	0.4356
294	N	55.6695	0.8743	38.1627	1.0099	177.3504	0.9945	117.952	2.2878	8.1718	0.4356
295	K	58.0123	0.8743	31.5104	1.0099	177.9248	0.9945	115.468	2.2878	8.1976	0.4356
296	D	55.4529	0.8743	41.0588	1.0099	176.2896	0.9945	116.9716	2.2878	7.3845	0.4356
297	K	53.5326	0.8743	33.6429	1.0099	173.1879	0.9945	117.6863	2.2878	8.248	0.4356
298	P	62.8657	0.8743	31.1895	1.0099	177.646	0.9945	-	2.2878	-	0.4356
299	L	55.2957	0.8743	42.5139	1.0099	177.3736	0.9945	122.198	2.2878	8.1269	0.4356
300	G	44.8837	0.8743	-	1.0099	174.1709	0.9945	105.9341	2.2878	8.2802	0.4356
301	A	51.0771	0.8743	18.8632	1.0099	176.4373	0.9945	125.4931	2.2878	8.3687	0.4356
302	V	58.6588	0.8743	33.8723	1.0099	174.9638	0.9945	115.6197	2.2878	8.639	0.4356
303	A	52.3498	0.8743	18.6102	1.0099	176.123	0.9945	120.2526	2.2878	8.9189	0.4356
304	L	54.185	0.8743	41.2365	1.0099	176.3299	0.9945	118.3279	2.2878	7.401	0.4356
305	K	59.7131	0.8743	31.2442	1.0099	177.9123	0.9945	127.3478	2.2878	7.9567	0.4356
306	S	61.3187	0.8743	61.7174	1.0099	176.33	0.9945	112.8501	2.2878	8.1609	0.4356
307	Y	58.9174	0.8743	37.8337	1.0099	176.8499	0.9945	119.3044	2.2878	7.4182	0.4356
308	E	58.7704	0.8743	28.4619	1.0099	177.9891	0.9945	120.9789	2.2878	8.3226	0.4356
309	E	59.008	0.8743	28.4203	1.0099	178.1229	0.9945	117.304	2.2878	8.165	0.4356
310	E	57.9341	0.8743	28.9177	1.0099	178.3946	0.9945	116.5813	2.2878	7.921	0.4356
311	L	56.5605	0.8743	41.118	1.0099	179.0607	0.9945	118.9964	2.2878	7.2731	0.4356
312	A	53.2306	0.8743	17.1714	1.0099	177.7135	0.9945	120.12	2.2878	8.0848	0.4356
313	K	55.9789	0.8743	32.3249	1.0099	175.8633	0.9945	116.7692	2.2878	7.6367	0.4356
314	D	50.1981	0.8743	40.3242	1.0099	175.468	0.9945	121.5406	2.2878	7.5953	0.4356
315	P	64.5141	0.8743	30.8267	1.0099	178.8189	0.9945	-	2.2878	-	0.4356
316	R	58.7999	0.8743	28.1021	1.0099	179.2066	0.9945	116.9956	2.2878	8.5853	0.4356
317	I	63.8646	0.8743	37.5579	1.0099	177.8118	0.9945	118.8205	2.2878	7.1421	0.4356
318	A	54.8217	0.8743	17.2932	1.0099	180.2979	0.9945	122.1169	2.2878	7.9081	0.4356
319	A	54.3135	0.8743	17.3961	1.0099	179.2431	0.9945	120.326	2.2878	7.8234	0.4356
320	T	67.3169	0.8743	67.5616	1.0099	175.914	0.9945	115.3318	2.2878	7.5818	0.4356
321	M	57.5818	0.8743	31.0865	1.0099	177.6919	0.9945	119.8375	2.2878	7.783	0.4356
322	E	58.9557	0.8743	28.2247	1.0099	178.9368	0.9945	119.2424	2.2878	8.142	0.4356
323	N	55.4937	0.8743	37.7847	1.0099	178.5169	0.9945	117.0973	2.2878	8.0787	0.4356
324	A	53.8311	0.8743	17.5983	1.0099	178.5455	0.9945	120.6075	2.2878	7.9539	0.4356
325	Q	56.3969	0.8743	27.9112	1.0099	176.2903	0.9945	115.0267	2.2878	7.7733	0.4356
326	K	55.1951	0.8743	32.998	1.0099	176.3565	0.9945	116.8113	2.2878	7.137	0.4356
327	G	44.2553	0.8743	-	1.0099	172.7048	0.9945	106.8199	2.2878	7.2079	0.4356
328	E	54.2693	0.8743	31.0381	1.0099	175.6939	0.9945	119.3543	2.2878	8.796	0.4356
329	I	61.7823	0.8743	36.0163	1.0099	176.3787	0.9945	125.868	2.2878	8.5077	0.4356
330	M	54.0821	0.8743	32.1236	1.0099	174.447	0.9945	127.9063	2.2878	8.3205	0.4356
331	P	62.7027	0.8743	30.3607	1.0099	175.9878	0.9945	-	2.2878	-	0.4356
332	N	51.8237	0.8743	37.9162	1.0099	175.1633	0.9945	118.2759	2.2878	8.6367	0.4356
333	I	59.1183	0.8743	36.5508	1.0099	176.1353	0.9945	114.8293	2.2878	6.8428	0.4356
334	P	64.7592	0.8743	30.7143	1.0099	178.9107	0.9945	-	2.2878	-	0.4356
335	Q	58.2063	0.8743	27.4387	1.0099	177.8883	0.9945	118.1264	2.2878	8.1777	0.4356
336	M	56.8444	0.8743	31.1889	1.0099	177.5645	0.9945	116.5592	2.2878	7.6829	0.4356
337	S	59.5119	0.8743	62.0662	1.0099	175.4242	0.9945	113.1051	2.2878	7.7622	0.4356
338	A	53.6682	0.8743	18.4315	1.0099	178.9823	0.9945	122.8519	2.2878	7.6601	0.4356
339	F	60.1967	0.8743	38.2953	1.0099	177.3371	0.9945	118.1915	2.2878	7.5209	0.4356
340	W	59.7174	0.8743	28.5282	1.0099	177.5727	0.9945	119.5272	2.2878	7.9445	0.4356
341	Y	60.8742	0.8743	37.2451	1.0099	177.5458	0.9945	117.7657	2.2878	8.4277	0.4356
342	A	54.2616	0.8743	17.7442	1.0099	179.8672	0.9945	120.1263	2.2878	8.0753	0.4356
343	V	64.9461	0.8743	30.3404	1.0099	177.4807	0.9945	117.383	2.2878	8.1916	0.4356
344	R	58.9163	0.8743	29.1657	1.0099	178.8646	0.9945	119.6774	2.2878	8.4678	0.4356
345	T	65.1632	0.8743	68.37	1.0099	175.7351	0.9945	113.3196	2.2878	7.5991	0.4356
346	A	54.9848	0.8743	17.4081	1.0099	179.4731	0.9945	123.1196	2.2878	7.8988	0.4356
347	V	66.273	0.8743	30.7724	1.0099	177.5786	0.9945	116.6114	2.2878	7.8771	0.4356
348	I	64.2886	0.8743	37.1284	1.0099	178.5978	0.9945	119.1491	2.2878	7.3874	0.4356
349	N	55.5198	0.8743	37.3859	1.0099	176.8674	0.9945	117.7297	2.2878	7.8044	0.4356
350	A	53.9037	0.8743	17.7969	1.0099	178.9546	0.9945	121.524	2.2878	7.2777	0.4356
351	A	52.8816	0.8743	17.8439	1.0099	177.4452	0.9945	117.2084	2.2878	7.3856	0.4356
352	S	56.4888	0.8743	62.7726	1.0099	175.753	0.9945	111.7169	2.2878	7.5189	0.4356
353	G	45.9081	0.8743	-	1.0099	174.7001	0.9945	110.8477	2.2878	8.0593	0.4356
354	R	56.6204	0.8743	29.2406	1.0099	175.707	0.9945	119.9101	2.2878	7.8392	0.4356
355	Q	54.6451	0.8743	31.3504	1.0099	175.7869	0.9945	116.079	2.2878	7.4243	0.4356
356	T	62.8775	0.8743	68.5026	1.0099	175.9211	0.9945	116.6607	2.2878	9.211	0.4356
357	V	66.5498	0.8743	30.8944	1.0099	177.4793	0.9945	118.9332	2.2878	8.3499	0.4356
358	D	56.5825	0.8743	39.5995	1.0099	177.9496	0.9945	117.6823	2.2878	8.1671	0.4356
359	E	58.3927	0.8743	28.8444	1.0099	178.708	0.9945	116.9742	2.2878	7.6163	0.4356
360	A	54.6854	0.8743	17.2524	1.0099	179.7655	0.9945	122.448	2.2878	7.6235	0.4356
361	L	57.5949	0.8743	40.5889	1.0099	178.3211	0.9945	117.0281	2.2878	7.9637	0.4356
362	K	58.7564	0.8743	31.3083	1.0099	178.7278	0.9945	119.5434	2.2878	7.7626	0.4356
363	D	55.0253	0.8743	39.8828	1.0099	177.004	0.9945	116.7432	2.2878	7.848	0.4356
364	A	53.9954	0.8743	18.1601	1.0099	179.0193	0.9945	120.9235	2.2878	7.5397	0.4356
365	Q	58.4855	0.8743	27.5886	1.0099	178.1722	0.9945	117.8209	2.2878	8.086	0.4356
366	T	65.3823	0.8743	68.0062	1.0099	176.6271	0.9945	114.0883	2.2878	7.7733	0.4356
367	R	58.8974	0.8743	29.3339	1.0099	178.6394	0.9945	119.9897	2.2878	7.6517	0.4356
368	I	64.0941	0.8743	37.6027	1.0099	177.0903	0.9945	116.8385	2.2878	7.7435	0.4356
369	T	61.3759	0.8743	68.4341	1.0099	174.1862	0.9945	108.2398	2.2878	7.7673	0.4356
370	K	56.4645	0.8743	30.8982	1.0099	177.4855	0.9945	124.8377	2.2878	7.6446	0.4356
