# Supplementary material for: Robust automated backbone triple resonance NMR assignments of proteins using Bayesian-based simulated annealing
Source: Nat Commun. 2023 Mar 21;14:1556. doi: 10.1038/s41467-023-37219-z (PMC10030768; doi:10.1038/s41467-023-37219-z)
Supplement: Supplementary file 3 — Source Data [file 41467_2023_37219_MOESM3_ESM.zip › SourceData/RunFiles/IGPS/1igsR43S_shiftx2.txt]

Residx	ResType	CA	CA_err	CB	CB_err	CO	CO_err	N	N_err	H	H_err
2	P	62.6084	0.8743	32.7513	1.0099	175.5629	0.9945	-	2.2878	-	0.4356
3	R	55.4742	0.8743	31.7373	1.0099	175.5275	0.9945	116.724	2.2878	8.4302	0.4356
4	Y	59.0105	0.8743	38.51	1.0099	175.1084	0.9945	120.0072	2.2878	8.5816	0.4356
5	L	53.7901	0.8743	44.8249	1.0099	175.6035	0.9945	127.3325	2.2878	7.6149	0.4356
6	K	54.2496	0.8743	35.7859	1.0099	176.4533	0.9945	119.0319	2.2878	8.2837	0.4356
7	G	46.2333	0.8743	-	1.0099	175.0911	0.9945	107.7967	2.2878	8.257	0.4356
8	W	59.5349	0.8743	28.6663	1.0099	177.1988	0.9945	122.7023	2.2878	8.6677	0.4356
9	L	57.674	0.8743	40.8771	1.0099	178.7131	0.9945	120.487	2.2878	7.0576	0.4356
10	K	59.7266	0.8743	32.0558	1.0099	178.7384	0.9945	119.3321	2.2878	7.1671	0.4356
11	D	56.9286	0.8743	41.3916	1.0099	178.6954	0.9945	119.6192	2.2878	7.5195	0.4356
12	V	65.2707	0.8743	31.2898	1.0099	178.0134	0.9945	118.7036	2.2878	8.5145	0.4356
13	V	66.5843	0.8743	31.0417	1.0099	177.4491	0.9945	120.296	2.2878	7.7095	0.4356
14	Q	58.4201	0.8743	28.1723	1.0099	178.9403	0.9945	118.6517	2.2878	7.5226	0.4356
15	L	57.8402	0.8743	41.4491	1.0099	179.4489	0.9945	118.7308	2.2878	7.7516	0.4356
16	S	62.3694	0.8743	62.6269	1.0099	177.0742	0.9945	115.4638	2.2878	8.022	0.4356
17	L	57.7778	0.8743	41.873	1.0099	178.6674	0.9945	121.5266	2.2878	7.9302	0.4356
18	R	55.5047	0.8743	30.4576	1.0099	175.3849	0.9945	115.1151	2.2878	7.4007	0.4356
19	R	54.7834	0.8743	30.2901	1.0099	174.7406	0.9945	121.5358	2.2878	7.7968	0.4356
20	P	63.0438	0.8743	32.0599	1.0099	176.743	0.9945	-	2.2878	-	0.4356
21	S	58.5151	0.8743	64.2659	1.0099	173.6976	0.9945	117.1297	2.2878	8.4977	0.4356
22	F	56.8642	0.8743	41.2058	1.0099	174.7272	0.9945	122.1956	2.2878	9.9141	0.4356
23	R	55.408	0.8743	31.0472	1.0099	175.0642	0.9945	127.3159	2.2878	8.115	0.4356
24	A	51.5843	0.8743	21.4992	1.0099	175.4029	0.9945	127.6294	2.2878	8.0501	0.4356
25	S	58.01	0.8743	64.0345	1.0099	174.0135	0.9945	114.7313	2.2878	8.4326	0.4356
26	R	55.3069	0.8743	30.7712	1.0099	175.6412	0.9945	125.1671	2.2878	8.2951	0.4356
27	Q	56.9753	0.8743	29.3795	1.0099	175.6733	0.9945	124.1054	2.2878	8.3973	0.4356
28	R	54.3353	0.8743	30.0988	1.0099	174.5916	0.9945	118.7095	2.2878	7.6604	0.4356
29	P	62.5329	0.8743	32.3535	1.0099	176.5902	0.9945	-	2.2878	-	0.4356
30	I	62.26	0.8743	38.1212	1.0099	176.1459	0.9945	120.0842	2.2878	7.9355	0.4356
31	I	59.9665	0.8743	39.1066	1.0099	175.4801	0.9945	126.84	2.2878	8.7345	0.4356
32	S	58.8654	0.8743	63.4647	1.0099	175.0741	0.9945	122.1854	2.2878	8.4761	0.4356
33	L	57.4812	0.8743	41.5386	1.0099	177.6742	0.9945	129.0754	2.2878	8.1503	0.4356
34	N	55.8026	0.8743	36.6576	1.0099	177.2438	0.9945	116.779	2.2878	7.5279	0.4356
35	E	58.6118	0.8743	29.0107	1.0099	178.949	0.9945	118.2539	2.2878	7.574	0.4356
36	R	58.5173	0.8743	29.882	1.0099	178.695	0.9945	120.2966	2.2878	7.5453	0.4356
37	I	65.4135	0.8743	37.806	1.0099	177.4243	0.9945	120.7616	2.2878	7.6313	0.4356
38	L	58.1171	0.8743	41.2813	1.0099	178.983	0.9945	119.3058	2.2878	7.5509	0.4356
39	E	59.1135	0.8743	29.0764	1.0099	179.1086	0.9945	117.8077	2.2878	7.9301	0.4356
40	F	61.1361	0.8743	38.6307	1.0099	178.092	0.9945	121.1334	2.2878	8.588	0.4356
41	N	55.9281	0.8743	38.1118	1.0099	178.8895	0.9945	117.6878	2.2878	8.6223	0.4356
42	K	58.5848	0.8743	32.165	1.0099	178.2172	0.9945	118.4771	2.2878	7.8372	0.4356
43	S	58.1565	0.8743	63.5011	1.0099	173.4493	0.9945	113.7112	2.2878	7.6907	0.4356
44	N	53.963	0.8743	37.138	1.0099	174.1245	0.9945	118.1265	2.2878	7.7438	0.4356
45	I	59.99	0.8743	39.7928	1.0099	176.173	0.9945	118.9314	2.2878	8.0357	0.4356
46	T	64.227	0.8743	69.3603	1.0099	174.1228	0.9945	124.022	2.2878	8.9486	0.4356
47	A	51.5056	0.8743	19.8412	1.0099	175.406	0.9945	131.3228	2.2878	9.0988	0.4356
48	I	60.1063	0.8743	40.0422	1.0099	175.2771	0.9945	124.1697	2.2878	9.2044	0.4356
49	I	60.3894	0.8743	38.2854	1.0099	174.6174	0.9945	127.3748	2.2878	9.3265	0.4356
50	A	51.778	0.8743	19.7993	1.0099	175.9118	0.9945	130.819	2.2878	8.0816	0.4356
51	E	54.6653	0.8743	32.4631	1.0099	175.1509	0.9945	124.4079	2.2878	8.7533	0.4356
52	Y	56.3227	0.8743	40.6294	1.0099	174.4403	0.9945	127.0432	2.2878	8.974	0.4356
53	K	55.5734	0.8743	34.8545	1.0099	174.7065	0.9945	125.0341	2.2878	7.26	0.4356
54	R	58.2201	0.8743	30.9444	1.0099	175.3816	0.9945	125.5198	2.2878	8.5915	0.4356
55	K	54.4376	0.8743	36.5386	1.0099	174.7993	0.9945	116.1966	2.2878	7.5913	0.4356
56	S	55.2493	0.8743	64.2395	1.0099	172.8914	0.9945	114.2919	2.2878	7.7561	0.4356
57	P	64.0603	0.8743	30.3173	1.0099	176.2165	0.9945	-	2.2878	-	0.4356
58	S	58.0526	0.8743	63.1074	1.0099	174.7186	0.9945	112.2536	2.2878	7.6686	0.4356
59	G	44.9891	0.8743	-	1.0099	174.0579	0.9945	109.4973	2.2878	7.5268	0.4356
60	L	55.8826	0.8743	42.6216	1.0099	175.6191	0.9945	122.1987	2.2878	7.3775	0.4356
61	D	53.7884	0.8743	41.8818	1.0099	174.3063	0.9945	125.7584	2.2878	8.476	0.4356
62	V	60.3134	0.8743	35.2952	1.0099	174.576	0.9945	122.931	2.2878	8.9147	0.4356
63	E	55.2351	0.8743	30.1258	1.0099	175.7063	0.9945	127.2107	2.2878	8.6116	0.4356
64	R	55.1199	0.8743	33.6035	1.0099	174.9889	0.9945	124.3322	2.2878	8.1862	0.4356
65	D	53.4013	0.8743	42.2147	1.0099	176.0903	0.9945	126.0652	2.2878	9.2694	0.4356
66	P	65.5847	0.8743	31.0272	1.0099	178.6809	0.9945	-	2.2878	-	0.4356
67	I	64.1382	0.8743	37.2997	1.0099	179.2294	0.9945	119.0819	2.2878	8.013	0.4356
68	E	58.9922	0.8743	29.1322	1.0099	179.0607	0.9945	120.0324	2.2878	8.7445	0.4356
69	Y	61.1181	0.8743	38.4015	1.0099	177.3092	0.9945	119.84	2.2878	8.2791	0.4356
70	S	62.9216	0.8743	62.4431	1.0099	176.6212	0.9945	114.7473	2.2878	8.1541	0.4356
71	K	59.0594	0.8743	32.221	1.0099	178.8999	0.9945	121.4881	2.2878	8.4516	0.4356
72	F	60.985	0.8743	38.5886	1.0099	177.7112	0.9945	120.6545	2.2878	8.1278	0.4356
73	M	56.9914	0.8743	31.3558	1.0099	178.1431	0.9945	117.4384	2.2878	8.2154	0.4356
74	E	59.1441	0.8743	29.1716	1.0099	178.343	0.9945	117.7738	2.2878	7.9822	0.4356
75	R	58.0338	0.8743	29.8656	1.0099	176.5354	0.9945	115.9258	2.2878	7.1295	0.4356
76	Y	58.3598	0.8743	39.7639	1.0099	175.8209	0.9945	115.13	2.2878	7.1393	0.4356
77	A	52.4851	0.8743	19.5526	1.0099	177.2127	0.9945	120.8246	2.2878	8.4092	0.4356
78	V	63.4515	0.8743	32.5877	1.0099	174.8715	0.9945	116.9552	2.2878	8.2664	0.4356
79	G	45.6647	0.8743	-	1.0099	170.9692	0.9945	104.4116	2.2878	7.5374	0.4356
80	L	53.5809	0.8743	45.9547	1.0099	175.075	0.9945	118.0078	2.2878	8.8484	0.4356
81	S	56.8821	0.8743	64.9944	1.0099	172.7225	0.9945	117.3017	2.2878	9.0626	0.4356
82	I	58.584	0.8743	39.381	1.0099	174.8618	0.9945	126.77	2.2878	8.7444	0.4356
83	L	55.0364	0.8743	41.8942	1.0099	176.7651	0.9945	128.9867	2.2878	8.285	0.4356
84	T	61.0638	0.8743	70.489	1.0099	173.5856	0.9945	115.4558	2.2878	8.5581	0.4356
85	E	57.1483	0.8743	30.712	1.0099	176.6491	0.9945	123.8891	2.2878	8.0433	0.4356
86	E	58.4164	0.8743	30.1536	1.0099	177.3316	0.9945	125.3062	2.2878	8.6722	0.4356
87	K	58.7414	0.8743	32.341	1.0099	177.5364	0.9945	119.9289	2.2878	8.4615	0.4356
88	Y	59.9127	0.8743	39.5683	1.0099	176.6355	0.9945	114.4011	2.2878	8.786	0.4356
89	F	57.4128	0.8743	40.5186	1.0099	175.3101	0.9945	114.795	2.2878	8.0806	0.4356
90	N	54.7433	0.8743	37.4761	1.0099	175.0197	0.9945	116.296	2.2878	8.1791	0.4356
91	G	44.2333	0.8743	-	1.0099	174.1356	0.9945	106.0526	2.2878	8.6557	0.4356
92	S	57.1662	0.8743	65.6543	1.0099	174.4758	0.9945	110.5823	2.2878	8.2435	0.4356
93	Y	59.9596	0.8743	37.4412	1.0099	177.8671	0.9945	121.318	2.2878	8.8716	0.4356
94	E	59.7113	0.8743	29.1786	1.0099	178.9756	0.9945	120.3253	2.2878	8.3079	0.4356
95	T	67.0985	0.8743	68.6697	1.0099	176.1101	0.9945	116.8334	2.2878	7.5458	0.4356
96	L	58.1865	0.8743	41.7512	1.0099	178.157	0.9945	121.4878	2.2878	7.6796	0.4356
97	R	59.4287	0.8743	30.1761	1.0099	178.9107	0.9945	118.2857	2.2878	8.1229	0.4356
98	K	59.3074	0.8743	32.2227	1.0099	179.3207	0.9945	118.3314	2.2878	8.0408	0.4356
99	I	65.5149	0.8743	38.1543	1.0099	177.8973	0.9945	119.8097	2.2878	7.9797	0.4356
100	A	54.7878	0.8743	18.2586	1.0099	179.505	0.9945	121.0183	2.2878	8.2626	0.4356
101	S	59.9618	0.8743	63.7579	1.0099	175.3057	0.9945	110.9924	2.2878	7.5001	0.4356
102	S	59.3565	0.8743	64.6393	1.0099	174.4137	0.9945	114.7363	2.2878	7.6339	0.4356
103	V	59.283	0.8743	34.9022	1.0099	175.5854	0.9945	113.8802	2.2878	7.293	0.4356
104	S	57.2217	0.8743	63.526	1.0099	173.8066	0.9945	114.8935	2.2878	8.9089	0.4356
105	I	58.0313	0.8743	37.6325	1.0099	174.1979	0.9945	114.6515	2.2878	7.146	0.4356
106	P	62.9284	0.8743	32.5009	1.0099	175.3932	0.9945	-	2.2878	-	0.4356
107	I	60.1594	0.8743	41.3941	1.0099	173.8056	0.9945	121.0627	2.2878	8.3488	0.4356
108	L	52.9838	0.8743	44.6945	1.0099	174.6991	0.9945	128.6557	2.2878	9.2084	0.4356
109	M	54.7727	0.8743	33.2292	1.0099	175.0579	0.9945	126.3109	2.2878	8.49	0.4356
110	K	55.0947	0.8743	33.2266	1.0099	174.7603	0.9945	129.0345	2.2878	9.0964	0.4356
111	D	53.3068	0.8743	42.5564	1.0099	173.3588	0.9945	125.8035	2.2878	8.093	0.4356
112	F	56.596	0.8743	39.1658	1.0099	175.0945	0.9945	117.4929	2.2878	8.5082	0.4356
113	I	62.0663	0.8743	36.6672	1.0099	175.3484	0.9945	124.5294	2.2878	8.1467	0.4356
114	V	60.981	0.8743	34.2554	1.0099	174.9104	0.9945	121.6798	2.2878	8.24	0.4356
115	K	53.8065	0.8743	35.2682	1.0099	176.6333	0.9945	116.5333	2.2878	7.4006	0.4356
116	E	59.9618	0.8743	28.6586	1.0099	178.6532	0.9945	122.3441	2.2878	8.7237	0.4356
117	S	61.2554	0.8743	62.3979	1.0099	175.9914	0.9945	113.1514	2.2878	8.457	0.4356
118	Q	58.3592	0.8743	28.7023	1.0099	178.4916	0.9945	120.5461	2.2878	7.7828	0.4356
119	I	64.8523	0.8743	37.7455	1.0099	177.5561	0.9945	120.4553	2.2878	7.8059	0.4356
120	D	57.7576	0.8743	40.6536	1.0099	178.0029	0.9945	120.8269	2.2878	7.979	0.4356
121	D	57.721	0.8743	40.4107	1.0099	177.5265	0.9945	118.7545	2.2878	8.6832	0.4356
122	A	55.3366	0.8743	18.5108	1.0099	178.7996	0.9945	121.188	2.2878	7.9966	0.4356
123	Y	61.6877	0.8743	38.4597	1.0099	177.2197	0.9945	117.8528	2.2878	7.8987	0.4356
124	N	55.7608	0.8743	38.0508	1.0099	177.1902	0.9945	118.5803	2.2878	8.4183	0.4356
125	L	55.4009	0.8743	41.9191	1.0099	177.4871	0.9945	117.7237	2.2878	7.7905	0.4356
126	G	45.0317	0.8743	-	1.0099	173.939	0.9945	104.8305	2.2878	7.3759	0.4356
127	A	52.551	0.8743	19.5739	1.0099	176.4971	0.9945	122.7329	2.2878	7.7438	0.4356
128	D	55.4811	0.8743	43.2271	1.0099	175.7316	0.9945	118.2645	2.2878	8.9955	0.4356
129	T	60.9358	0.8743	70.9312	1.0099	171.7926	0.9945	111.612	2.2878	7.5603	0.4356
130	V	58.9702	0.8743	36.6322	1.0099	173.3314	0.9945	115.9187	2.2878	8.2769	0.4356
131	L	53.7818	0.8743	43.8047	1.0099	175.0805	0.9945	122.9987	2.2878	7.8269	0.4356
132	L	53.2139	0.8743	45.0658	1.0099	175.2937	0.9945	126.2116	2.2878	8.6567	0.4356
133	I	60.1516	0.8743	38.277	1.0099	176.8306	0.9945	124.1836	2.2878	8.9294	0.4356
134	V	66.0345	0.8743	32.0071	1.0099	176.0855	0.9945	128.011	2.2878	8.0056	0.4356
135	K	57.9617	0.8743	31.991	1.0099	175.8643	0.9945	115.2404	2.2878	7.928	0.4356
136	I	60.4802	0.8743	39.0691	1.0099	175.266	0.9945	109.8546	2.2878	7.1376	0.4356
137	L	53.1671	0.8743	44.1368	1.0099	176.8196	0.9945	119.7475	2.2878	7.2727	0.4356
138	T	60.7104	0.8743	70.923	1.0099	175.545	0.9945	112.3372	2.2878	8.7837	0.4356
139	E	60.3338	0.8743	29.0304	1.0099	178.8223	0.9945	121.5658	2.2878	8.9307	0.4356
140	R	59.5019	0.8743	29.5129	1.0099	179.2023	0.9945	117.796	2.2878	8.1153	0.4356
141	E	59.201	0.8743	29.174	1.0099	178.7032	0.9945	120.4437	2.2878	7.744	0.4356
142	L	58.4395	0.8743	41.9582	1.0099	179.4802	0.9945	119.8733	2.2878	8.3775	0.4356
143	E	59.4676	0.8743	29.2996	1.0099	179.2383	0.9945	119.1945	2.2878	8.0702	0.4356
144	S	61.9673	0.8743	62.8571	1.0099	176.3209	0.9945	115.8639	2.2878	8.0216	0.4356
145	L	57.7831	0.8743	41.0869	1.0099	178.4877	0.9945	122.4366	2.2878	8.4175	0.4356
146	L	58.144	0.8743	41.103	1.0099	178.8986	0.9945	120.125	2.2878	8.3651	0.4356
147	E	59.3245	0.8743	29.1735	1.0099	179.5036	0.9945	118.8985	2.2878	7.9464	0.4356
148	Y	61.4798	0.8743	38.2504	1.0099	178.4587	0.9945	120.9194	2.2878	8.5192	0.4356
149	A	55.4932	0.8743	18.1627	1.0099	179.759	0.9945	121.6534	2.2878	8.4893	0.4356
150	R	58.4585	0.8743	29.8803	1.0099	179.5114	0.9945	116.8803	2.2878	7.8326	0.4356
151	S	61.0131	0.8743	62.4562	1.0099	175.1662	0.9945	116.1865	2.2878	7.5951	0.4356
152	Y	57.8112	0.8743	38.7615	1.0099	176.2563	0.9945	118.849	2.2878	7.3671	0.4356
153	G	45.6678	0.8743	-	1.0099	174.0597	0.9945	107.8787	2.2878	7.8977	0.4356
154	M	55.0072	0.8743	33.9507	1.0099	174.9797	0.9945	119.1164	2.2878	7.4217	0.4356
155	E	53.049	0.8743	30.5259	1.0099	174.634	0.9945	124.5122	2.2878	8.2063	0.4356
156	P	62.6693	0.8743	32.6559	1.0099	175.5854	0.9945	-	2.2878	-	0.4356
157	L	54.2166	0.8743	41.9942	1.0099	174.6082	0.9945	123.4641	2.2878	8.2479	0.4356
158	I	60.4451	0.8743	38.7811	1.0099	175.6731	0.9945	126.6808	2.2878	8.4607	0.4356
159	E	55.4766	0.8743	31.718	1.0099	174.6626	0.9945	128.3388	2.2878	9.0094	0.4356
160	I	58.6865	0.8743	41.3826	1.0099	174.521	0.9945	121.7096	2.2878	8.8921	0.4356
161	N	53.076	0.8743	40.8449	1.0099	174.1738	0.9945	118.7828	2.2878	8.7756	0.4356
162	D	52.6667	0.8743	43.1072	1.0099	175.771	0.9945	116.3449	2.2878	7.4647	0.4356
163	E	59.9794	0.8743	29.2177	1.0099	178.7885	0.9945	118.778	2.2878	8.556	0.4356
164	N	56.3697	0.8743	38.4362	1.0099	177.7107	0.9945	117.7508	2.2878	8.2397	0.4356
165	D	57.3791	0.8743	40.4957	1.0099	178.478	0.9945	119.9612	2.2878	8.6337	0.4356
166	L	57.8187	0.8743	41.4149	1.0099	179.1395	0.9945	120.207	2.2878	7.5684	0.4356
167	D	57.1728	0.8743	40.2008	1.0099	179.1173	0.9945	119.4753	2.2878	8.0166	0.4356
168	I	65.484	0.8743	38.3084	1.0099	177.8255	0.9945	119.0513	2.2878	7.4334	0.4356
169	A	55.435	0.8743	18.4129	1.0099	179.7271	0.9945	121.6808	2.2878	8.1669	0.4356
170	L	57.1124	0.8743	41.412	1.0099	180.6695	0.9945	118.4733	2.2878	7.983	0.4356
171	R	59.0832	0.8743	30.132	1.0099	178.0531	0.9945	120.2948	2.2878	8.1981	0.4356
172	I	61.2915	0.8743	38.3205	1.0099	176.4419	0.9945	109.168	2.2878	7.7014	0.4356
173	G	46.0397	0.8743	-	1.0099	174.3297	0.9945	108.6688	2.2878	7.5955	0.4356
174	A	53.1268	0.8743	18.9588	1.0099	177.1851	0.9945	121.5937	2.2878	7.9294	0.4356
175	R	55.3132	0.8743	31.7453	1.0099	174.743	0.9945	119.4068	2.2878	8.6388	0.4356
176	F	56.5202	0.8743	41.0237	1.0099	173.1286	0.9945	121.6292	2.2878	7.9996	0.4356
177	I	59.7191	0.8743	41.4739	1.0099	174.3174	0.9945	126.1185	2.2878	9.1968	0.4356
178	G	44.1508	0.8743	-	1.0099	172.0623	0.9945	113.697	2.2878	9.0018	0.4356
179	I	60.3482	0.8743	38.284	1.0099	174.7422	0.9945	124.943	2.2878	9.0946	0.4356
180	N	52.1858	0.8743	39.2473	1.0099	175.299	0.9945	125.9259	2.2878	8.5057	0.4356
181	S	60.345	0.8743	63.691	1.0099	173.2924	0.9945	119.4953	2.2878	8.718	0.4356
182	R	55.1339	0.8743	31.4039	1.0099	175.5817	0.9945	121.4325	2.2878	8.0917	0.4356
183	D	53.5081	0.8743	41.3122	1.0099	176.2708	0.9945	127.3179	2.2878	8.6323	0.4356
184	L	57.9533	0.8743	41.7112	1.0099	178.4274	0.9945	127.1452	2.2878	8.8382	0.4356
185	E	58.8591	0.8743	29.5984	1.0099	177.7573	0.9945	117.6911	2.2878	8.552	0.4356
186	T	62.2864	0.8743	70.4421	1.0099	175.0252	0.9945	107.6953	2.2878	7.5788	0.4356
187	L	56.6552	0.8743	39.9615	1.0099	176.5799	0.9945	115.887	2.2878	8.4825	0.4356
188	E	56.5754	0.8743	30.6888	1.0099	175.56	0.9945	119.1778	2.2878	7.7012	0.4356
189	I	60.3726	0.8743	39.0859	1.0099	175.572	0.9945	123.1568	2.2878	8.3246	0.4356
190	N	52.2868	0.8743	39.637	1.0099	175.1059	0.9945	124.5801	2.2878	8.9203	0.4356
191	K	59.0712	0.8743	31.9669	1.0099	178.168	0.9945	124.8874	2.2878	8.5364	0.4356
192	E	58.7926	0.8743	28.7712	1.0099	178.4938	0.9945	120.6176	2.2878	8.1807	0.4356
193	N	55.6177	0.8743	38.2774	1.0099	176.9095	0.9945	118.3451	2.2878	8.229	0.4356
194	Q	59.2682	0.8743	28.3867	1.0099	177.9636	0.9945	118.926	2.2878	7.6814	0.4356
195	R	59.1381	0.8743	29.8641	1.0099	178.7395	0.9945	118.3618	2.2878	8.111	0.4356
196	K	59.1587	0.8743	32.3038	1.0099	179.3346	0.9945	119.8368	2.2878	8.2106	0.4356
197	L	57.7566	0.8743	41.3981	1.0099	179.8846	0.9945	119.8324	2.2878	8.2445	0.4356
198	I	65.6289	0.8743	37.7735	1.0099	178.1326	0.9945	119.3367	2.2878	8.0894	0.4356
199	S	60.5231	0.8743	62.8862	1.0099	175.1338	0.9945	112.9829	2.2878	7.5501	0.4356
200	M	55.5256	0.8743	33.2401	1.0099	176.417	0.9945	118.1175	2.2878	7.4165	0.4356
201	I	59.8812	0.8743	37.7481	1.0099	174.6355	0.9945	121.1645	2.2878	7.2172	0.4356
202	P	62.9078	0.8743	32.1621	1.0099	178.0673	0.9945	-	2.2878	-	0.4356
203	S	60.3707	0.8743	63.0035	1.0099	175.0724	0.9945	116.6541	2.2878	8.4874	0.4356
204	N	53.3055	0.8743	38.1112	1.0099	174.9615	0.9945	117.3251	2.2878	8.0944	0.4356
205	V	60.6238	0.8743	33.177	1.0099	175.5142	0.9945	118.1694	2.2878	7.251	0.4356
206	V	62.6151	0.8743	32.2038	1.0099	174.9039	0.9945	124.6916	2.2878	8.393	0.4356
207	K	54.9406	0.8743	34.7319	1.0099	174.8359	0.9945	127.9266	2.2878	9.3888	0.4356
208	V	60.4391	0.8743	34.3528	1.0099	174.1061	0.9945	124.8336	2.2878	8.9215	0.4356
209	A	51.5143	0.8743	19.5548	1.0099	175.5495	0.9945	130.6144	2.2878	8.756	0.4356
210	E	54.9817	0.8743	33.4398	1.0099	175.1664	0.9945	122.7254	2.2878	8.7087	0.4356
211	S	59.7522	0.8743	63.3626	1.0099	174.6543	0.9945	116.3512	2.2878	8.5031	0.4356
212	G	45.9623	0.8743	-	1.0099	174.5421	0.9945	111.0483	2.2878	8.6322	0.4356
213	I	61.6325	0.8743	38.3663	1.0099	175.7851	0.9945	122.0345	2.2878	7.8257	0.4356
214	S	57.9869	0.8743	64.765	1.0099	173.3922	0.9945	120.246	2.2878	8.8815	0.4356
215	E	54.7949	0.8743	32.5003	1.0099	176.8697	0.9945	120.4935	2.2878	7.3899	0.4356
216	R	60.2577	0.8743	30.3028	1.0099	177.9594	0.9945	123.9336	2.2878	8.8692	0.4356
217	N	55.8972	0.8743	37.4215	1.0099	177.8019	0.9945	115.608	2.2878	8.7074	0.4356
218	E	59.1752	0.8743	29.4188	1.0099	178.7565	0.9945	120.5062	2.2878	7.4911	0.4356
219	I	65.5332	0.8743	37.4691	1.0099	177.1975	0.9945	120.0014	2.2878	7.3229	0.4356
220	E	59.0811	0.8743	28.9874	1.0099	178.7719	0.9945	118.7209	2.2878	8.1426	0.4356
221	E	59.0523	0.8743	29.3683	1.0099	179.4498	0.9945	118.727	2.2878	7.9621	0.4356
222	L	57.7582	0.8743	41.2557	1.0099	179.2362	0.9945	120.3642	2.2878	8.0558	0.4356
223	R	58.9064	0.8743	29.6879	1.0099	179.7774	0.9945	120.0593	2.2878	8.477	0.4356
224	K	58.3523	0.8743	32.1813	1.0099	177.4542	0.9945	118.6171	2.2878	7.6513	0.4356
225	L	55.0832	0.8743	42.2903	1.0099	177.297	0.9945	118.9654	2.2878	7.762	0.4356
226	G	44.9841	0.8743	-	1.0099	174.3234	0.9945	106.1013	2.2878	7.5874	0.4356
227	V	63.8526	0.8743	31.746	1.0099	175.3294	0.9945	121.0437	2.2878	7.2051	0.4356
228	N	55.2836	0.8743	39.8404	1.0099	174.2042	0.9945	124.493	2.2878	8.1909	0.4356
229	A	50.8678	0.8743	23.4653	1.0099	173.9892	0.9945	117.8627	2.2878	7.2348	0.4356
230	F	56.2185	0.8743	42.7919	1.0099	173.6496	0.9945	117.0376	2.2878	8.3799	0.4356
231	L	53.8248	0.8743	42.8746	1.0099	175.6138	0.9945	126.7031	2.2878	9.0044	0.4356
232	I	60.514	0.8743	40.9189	1.0099	175.8694	0.9945	125.3962	2.2878	8.8047	0.4356
233	G	45.6157	0.8743	-	1.0099	174.7334	0.9945	115.32	2.2878	8.4871	0.4356
234	S	63.3397	0.8743	62.7428	1.0099	175.8944	0.9945	117.2486	2.2878	8.6056	0.4356
235	S	62.0771	0.8743	62.6267	1.0099	176.8688	0.9945	116.2202	2.2878	8.3791	0.4356
236	L	57.205	0.8743	41.4602	1.0099	179.0604	0.9945	121.9909	2.2878	7.3207	0.4356
237	M	57.0865	0.8743	31.2536	1.0099	177.9475	0.9945	117.4763	2.2878	8.1922	0.4356
238	R	58.1427	0.8743	30.6591	1.0099	176.5864	0.9945	118.0516	2.2878	7.9256	0.4356
239	N	50.7812	0.8743	39.1733	1.0099	173.699	0.9945	116.5052	2.2878	7.8817	0.4356
240	P	65.3678	0.8743	31.747	1.0099	178.8001	0.9945	-	2.2878	-	0.4356
241	E	58.8453	0.8743	28.6982	1.0099	179.027	0.9945	117.8414	2.2878	8.2793	0.4356
242	K	58.4069	0.8743	31.7433	1.0099	177.6034	0.9945	117.8619	2.2878	7.76	0.4356
243	I	63.5865	0.8743	37.7466	1.0099	177.0792	0.9945	119.4903	2.2878	7.3925	0.4356
244	K	58.5816	0.8743	31.8544	1.0099	178.6965	0.9945	118.5712	2.2878	7.4625	0.4356
245	E	58.3791	0.8743	29.4711	1.0099	178.9787	0.9945	118.9419	2.2878	7.1348	0.4356
246	F	59.1846	0.8743	37.5193	1.0099	177.7573	0.9945	117.4485	2.2878	7.9073	0.4356
247	I	62.8937	0.8743	38.5222	1.0099	176.5025	0.9945	115.8395	2.2878	7.3287	0.4356
248	L	55.786	0.8743	42.4195	1.0099	177.582	0.9945	120.1731	2.2878	7.4069	0.4356
