# Supplementary material for: Robust automated backbone triple resonance NMR assignments of proteins using Bayesian-based simulated annealing
Source: Nat Commun. 2023 Mar 21;14:1556. doi: 10.1038/s41467-023-37219-z (PMC10030768; doi:10.1038/s41467-023-37219-z)
Supplement: Supplementary file 3 — Source Data [file 41467_2023_37219_MOESM3_ESM.zip › SourceData/RunFiles/IL1Ra/1ira_mutated_predictedShifts.txt]

Num	RES	CA	CA_err	CB	CB_err	CO	CO_err	N	N_err	H	H_err
7	S	59.169	0.8743	63.7623	1.0099	174.2522	0.9945	116.9662	2.2878	8.3736	0.4356
8	S	58.9399	0.8743	64.1526	1.0099	173.9461	0.9945	116.46	2.2878	8.3947	0.4356
9	K	54.3386	0.8743	35.2626	1.0099	174.8358	0.9945	119.1773	2.2878	8.1098	0.4356
10	M	53.8502	0.8743	35.5965	1.0099	174.7608	0.9945	116.8377	2.2878	8.263	0.4356
11	Q	54.1361	0.8743	32.4782	1.0099	174.6249	0.9945	118.252	2.2878	8.9453	0.4356
12	A	52.2266	0.8743	19.7458	1.0099	176.8241	0.9945	126.5673	2.2878	8.7175	0.4356
13	F	56.5394	0.8743	43.8941	1.0099	174.4326	0.9945	121.0544	2.2878	9.474	0.4356
14	R	55.1302	0.8743	32.1432	1.0099	175.4928	0.9945	120.1764	2.2878	9.1355	0.4356
15	I	59.5099	0.8743	42.3	1.0099	174.0737	0.9945	121.3396	2.2878	8.7852	0.4356
16	W	57.1999	0.8743	31.6812	1.0099	174.3636	0.9945	125.6257	2.2878	8.3962	0.4356
17	D	53.7102	0.8743	41.4709	1.0099	177.6069	0.9945	123.1341	2.2878	8.6636	0.4356
18	V	64.6558	0.8743	31.912	1.0099	176.8988	0.9945	117.6694	2.2878	8.0472	0.4356
19	N	52.4618	0.8743	38.0207	1.0099	174.6785	0.9945	115.3413	2.2878	8.2136	0.4356
20	Q	57.2566	0.8743	26.2147	1.0099	175.4128	0.9945	113.6101	2.2878	7.9197	0.4356
21	K	56.9465	0.8743	33.0528	1.0099	176.4143	0.9945	117.8027	2.2878	8.4815	0.4356
22	T	59.7884	0.8743	71.5514	1.0099	173.2429	0.9945	112.617	2.2878	8.9405	0.4356
23	F	52.8694	0.8743	41.2591	1.0099	176.1081	0.9945	118.8165	2.2878	9.0337	0.4356
24	Y	56.848	0.8743	40.2261	1.0099	172.7603	0.9945	117.9373	2.2878	8.552	0.4356
25	L	54.0518	0.8743	43.3286	1.0099	176.4742	0.9945	121.329	2.2878	8.9771	0.4356
26	R	55.0358	0.8743	31.8949	1.0099	175.9363	0.9945	125.2617	2.2878	8.664	0.4356
27	N	54.1745	0.8743	37.178	1.0099	174.5232	0.9945	125.3527	2.2878	9.2007	0.4356
28	N	54.0906	0.8743	37.4101	1.0099	173.9715	0.9945	111.8905	2.2878	8.75	0.4356
29	Q	54.3715	0.8743	31.6614	1.0099	174.5018	0.9945	118.9005	2.2878	7.4854	0.4356
30	L	56.0023	0.8743	42.5284	1.0099	175.5449	0.9945	128.6691	2.2878	8.5389	0.4356
31	V	59.0583	0.8743	35.7719	1.0099	173.3671	0.9945	119.15	2.2878	8.5443	0.4356
32	A	50.0754	0.8743	22.2158	1.0099	176.6811	0.9945	121.9659	2.2878	8.8828	0.4356
33	G	45.9815	0.8743	-	1.0099	171.0693	0.9945	108.0668	2.2878	8.3974	0.4356
34	Y	56.8595	0.8743	39.4765	1.0099	175.227	0.9945	119.3214	2.2878	8.5642	0.4356
35	L	53.5309	0.8743	43.4169	1.0099	176.1791	0.9945	124.4582	2.2878	8.7652	0.4356
36	Q	54.7267	0.8743	30.5186	1.0099	176.7488	0.9945	121.7674	2.2878	8.8069	0.4356
37	G	47.8483	0.8743	-	1.0099	174.7384	0.9945	108.5154	2.2878	8.6966	0.4356
38	P	65.1725	0.8743	31.4966	1.0099	178.243	0.9945	-	2.2878	-	0.4356
39	N	53.2782	0.8743	38.3115	1.0099	176.3311	0.9945	115.2633	2.2878	7.9538	0.4356
40	V	64.9655	0.8743	31.5102	1.0099	178.577	0.9945	119.3294	2.2878	7.5022	0.4356
41	N	55.0172	0.8743	37.8927	1.0099	175.7646	0.9945	115.9902	2.2878	8.4207	0.4356
42	L	55.1822	0.8743	41.9464	1.0099	176.6807	0.9945	118.7285	2.2878	7.7102	0.4356
43	E	57.1355	0.8743	30.2922	1.0099	175.945	0.9945	119.9045	2.2878	7.4231	0.4356
44	E	55.3069	0.8743	30.1835	1.0099	175.8476	0.9945	125.3841	2.2878	8.9798	0.4356
45	K	55.9631	0.8743	33.5439	1.0099	175.9516	0.9945	123.304	2.2878	8.5349	0.4356
46	I	59.0568	0.8743	37.5336	1.0099	175.8364	0.9945	121.6672	2.2878	9.3309	0.4356
47	D	53.963	0.8743	42.6622	1.0099	175.2587	0.9945	128.3012	2.2878	9.2159	0.4356
48	V	59.2491	0.8743	35.4376	1.0099	175.1287	0.9945	118.9955	2.2878	9.189	0.4356
49	V	58.6777	0.8743	34.8721	1.0099	173.9251	0.9945	123.2462	2.2878	8.498	0.4356
50	P	63.0471	0.8743	31.9606	1.0099	176.5107	0.9945	-	2.2878	-	0.4356
51	I	62.7448	0.8743	38.5584	1.0099	176.2792	0.9945	125.4266	2.2878	8.1972	0.4356
52	E	53.428	0.8743	32.3581	1.0099	173.4556	0.9945	117.793	2.2878	7.859	0.4356
53	P	63.8393	0.8743	31.1259	1.0099	177.2696	0.9945	-	2.2878	-	0.4356
54	H	56.6274	0.8743	27.3375	1.0099	174.1372	0.9945	118.2859	2.2878	8.6238	0.4356
55	A	51.0688	0.8743	21.4736	1.0099	175.9223	0.9945	120.4221	2.2878	7.9595	0.4356
56	L	53.7386	0.8743	45.2753	1.0099	173.8899	0.9945	120.5766	2.2878	8.7442	0.4356
57	F	55.2123	0.8743	40.6057	1.0099	175.4776	0.9945	118.3846	2.2878	8.6033	0.4356
58	L	53.3432	0.8743	44.6199	1.0099	175.6896	0.9945	123.5297	2.2878	8.9069	0.4356
59	G	45.3238	0.8743	-	1.0099	171.6268	0.9945	107.7657	2.2878	8.5126	0.4356
60	I	59.0382	0.8743	41.5405	1.0099	174.7769	0.9945	112.3145	2.2878	9.037	0.4356
61	H	56.809	0.8743	27.046	1.0099	176.4105	0.9945	118.3463	2.2878	9.0444	0.4356
62	G	46.3513	0.8743	-	1.0099	175.2401	0.9945	105.9407	2.2878	8.8547	0.4356
63	G	45.8845	0.8743	-	1.0099	174.558	0.9945	107.2784	2.2878	8.7807	0.4356
64	K	57.0936	0.8743	32.7932	1.0099	176.5059	0.9945	117.8068	2.2878	7.7955	0.4356
65	M	54.4215	0.8743	36.3569	1.0099	173.9764	0.9945	115.8187	2.2878	7.7673	0.4356
66	A	50.1661	0.8743	22.4295	1.0099	176.6833	0.9945	125.059	2.2878	8.9189	0.4356
67	L	55.403	0.8743	42.9841	1.0099	176.1044	0.9945	121.5902	2.2878	8.2755	0.4356
68	S	56.274	0.8743	66.6319	1.0099	171.6204	0.9945	114.2491	2.2878	8.8935	0.4356
69	C	54.1524	0.8743	42.25	1.0099	173.1493	0.9945	120.0138	2.2878	8.1968	0.4356
70	V	59.0846	0.8743	35.0354	1.0099	174.0202	0.9945	120.0966	2.2878	8.7494	0.4356
71	K	55.0163	0.8743	33.9348	1.0099	175.7079	0.9945	123.0006	2.2878	8.2967	0.4356
72	S	58.0045	0.8743	63.5718	1.0099	175.7227	0.9945	120.9436	2.2878	8.7485	0.4356
73	G	46.7482	0.8743	-	1.0099	174.019	0.9945	115.6971	2.2878	8.7234	0.4356
74	D	53.7415	0.8743	41.7376	1.0099	174.814	0.9945	120.7764	2.2878	8.2864	0.4356
75	E	56.0577	0.8743	29.3545	1.0099	176.0857	0.9945	122.3739	2.2878	7.9745	0.4356
76	T	62.6462	0.8743	67.9668	1.0099	173.1734	0.9945	123.1025	2.2878	7.9428	0.4356
77	R	54.2101	0.8743	34.1301	1.0099	173.1021	0.9945	123.8963	2.2878	8.8034	0.4356
78	L	54.023	0.8743	43.5353	1.0099	175.4841	0.9945	122.2719	2.2878	8.093	0.4356
79	Q	54.9609	0.8743	32.442	1.0099	173.4282	0.9945	120.3752	2.2878	8.5809	0.4356
80	L	54.0312	0.8743	43.135	1.0099	175.9967	0.9945	122.2667	2.2878	8.3039	0.4356
81	E	55.0088	0.8743	33.8556	1.0099	174.7645	0.9945	121.4542	2.2878	8.749	0.4356
82	A	51.4636	0.8743	17.956	1.0099	176.7419	0.9945	124.9867	2.2878	8.6569	0.4356
83	V	60.147	0.8743	34.9115	1.0099	173.9849	0.9945	119.719	2.2878	7.3168	0.4356
84	N	53.4198	0.8743	38.6927	1.0099	176.5078	0.9945	124.1347	2.2878	8.6091	0.4356
85	I	64.1872	0.8743	38.3975	1.0099	177.2204	0.9945	126.994	2.2878	8.6745	0.4356
86	T	64.0292	0.8743	68.8347	1.0099	175.2983	0.9945	109.88	2.2878	8.1132	0.4356
87	D	54.7586	0.8743	40.4147	1.0099	175.5883	0.9945	119.4035	2.2878	7.4611	0.4356
88	L	55.1104	0.8743	41.7784	1.0099	175.9576	0.9945	120.9397	2.2878	6.9904	0.4356
89	S	56.5255	0.8743	65.634	1.0099	175.8047	0.9945	117.2558	2.2878	8.7407	0.4356
90	E	58.3829	0.8743	29.1804	1.0099	177.0437	0.9945	125.567	2.2878	9.2367	0.4356
91	N	53.692	0.8743	38.6674	1.0099	175.386	0.9945	116.1914	2.2878	8.2533	0.4356
92	R	54.8379	0.8743	29.5038	1.0099	176.0505	0.9945	119.2869	2.2878	7.3414	0.4356
93	K	59.7794	0.8743	32.2535	1.0099	178.7136	0.9945	125.5513	2.2878	8.638	0.4356
94	Q	58.9858	0.8743	28.1664	1.0099	178.2849	0.9945	117.1746	2.2878	8.4697	0.4356
95	D	56.1482	0.8743	40.2325	1.0099	177.4492	0.9945	117.2152	2.2878	7.5857	0.4356
96	K	58.6955	0.8743	32.3998	1.0099	179.5102	0.9945	118.4308	2.2878	7.8605	0.4356
97	R	58.4544	0.8743	29.6988	1.0099	176.446	0.9945	116.2174	2.2878	7.4107	0.4356
98	F	57.4679	0.8743	39.6225	1.0099	174.6629	0.9945	114.9058	2.2878	7.6039	0.4356
99	A	50.7099	0.8743	21.9059	1.0099	175.3601	0.9945	121.6111	2.2878	7.6661	0.4356
100	F	56.4265	0.8743	43.7135	1.0099	174.0765	0.9945	119.0831	2.2878	9.112	0.4356
101	I	60.6508	0.8743	38.6455	1.0099	175.629	0.9945	122.4178	2.2878	9.1029	0.4356
102	R	55.5556	0.8743	31.0679	1.0099	174.7956	0.9945	128.5484	2.2878	8.9109	0.4356
103	S	56.8475	0.8743	65.1813	1.0099	172.2386	0.9945	123.114	2.2878	8.6508	0.4356
104	D	52.9964	0.8743	42.5999	1.0099	175.1597	0.9945	125.7474	2.2878	8.4515	0.4356
105	S	57.2745	0.8743	63.5554	1.0099	174.9929	0.9945	119.5782	2.2878	8.664	0.4356
106	G	46.6321	0.8743	-	1.0099	173.6604	0.9945	115.458	2.2878	8.609	0.4356
107	P	63.4518	0.8743	32.3846	1.0099	176.5898	0.9945	-	2.2878	-	0.4356
108	T	60.1355	0.8743	71.1317	1.0099	174.1766	0.9945	110.9321	2.2878	7.6493	0.4356
109	T	60.7101	0.8743	72.719	1.0099	172.6462	0.9945	113.7265	2.2878	8.8383	0.4356
110	S	57.06	0.8743	65.6822	1.0099	172.0444	0.9945	115.0498	2.2878	8.5942	0.4356
111	F	56.6433	0.8743	41.6585	1.0099	174.1414	0.9945	123.9209	2.2878	8.9882	0.4356
112	E	54.257	0.8743	32.2898	1.0099	175.8905	0.9945	125.5235	2.2878	9.0458	0.4356
113	S	58.4884	0.8743	63.5165	1.0099	174.5254	0.9945	120.4371	2.2878	8.5818	0.4356
114	A	54.8613	0.8743	18.3965	1.0099	177.6927	0.9945	130.0882	2.2878	8.1842	0.4356
115	A	53.3164	0.8743	19.259	1.0099	176.743	0.9945	117.1673	2.2878	7.6965	0.4356
116	C	52.6605	0.8743	41.1668	1.0099	171.2098	0.9945	113.9946	2.2878	7.8417	0.4356
117	P	63.7508	0.8743	31.6331	1.0099	177.7127	0.9945	-	2.2878	-	0.4356
118	G	45.0491	0.8743	-	1.0099	173.5268	0.9945	111.1679	2.2878	8.7547	0.4356
119	W	56.5568	0.8743	30.5924	1.0099	174.725	0.9945	120.9162	2.2878	7.7746	0.4356
120	F	56.4875	0.8743	41.8889	1.0099	175.3772	0.9945	123.2296	2.2878	8.8644	0.4356
121	L	56.1385	0.8743	42.9219	1.0099	175.6781	0.9945	123.5657	2.2878	8.6209	0.4356
122	A	51.4186	0.8743	24.7543	1.0099	175.2355	0.9945	124.8576	2.2878	9.0712	0.4356
123	T	59.7352	0.8743	72.1201	1.0099	173.4019	0.9945	110.5712	2.2878	8.7884	0.4356
124	A	50.8063	0.8743	20.143	1.0099	177.2872	0.9945	122.0322	2.2878	8.6461	0.4356
125	M	57.5571	0.8743	32.3591	1.0099	176.6805	0.9945	119.0686	2.2878	8.5695	0.4356
126	E	56.6987	0.8743	29.7447	1.0099	176.0419	0.9945	119.4793	2.2878	8.1461	0.4356
127	A	52.7357	0.8743	19.8527	1.0099	177.0745	0.9945	125.6308	2.2878	8.3197	0.4356
128	D	55.622	0.8743	39.0961	1.0099	175.3106	0.9945	116.287	2.2878	8.4074	0.4356
129	Q	52.1434	0.8743	30.4307	1.0099	174.4523	0.9945	116.6242	2.2878	8.0287	0.4356
130	P	62.6023	0.8743	32.1001	1.0099	176.7408	0.9945	-	2.2878	-	0.4356
131	V	62.8488	0.8743	31.7249	1.0099	174.882	0.9945	121.9421	2.2878	7.8311	0.4356
132	S	56.4379	0.8743	65.3866	1.0099	172.6277	0.9945	121.9213	2.2878	8.3767	0.4356
133	L	53.6709	0.8743	45.1656	1.0099	176.4128	0.9945	120.4709	2.2878	8.4303	0.4356
134	T	60.4798	0.8743	71.3212	1.0099	173.8864	0.9945	117.8625	2.2878	9.3154	0.4356
135	N	53.4047	0.8743	37.8906	1.0099	174.1127	0.9945	124.4854	2.2878	8.2074	0.4356
136	M	52.6892	0.8743	32.9165	1.0099	174.2493	0.9945	118.0573	2.2878	7.7164	0.4356
137	P	64.6613	0.8743	31.1622	1.0099	177.0471	0.9945	-	2.2878	-	0.4356
138	D	56.5313	0.8743	40.3857	1.0099	177.049	0.9945	119.9051	2.2878	8.5609	0.4356
139	E	58.3706	0.8743	29.5203	1.0099	177.9929	0.9945	119.4131	2.2878	7.6482	0.4356
140	G	46.1087	0.8743	-	1.0099	174.9889	0.9945	104.923	2.2878	7.6353	0.4356
141	V	63.7621	0.8743	32.5904	1.0099	176.155	0.9945	118.0991	2.2878	7.2856	0.4356
142	M	52.9117	0.8743	34.5519	1.0099	175.4328	0.9945	117.149	2.2878	7.3503	0.4356
143	V	62.1599	0.8743	32.3328	1.0099	175.6145	0.9945	122.3916	2.2878	8.7412	0.4356
144	T	60.9544	0.8743	70.0305	1.0099	173.6497	0.9945	118.1313	2.2878	8.7773	0.4356
145	K	55.5124	0.8743	34.035	1.0099	174.5711	0.9945	122.4755	2.2878	7.2305	0.4356
146	F	56.4558	0.8743	43.9226	1.0099	174.0871	0.9945	121.1728	2.2878	8.9259	0.4356
147	Y	57.0118	0.8743	39.5379	1.0099	174.7626	0.9945	119.5024	2.2878	8.3956	0.4356
148	F	56.3168	0.8743	39.4485	1.0099	175.3193	0.9945	126.0444	2.2878	8.8218	0.4356
149	Q	54.2968	0.8743	32.3599	1.0099	174.3012	0.9945	124.116	2.2878	8.3976	0.4356
150	E	56.7801	0.8743	28.8169	1.0099	176.1039	0.9945	124.946	2.2878	7.956	0.4356
151	D	55.913	0.8743	40.8353	1.0099	176.667	0.9945	124.52	2.2878	8.0859	0.4356
