# Supplementary material for: Robust automated backbone triple resonance NMR assignments of proteins using Bayesian-based simulated annealing
Source: Nat Commun. 2023 Mar 21;14:1556. doi: 10.1038/s41467-023-37219-z (PMC10030768; doi:10.1038/s41467-023-37219-z)
Supplement: Supplementary file 3 — Source Data [file 41467_2023_37219_MOESM3_ESM.zip › SourceData/RunFiles/V5Domain/randomCoilShifts.txt]

idx	Res	CA	CA_err	CB	CB_err	CO	CO_err	H	H_err	N	N_err
1	E	56.898	0.42	30.242	0.374	176.332	0.431	8.59	0.164	122.576	1.03
2	N	53.286	0.42	38.692	0.374	175.178	0.431	8.5	0.164	119.672	1.03
3	R	56.342	0.42	30.79	0.374	176.202	0.431	8.398	0.164	121.698	1.03
4	E	56.618	0.42	30.112	0.374	176.542	0.431	8.45	0.164	122.526	1.03
5	I	61.06	0.42	38.962	0.374	175.996	0.431	8.254	0.164	123.178	1.03
6	Q	53.416	0.42	28.842	0.374	173.636	0.431	8.496	0.164	126.676	1.03
7	P	61.182	0.42	31.466	0.374	174.75	0.431	-	0.164	-	1.03
8	P	63.172	0.42	32.136	0.374	176.62	0.431	-	0.164	-	1.03
9	F	57.256	0.42	39.808	0.374	175.342	0.431	8.3	0.164	120.568	1.03
10	K	53.954	0.42	32.618	0.374	173.908	0.431	8.13	0.164	125.078	1.03
11	P	63.052	0.42	32.146	0.374	176.61	0.431	-	0.164	-	1.03
12	K	56.264	0.42	32.968	0.374	176.628	0.431	8.5	0.164	123.048	1.03
13	V	62.334	0.42	32.91	0.374	176.168	0.431	8.138	0.164	123.11	1.03
14	S	58.536	0.42	63.808	0.374	175.006	0.431	8.508	0.164	120.552	1.03
15	G	45.186	0.42	-	0.374	174.206	0.431	8.468	0.164	111.5	1.03
16	K	56.724	0.42	32.998	0.374	177.338	0.431	8.13	0.164	120.828	1.03
17	G	45.186	0.42	-	0.374	174.026	0.431	8.358	0.164	110.47	1.03
18	A	52.766	0.42	19.144	0.374	178.078	0.431	8.18	0.164	123.954	1.03
19	E	57.048	0.42	30.052	0.374	176.392	0.431	8.48	0.164	120.126	1.03
20	N	53.406	0.42	38.692	0.374	174.998	0.431	8.41	0.164	118.862	1.03
21	F	57.926	0.42	39.458	0.374	175.362	0.431	8.27	0.164	120.238	1.03
22	D	54.466	0.42	40.94	0.374	175.764	0.431	8.046	0.164	121.488	1.03
23	K	56.874	0.42	32.708	0.374	176.228	0.431	8.13	0.164	121.838	1.03
24	F	57.726	0.42	39.328	0.374	175.302	0.431	8.08	0.164	120.378	1.03
25	F	57.366	0.42	39.788	0.374	175.112	0.431	8.05	0.164	122.248	1.03
26	T	61.77	0.42	69.904	0.374	173.926	0.431	7.874	0.164	116.63	1.03
27	R	56.452	0.42	30.97	0.374	176.732	0.431	8.358	0.164	123.938	1.03
28	G	45.166	0.42	-	0.374	174.026	0.431	8.438	0.164	110.69	1.03
29	Q	53.826	0.42	28.822	0.374	173.946	0.431	8.286	0.164	121.746	1.03
30	P	63.162	0.42	32.106	0.374	176.79	0.431	-	0.164	-	1.03
31	V	62.224	0.42	32.7	0.374	176.098	0.431	8.368	0.164	121.72	1.03
32	L	54.944	0.42	42.548	0.374	177.026	0.431	8.32	0.164	126.702	1.03
33	E	54.238	0.42	29.722	0.374	174.262	0.431	8.46	0.164	124.206	1.03
34	P	60.922	0.42	31.616	0.374	174.95	0.431	-	0.164	-	1.03
35	P	63.252	0.42	32.226	0.374	176.86	0.431	-	0.164	-	1.03
36	D	54.636	0.42	41.34	0.374	176.294	0.431	8.496	0.164	120.708	1.03
37	Q	55.866	0.42	29.242	0.374	175.786	0.431	8.316	0.164	120.576	1.03
38	L	55.204	0.42	42.308	0.374	177.286	0.431	8.18	0.164	123.322	1.03
39	V	62.094	0.42	32.68	0.374	175.908	0.431	8.168	0.164	122.5	1.03
40	I	60.85	0.42	38.822	0.374	175.946	0.431	8.214	0.164	126.338	1.03
41	A	52.446	0.42	19.184	0.374	177.128	0.431	8.45	0.164	129.404	1.03
42	N	53.106	0.42	38.822	0.374	175.268	0.431	8.41	0.164	118.602	1.03
43	I	61.46	0.42	38.692	0.374	176.046	0.431	8.224	0.164	122.028	1.03
44	D	54.526	0.42	40.76	0.374	176.324	0.431	8.386	0.164	124.198	1.03
45	Q	56.136	0.42	29.342	0.374	176.296	0.431	8.336	0.164	121.756	1.03
46	S	58.916	0.42	63.568	0.374	174.496	0.431	8.338	0.164	116.812	1.03
47	D	54.626	0.42	40.89	0.374	175.954	0.431	8.396	0.164	121.558	1.03
48	F	57.796	0.42	39.328	0.374	175.792	0.431	8.01	0.164	119.618	1.03
49	E	56.978	0.42	30.052	0.374	176.672	0.431	8.21	0.164	122.236	1.03
50	G	45.416	0.42	-	0.374	173.836	0.431	8.308	0.164	109.66	1.03
51	F	57.856	0.42	39.358	0.374	175.792	0.431	8.03	0.164	119.638	1.03
52	E	56.518	0.42	30.232	0.374	175.602	0.431	8.24	0.164	122.136	1.03
53	Y	57.71	0.42	38.688	0.374	175.566	0.431	8.076	0.164	121.48	1.03
54	V	62.024	0.42	32.98	0.374	175.208	0.431	7.958	0.164	122.79	1.03
55	N	51.136	0.42	38.022	0.374	173.168	0.431	8.41	0.164	124.042	1.03
56	P	63.582	0.42	32.076	0.374	176.8	0.431	-	0.164	-	1.03
57	Q	56.006	0.42	29.342	0.374	175.606	0.431	8.446	0.164	119.986	1.03
58	F	57.406	0.42	39.588	0.374	175.382	0.431	8.22	0.164	121.868	1.03
59	V	61.964	0.42	33.01	0.374	175.198	0.431	7.988	0.164	122.67	1.03
60	H	53.566	0.42	29.53	0.374	172.592	0.431	8.374	0.164	124.688	1.03
61	P	62.992	0.42	32.256	0.374	176.46	0.431	-	0.164	-	1.03
62	I	61.06	0.42	38.592	0.374	176.306	0.431	8.384	0.164	122.278	1.03
63	L	55.154	0.42	42.228	0.374	177.176	0.431	8.35	0.164	127.172	1.03
64	Q	55.916	0.42	29.392	0.374	175.966	0.431	8.396	0.164	122.486	1.03
65	S	58.286	0.42	63.938	0.374	174.296	0.431	8.298	0.164	117.572	1.03
66	A	52.486	0.42	19.074	0.374	177.748	0.431	8.35	0.164	126.464	1.03
67	V	62.504	0.42	32.92	0.374	176.248	0.431	8.058	0.164	120.02	1.03
68	Q	55.886	0.42	29.482	0.374	175.856	0.431	8.496	0.164	124.926	1.03
