# Supplementary material for: Robust automated backbone triple resonance NMR assignments of proteins using Bayesian-based simulated annealing
Source: Nat Commun. 2023 Mar 21;14:1556. doi: 10.1038/s41467-023-37219-z (PMC10030768; doi:10.1038/s41467-023-37219-z)
Supplement: Supplementary file 3 — Source Data [file 41467_2023_37219_MOESM3_ESM.zip › SourceData/RunFiles/V5Domain/V5dm.fa]

>V5dm
ENREIQPPFKPKVSGKGAENFDKFFTRGQPVLEPPDQLVIANIDQSDFEGFEYVNPQFVHPILQSAVQ
