# Supplementary material for: Robust automated backbone triple resonance NMR assignments of proteins using Bayesian-based simulated annealing
Source: Nat Commun. 2023 Mar 21;14:1556. doi: 10.1038/s41467-023-37219-z (PMC10030768; doi:10.1038/s41467-023-37219-z)
Supplement: Supplementary file 3 — Source Data [file 41467_2023_37219_MOESM3_ESM.zip › SourceData/RunFiles/cy1/peakLists/HNCOCB.pklist]

CrossPeakTypes	N_CB(i-1)_H
PositivePeakTypes
NegativePeakTypes	N_CB(i-1)_H
0.5	0.3	0.03
116.723	29.443	8.375	-46856
117.472	63.476	7.950	-17453
123.622	63.471	8.228	-932229
118.572	31.577	8.273	-251964
123.263	39.917	11.736	-29996
110.246	33.804	7.617	-22850
111.622	29.280	8.486	-5287
115.441	61.818	7.511	-48398
119.918	31.680	9.504	-121074
116.478	32.165	7.289	-92297
114.595	42.344	9.792	-60810
116.894	30.904	7.119	-37450
116.953	31.633	8.729	-50584
123.149	30.173	7.966	-73081
119.006	16.804	8.182	-67536
121.350	36.673	8.870	-98081
109.335	41.539	7.940	-7181
109.165	68.943	8.181	-19634
118.116	30.180	6.714	-11152
111.916	31.063	8.933	-7499
117.973	45.319	7.593	199762
124.597	68.235	9.980	-7999
123.173	44.536	8.213	-3585
127.273	41.076	8.721	-22078
123.385	31.844	8.485	-61355
122.676	29.569	9.400	-42164
120.310	41.724	9.147	-73535
112.068	31.254	7.399	-96796
109.416	33.410	9.004	-116893
124.293	25.504	8.050	-169425
112.001	39.538	7.385	-69900
123.675	71.552	9.014	-116347
111.567	17.636	8.571	-41842
121.104	61.913	7.398	-37541
120.013	28.583	7.819	-82527
118.508	41.621	9.111	-93839
121.452	27.856	7.524	-108494
117.955	18.173	8.493	-21757
115.272	36.354	8.338	-53604
119.016	68.389	7.541	-57083
123.415	67.817	8.253	-19634
117.560	40.335	8.622	-22400
116.758	41.446	7.384	-52447
115.681	32.695	7.430	-49105
115.090	31.555	8.796	-16907
116.085	29.462	8.132	-35041
114.236	39.696	8.486	-34268
125.315	29.431	7.262	-14453
123.210	38.344	8.599	-75808
116.990	21.652	7.189	-65900
121.774	40.565	8.404	-128527
115.936	31.015	7.898	-87283
107.406	38.740	8.402	-105280
119.079	33.573	8.804	-73535
117.683	29.926	8.437	-56810
129.724	35.972	9.183	-42614
128.161	29.998	7.728	-38359
115.969	30.778	7.380	-68536
126.864	33.496	7.696	-37086
129.336	68.718	8.646	-206960
129.808	33.287	9.495	-69354
123.879	30.480	9.141	-143616
127.134	39.374	8.538	-114711
118.181	40.877	7.747	-79080
118.797	29.626	7.256	-104123
120.489	39.925	8.613	-67445
121.958	40.755	8.653	-179451
118.713	17.910	8.608	-151070
117.466	28.483	8.602	-62810
123.535	61.956	8.511	-26738
121.015	17.316	8.199	-93711
119.914	38.086	8.578	-73172
122.154	40.784	8.506	-92168
123.465	39.900	7.733	-97053
120.808	16.917	8.345	-72990
118.266	41.858	7.770	-77626
117.312	27.442	7.622	-77808
117.067	29.887	8.156	-23428
113.806	42.599	8.087	-10091
119.790	62.308	8.050	-3459
119.387	27.131	6.237	-23203
127.160	31.620	8.242	-93197
130.116	41.032	9.183	-7386
124.844	39.094	9.891	-82013
120.323	27.540	7.939	-113075
124.143	29.084	10.182	-38813
111.873	27.670	7.535	-23524
106.437	37.463	7.550	-6331
114.336	28.186	7.972	-27702
114.291	69.197	7.492	-51998
115.822	39.820	9.305	-16998
120.635	42.812	8.975	-125437
117.584	43.510	9.295	-4602
126.181	28.212	9.344	-53347
127.786	47.057	10.133	-30451
126.287	67.355	8.898	-38904
122.752	41.402	8.090	-32132
117.801	31.572	8.895	-146525
110.223	38.856	8.871	-147252
119.155	37.354	7.152	-175852
122.025	35.372	9.292	-44863
129.189	33.260	9.869	-32132
127.360	44.588	9.879	-32132
125.734	29.436	8.774	-28996
123.570	34.483	8.583	-13900
119.565	44.238	9.034	-13450
128.894	42.599	8.767	-22368
104.216	41.365	7.548	-12695
111.510	39.240	6.447	-33632
114.221	67.812	8.659	-2125
120.086	68.297	6.528	-9806
119.753	40.755	7.700	-8306
114.943	38.663	8.934	-10107
120.553	38.225	8.815	-31360
121.124	38.946	8.115	-49877
118.061	29.250	8.002	-100652
115.622	40.572	8.361	-78717
122.258	38.564	8.318	-66809
117.593	17.823	8.160	-53347
121.227	41.137	8.460	-67445
120.227	40.722	8.037	-76262
107.377	18.440	7.877	-105409
114.818	30.009	8.308	-306866
124.224	63.674	8.471	-376898
125.151	31.370	8.573	-365072
122.519	18.123	8.338	-400037
126.886	38.778	8.844	-295231
117.529	41.041	8.433	-86512
121.126	68.911	8.683	-71354
121.989	30.014	7.102	-145979
126.338	38.899	8.128	-104123
116.702	42.473	8.355	-48141
116.349	38.635	7.537	-40878
115.107	28.205	7.348	-19611
118.990	60.759	8.083	-11055
118.017	38.539	8.041	-76626
124.959	41.091	8.429	-56810
118.174	28.822	7.811	-95125
117.705	27.745	7.523	-76899
116.460	32.005	8.051	-62446
115.207	37.543	8.514	-57810
122.320	37.609	7.526	-114893
116.320	30.179	6.909	-83813
122.298	40.669	8.469	-66718
120.379	29.189	8.190	-80856
121.424	39.263	8.167	-75899
122.995	40.685	8.522	-70263
121.071	19.028	8.428	-62173
118.681	28.392	7.321	-51162
120.012	17.187	7.814	-78080
120.458	37.433	8.710	-63628
117.869	29.932	8.855	-59356
120.764	39.561	7.664	-82527
114.526	17.180	7.310	-80599
122.878	31.992	7.894	-94739
109.743	62.518	7.902	-61083
122.906	69.442	7.168	-104123
121.906	31.088	8.272	-184336
124.047	30.682	6.960	-79080
127.102	32.576	8.189	-212102
119.799	30.279	7.709	-296685
126.038	42.484	9.433	-66264
111.212	18.938	7.284	-126164
119.845	29.507	8.386	-201047
116.643	31.742	9.016	-142344
106.777	18.351	8.079	-38222
123.759	69.830	7.148	-112893
125.269	40.731	8.589	-22689
116.521	29.957	7.623	-63173
125.214	30.969	8.373	-44028
117.574	40.008	9.683	-31723
127.440	71.903	8.582	-120347
127.841	31.268	8.908	-60174
121.296	30.290	8.588	-133799
125.128	34.400	9.115	-88698
127.050	35.870	8.370	-179194
132.032	38.239	9.600	-104123
124.231	32.445	9.160	-198476
122.610	67.941	7.036	-65900
120.785	30.259	8.907	-55340
119.338	29.228	8.981	-96925
121.075	29.233	7.308	-96539
119.635	17.716	8.244	-80985
112.308	39.275	8.590	-51676
121.605	37.404	7.715	-90112
119.313	28.082	7.564	-71081
103.167	15.577	7.728	-65718
115.890	27.986	7.278	-57719
108.058	37.928	7.919	-61810
115.444	34.001	8.327	-76626
111.542	31.701	8.062	-73263
127.210	32.732	8.794	-27959
119.033	17.573	8.813	-79571
119.399	41.616	8.333	-54119
113.914	16.551	7.930	-23075
120.377	68.567	7.959	-19957
119.652	27.261	9.084	-60265
113.108	38.763	8.006	-32041
113.512	16.012	7.233	-36495
118.762	31.546	7.287	-23749
119.909	41.547	8.162	-78535
113.802	20.401	7.117	-105794
119.931	28.308	8.463	-92940
104.563	28.190	8.655	-61719
109.497	42.099	8.692	-32723
122.171	68.944	7.411	-71354
117.611	34.403	9.112	-124710
124.495	45.283	8.574	-125619
129.122	42.464	8.531	-60355
123.056	44.931	6.843	-31178
126.766	38.504	9.291	-136526
117.626	44.966	8.237	-78807
123.819	39.911	8.909	-15339
126.336	42.827	8.404	-126891
128.811	28.021	8.272	-113984
124.765	26.853	9.411	-24714
116.549	41.863	7.324	-99367
125.281	31.319	12.189	-148525
116.690	19.137	8.025	-63355
104.603	32.014	7.689	-84327
116.747	19.717	6.837	-67809
124.324	34.984	8.398	-23042
127.481	68.307	9.615	-38268
123.359	41.948	7.988	-53990
130.542	39.502	9.291	-28224
121.872	45.372	8.080	-56629
126.150	38.800	8.929	-106823
131.322	44.684	9.183	-17362
125.203	39.828	9.104	-66446
132.363	68.176	10.191	-75353
117.033	18.327	8.545	-44799
116.770	30.421	7.780	-82784
107.175	43.733	8.984	-102452
110.891	43.669	10.042	-150524
119.213	70.353	7.856	-54440
109.282	31.634	8.053	-44735
122.409	60.893	7.426	-36723
122.549	36.111	8.835	-70990
120.168	40.564	8.748	-62446
118.255	16.707	8.356	-80342
121.274	29.636	7.936	-80856
117.492	31.068	8.474	-62628
122.013	28.746	8.263	-87155
119.551	40.740	8.597	-71536
120.493	69.003	9.140	-77080
115.417	39.827	8.798	-71990
121.246	69.108	7.364	-71263
123.840	29.148	8.816	-38041
121.117	40.912	9.470	-53283
117.998	28.252	7.259	-45570
117.373	28.694	6.951	-37495
115.790	27.914	7.237	-62901
120.980	30.059	6.958	-123983
118.601	29.249	8.511	-124528
115.843	63.141	8.282	-61719
120.559	31.036	6.816	-26931
120.969	27.668	6.610	-43513
119.187	39.086	8.239	-57992
116.556	40.732	6.996	-76353
118.355	29.155	7.338	-60628
120.137	28.000	8.577	-62355
117.299	39.772	8.256	-73808
119.768	31.292	7.613	-60174
116.917	29.390	7.807	-70718
115.439	26.062	7.489	-51612
115.203	31.653	8.001	-29269
115.461	30.816	8.125	-64900
108.628	31.425	7.936	-68718
130.391	31.894	8.879	-15953
127.007	35.426	9.320	-12887
128.720	62.704	8.714	-24424
110.208	40.490	9.231	-57265
113.648	33.023	8.493	-27799
123.581	64.188	7.665	-56447
126.595	31.231	8.666	-43063
116.062	17.877	7.949	-304320
116.843	29.450	8.699	-177137
115.356	31.671	8.565	-42935
106.176	39.905	7.707	-37222
125.441	30.298	7.803	-69263
129.962	29.376	8.480	-137072
113.330	30.924	6.880	-103352
126.635	34.173	9.837	-5207
114.326	31.556	7.215	-36041
130.258	28.819	8.590	-9851
127.314	44.206	7.983	-51869
117.302	21.371	8.412	-36132
119.569	39.409	8.772	-103095
123.383	32.698	8.966	-105794
126.324	32.744	9.260	-6677
104.642	26.880	8.873	-107080
121.127	31.453	8.141	-137253
130.881	32.966	9.024	-62991
120.344	27.958	8.729	-53604
121.901	41.026	9.188	-28905
128.356	34.249	9.935	-31769
126.860	31.561	8.898	-37359
119.983	67.733	8.478	-21982
122.303	35.942	8.448	-49427
119.638	39.199	7.631	-73445
113.996	18.343	6.694	-63173
114.896	40.628	7.188	-98853
121.037	30.805	8.781	-232331
122.541	17.388	7.896	-167882
117.048	41.095	8.162	-49427
119.999	30.187	7.756	-74899
114.167	28.970	8.061	-57810
123.062	68.670	8.307	-70081
121.067	41.396	8.995	-74990
120.346	38.112	8.413	-109651
121.535	40.512	7.852	-170453
119.182	17.480	8.484	-25356
116.550	38.480	8.276	-27895
117.410	26.281	7.919	-138526
122.049	27.367	7.859	-55211
117.800	41.541	8.071	-26802
116.928	34.496	8.169	-84713
120.001	37.113	8.190	-84070
118.111	27.604	8.223	-50519
118.489	27.183	7.784	-66718
121.142	41.812	8.656	-133799
125.190	41.647	9.171	-160940
116.354	28.755	8.537	-63719
126.173	62.835	7.662	-69718
113.467	18.026	7.210	-49105
117.246	28.426	7.607	-69990
119.861	28.297	7.135	-111836
121.391	31.488	9.340	-105409
115.966	18.400	7.457	-37541
117.276	40.327	7.683	-39449
118.454	33.859	7.895	-95382
119.659	42.187	8.124	-298867
118.452	29.345	8.078	-29451
