# Supplementary material for: Robust automated backbone triple resonance NMR assignments of proteins using Bayesian-based simulated annealing
Source: Nat Commun. 2023 Mar 21;14:1556. doi: 10.1038/s41467-023-37219-z (PMC10030768; doi:10.1038/s41467-023-37219-z)
Supplement: Supplementary file 3 — Source Data [file 41467_2023_37219_MOESM3_ESM.zip › SourceData/RunFiles/cy1/peakLists/HNCACO.pklist]

CrossPeakTypes	N_CO_H	N_CO(i-1)_H
PositivePeakTypes	N_CO_H	N_CO(i-1)_H
NegativePeakTypes
0.3	0.3	0.02
122.008	176.517	8.650	299957
121.990	176.085	8.651	144707
116.669	174.049	8.378	8556
116.746	176.522	8.372	55597
117.404	173.356	7.951	11441
117.624	174.081	7.956	5833
123.631	174.506	8.226	38995
123.615	173.380	8.228	52062
118.504	177.449	8.265	158627
118.561	174.922	8.266	148525
123.234	177.406	11.723	41649
110.290	173.480	7.613	6275
110.249	177.421	7.614	11055
115.512	172.984	7.505	46791
115.512	172.912	7.505	45377
119.929	171.725	9.496	152888
119.880	175.557	9.496	51291
116.516	180.316	7.291	71808
116.408	175.474	7.289	62628
114.588	173.979	9.781	40428
114.572	180.330	9.781	18975
116.949	176.487	7.123	29951
117.005	179.004	7.124	9533
116.935	178.229	8.724	68809
123.135	181.564	7.960	86384
123.055	178.221	7.959	27606
118.990	178.192	8.179	59628
118.833	181.598	8.178	19384
108.886	177.968	7.932	9363
109.087	174.559	8.162	18021
109.036	177.947	8.180	4108
115.639	176.364	7.562	28678
115.586	174.614	7.567	9851
118.033	174.809	6.687	28087
118.177	176.750	6.688	6082
111.863	175.066	8.935	10606
111.962	177.496	8.930	8613
117.963	177.199	7.572	52062
124.657	176.075	9.993	7806
104.595	173.577	7.678	105666
107.110	171.968	7.286	5729
106.948	173.900	7.260	5094
128.554	170.967	8.433	4409
123.631	174.036	8.228	818584
123.662	172.358	8.231	8999
127.338	172.708	8.714	47627
127.316	174.717	8.714	7011
123.416	177.293	8.476	98724
123.374	172.685	8.472	42806
122.686	174.701	9.393	46213
122.669	177.382	9.394	35223
120.253	176.884	9.139	98081
120.255	174.686	9.137	34314
112.040	171.682	7.386	103223
111.986	176.880	7.386	43706
120.901	176.025	8.879	249783
120.867	171.669	8.878	77535
109.408	173.254	8.996	125800
109.374	176.023	8.996	88055
124.288	175.611	8.034	199247
124.199	173.261	8.031	50584
112.073	174.985	7.380	62082
112.024	175.608	7.379	39657
123.695	179.376	9.009	135617
123.639	174.995	9.008	59356
111.593	179.383	8.571	19202
121.135	179.184	7.392	84327
120.029	177.591	7.815	62901
119.986	179.198	7.814	35495
118.516	179.479	9.105	54697
118.452	177.579	9.103	23846
118.174	179.410	7.761	5287
121.424	179.038	7.508	120528
121.373	178.246	7.506	42614
117.919	177.565	8.483	37722
123.280	178.927	8.250	20536
123.229	176.492	8.257	4312
117.409	179.074	8.614	21532
116.673	179.016	7.370	6717
119.336	175.513	7.535	42099
119.375	177.619	7.542	21050
115.670	174.779	7.426	55854
115.598	175.490	7.428	19089
115.169	179.158	8.792	18498
116.091	175.878	8.125	35359
116.081	179.138	8.125	16839
114.234	175.198	8.482	38359
114.172	175.887	8.478	13578
125.404	174.175	7.250	15294
125.187	175.172	7.252	3491
123.245	175.483	8.589	129073
123.249	174.139	8.590	51869
116.979	175.604	7.175	94868
121.806	176.626	8.386	152706
121.791	175.664	8.386	66809
115.936	176.733	7.883	122346
107.431	173.227	8.395	94225
107.454	176.766	8.394	26128
115.155	172.799	7.016	180994
119.089	173.076	8.789	139253
117.624	170.986	8.422	102324
117.647	173.112	8.425	45763
129.761	175.027	9.180	45377
129.766	171.014	9.180	25324
128.230	174.804	7.716	35723
115.966	172.966	7.379	77535
116.746	177.588	7.374	76353
121.078	176.514	9.324	75535
121.091	173.045	9.324	47177
126.845	172.619	7.685	31132
126.838	176.506	7.682	21661
129.367	175.181	8.645	212616
129.333	172.625	8.645	39721
129.817	174.277	9.485	109651
129.791	175.222	9.485	60355
123.833	175.594	9.138	146888
123.814	174.269	9.138	122528
127.135	178.933	8.528	83170
127.109	175.586	8.528	64446
118.149	177.280	7.735	111193
118.132	178.973	7.737	25099
120.482	175.404	8.610	127073
121.768	180.433	8.671	95253
121.703	175.426	8.672	55918
118.713	179.730	8.602	140889
118.701	180.438	8.603	62264
117.401	179.735	8.592	31905
123.527	177.186	8.504	121074
118.049	177.180	7.992	55533
120.312	180.771	7.930	138162
120.271	178.032	7.929	45377
121.101	179.219	8.186	102581
120.992	180.778	8.185	36041
119.907	180.313	8.570	70081
119.974	179.327	8.567	41521
122.186	178.453	8.498	77262
122.092	180.331	8.496	27863
123.455	180.457	7.720	101681
123.415	178.459	7.718	29087
120.878	177.882	8.336	54826
120.862	180.440	8.336	26417
116.134	178.213	7.716	62173
117.320	178.320	7.611	102966
117.099	180.228	8.145	23203
117.648	178.584	8.129	29496
119.813	173.004	8.043	12871
119.937	173.954	8.051	4957
119.440	173.268	6.227	50198
127.148	176.921	8.240	57538
127.127	173.243	8.238	113984
130.132	178.210	9.173	12036
130.242	176.981	9.171	6814
124.810	177.910	9.877	112893
120.325	178.532	7.869	21500
120.236	178.010	7.867	15066
124.167	177.432	10.174	53412
124.110	178.531	10.168	19861
111.355	175.301	7.524	10541
106.440	173.412	7.545	11152
106.581	175.265	7.553	5817
123.095	173.443	7.228	54440
114.344	172.731	7.957	22496
114.296	173.455	7.957	41778
114.299	172.866	7.481	72445
115.799	173.978	9.295	17044
115.881	172.958	9.293	3886
120.589	173.792	8.961	77626
117.678	173.730	9.286	19680
126.174	173.264	9.330	32314
126.178	173.763	9.330	53090
127.747	174.936	10.121	8579
127.687	173.239	10.121	11570
126.268	174.707	8.886	57629
122.785	173.688	8.079	48912
122.778	174.738	8.079	16748
117.837	175.528	8.893	141980
117.809	175.739	8.893	145252
110.243	174.198	8.870	152706
110.157	175.504	8.869	51933
119.131	174.851	7.141	216730
119.113	174.204	7.139	44606
118.755	173.812	8.269	160683
122.046	173.403	9.282	72990
121.980	173.820	9.283	43771
129.152	174.561	9.863	31905
129.142	173.434	9.863	32041
127.396	174.676	9.874	68263
125.750	173.421	8.763	37222
125.735	174.694	8.763	25871
123.615	174.896	8.579	18225
123.519	173.421	8.572	19770
119.457	173.318	9.023	16407
119.755	174.883	9.035	6484
128.938	175.454	8.764	19111
128.712	173.308	8.766	9442
104.121	173.895	7.522	16362
111.387	170.837	6.435	46020
111.530	173.824	6.440	6436
114.522	174.344	8.685	5207
119.996	179.253	6.513	10156
119.797	176.718	7.694	7556
114.902	178.622	8.941	6291
121.085	179.344	8.791	36632
121.028	178.338	8.778	200533
121.051	178.238	8.108	44992
121.104	179.288	8.107	20761
115.616	177.422	8.352	87669
115.530	177.911	8.351	31178
122.278	179.932	8.309	107594
122.310	177.408	8.308	33359
117.559	182.667	8.152	39086
117.544	179.961	8.152	22271
121.178	178.632	8.450	71354
121.266	182.641	8.451	12534
120.223	177.546	8.030	104123
120.169	178.634	8.029	27510
107.408	174.953	7.869	93839
107.407	177.560	7.868	33178
120.383	176.037	8.246	194363
120.302	174.951	8.247	34496
114.834	174.035	8.307	104123
114.783	176.033	8.306	200790
124.191	175.195	8.470	340391
124.172	174.055	8.470	45699
125.168	178.042	8.573	430888
122.624	175.795	8.341	318281
122.555	178.044	8.341	200019
126.917	177.640	8.845	279597
126.889	175.791	8.845	167111
117.584	175.644	8.432	33905
117.569	177.638	8.432	46984
121.123	175.747	8.679	102195
122.016	173.331	7.089	120165
121.951	175.776	7.088	50326
126.317	176.962	8.120	108879
126.279	173.322	8.123	42806
116.685	177.284	8.351	59446
116.336	177.447	7.521	57447
115.200	177.413	7.341	7068
119.029	176.677	8.079	83427
118.440	175.089	8.073	76626
117.992	181.577	8.026	75353
117.968	176.751	8.026	29587
121.327	181.603	7.848	15885
124.972	178.250	8.416	77444
124.956	178.786	8.418	18702
117.297	178.263	8.888	117802
118.156	178.283	7.797	161198
117.700	179.414	7.507	81756
117.606	178.301	7.506	27124
116.460	177.924	8.043	68718
116.383	179.461	8.041	27285
115.236	176.893	8.509	78262
115.119	177.932	8.511	20954
122.323	174.379	7.515	107980
122.279	176.915	7.515	40171
116.325	180.320	6.898	62628
116.344	178.987	6.898	30132
122.174	177.839	8.436	116347
120.382	179.541	8.185	87283
120.083	178.060	8.181	127255
121.359	179.124	8.167	82784
123.008	178.581	8.513	77898
123.081	179.074	8.512	25485
121.085	177.179	8.421	72808
118.710	180.551	7.311	69809
118.642	177.163	7.308	21918
120.031	178.073	7.803	87669
119.994	180.542	7.803	29042
120.380	179.331	8.701	79828
120.349	178.048	8.708	23139
117.870	180.285	8.846	69809
117.821	179.291	8.844	26899
120.778	179.503	7.657	107208
120.742	180.296	7.655	27670
114.509	178.683	7.296	95510
114.469	179.520	7.295	28360
122.855	179.342	7.879	120892
122.564	178.751	7.881	143434
109.677	174.718	7.887	52705
122.881	174.642	7.159	139799
121.897	174.240	8.266	259963
121.857	176.969	8.266	122165
124.067	174.743	6.951	122346
127.142	173.112	8.191	165054
119.761	179.021	7.704	199762
119.728	174.190	7.704	167882
126.037	176.839	9.425	85998
126.032	179.030	9.426	42035
111.180	171.834	7.273	152706
111.131	176.845	7.270	20407
119.847	177.335	8.384	276324
119.813	171.828	8.383	117802
116.652	178.293	9.014	173281
116.635	177.552	9.014	65082
106.839	174.856	8.069	17725
106.818	178.294	8.070	11570
123.783	176.999	7.137	143798
125.129	176.605	8.572	193848
125.203	176.985	8.579	33677
116.564	174.239	7.621	113620
116.492	176.267	7.620	21275
125.229	175.054	8.370	34814
125.213	174.252	8.369	37677
127.022	175.849	8.208	55661
127.106	174.838	8.192	101552
117.619	171.876	9.681	51355
117.615	175.882	9.682	16953
127.455	175.709	8.583	126709
127.445	171.882	8.582	36450
127.856	174.024	8.896	86255
127.777	175.722	8.895	41392
121.310	174.514	8.590	167882
121.292	174.055	8.590	80599
125.153	172.885	9.107	121074
125.106	174.510	9.105	56629
127.082	175.724	8.369	170967
127.041	172.895	8.368	116711
132.063	173.709	9.590	123801
132.028	175.738	9.589	54311
124.229	180.337	9.153	191020
124.178	177.077	9.153	142707
108.622	177.863	8.636	3471
122.626	177.481	7.023	80985
120.795	178.754	8.895	70172
120.795	177.464	8.895	32541
119.387	177.193	8.974	112166
119.311	178.761	8.972	35632
121.064	179.902	7.297	88569
121.026	177.172	7.297	32587
119.631	176.667	8.234	73354
119.581	179.903	8.233	42356
112.270	176.706	8.581	22753
121.599	177.166	7.704	79080
121.550	177.824	7.703	33859
119.286	180.158	7.568	79828
119.225	177.138	7.567	27831
103.193	177.943	7.720	64991
103.140	180.147	7.719	19180
124.589	178.165	7.691	91526
115.942	175.423	7.273	57629
115.877	178.172	7.270	14089
108.076	174.602	7.909	71808
108.032	175.420	7.910	20761
118.518	175.284	7.948	125255
118.473	174.634	7.950	24553
115.464	174.817	8.324	78262
115.432	175.278	8.323	51033
111.531	178.247	8.062	39914
118.175	180.540	7.620	47948
117.970	175.702	7.584	230513
127.220	179.542	8.786	77626
127.205	180.544	8.785	19271
119.053	178.690	8.804	42806
118.983	179.536	8.806	30178
119.415	180.183	8.323	94354
119.282	178.674	8.318	14067
113.818	180.215	7.938	6621
120.341	175.295	7.951	55276
119.681	176.841	9.075	57992
119.644	175.302	9.075	27767
113.102	176.876	7.995	11521
123.574	180.688	7.853	106180
123.695	174.636	7.859	3495
113.493	177.932	7.214	59265
113.438	180.713	7.224	8352
118.757	178.586	7.276	18498
118.756	177.961	7.269	6203
119.902	178.559	8.142	133436
113.776	179.224	7.102	128527
113.738	178.561	7.101	46791
119.963	177.733	8.474	109394
119.900	179.227	8.474	32041
104.549	174.336	8.658	38677
104.542	177.752	8.650	18043
110.890	175.295	7.922	144889
110.852	174.347	7.922	34859
117.590	177.347	7.710	167882
117.524	175.306	7.708	43449
109.423	175.794	8.702	9329
109.482	177.377	8.690	24681
122.183	174.834	7.397	103352
117.628	173.978	9.107	91654
117.575	174.835	9.106	55018
124.478	174.070	8.565	156887
129.075	175.125	8.522	54890
129.072	174.103	8.521	33405
122.939	173.782	6.830	35495
122.998	175.131	6.831	21307
126.758	174.341	9.280	95125
126.708	173.817	9.280	72263
117.638	175.234	8.240	68627
117.657	174.524	8.244	25196
123.709	173.763	8.898	15907
123.374	175.500	9.048	10686
126.342	175.297	8.406	129618
126.312	173.796	8.406	54697
128.838	176.992	8.264	167111
128.802	175.301	8.264	68991
124.713	176.273	9.403	55147
124.677	177.243	9.400	38086
116.552	174.757	7.311	147616
116.451	176.279	7.307	14907
125.252	180.705	12.185	127073
125.263	178.155	12.186	47113
116.705	177.363	8.018	62991
116.642	180.737	8.017	17839
104.570	177.359	7.677	32632
120.434	175.977	7.219	92811
120.421	173.542	7.217	27959
116.722	175.828	6.828	81370
116.722	176.042	6.828	51869
124.285	174.240	8.389	20439
124.298	175.920	8.389	23621
127.504	172.295	9.606	54376
127.455	175.359	9.610	12678
123.349	175.111	7.991	27542
123.336	172.298	7.991	27574
130.533	173.951	9.277	45249
130.474	175.103	9.277	17543
121.771	173.924	8.072	86641
126.145	177.071	8.923	82784
126.118	173.925	8.923	80085
131.279	173.701	9.182	21211
131.312	177.025	9.179	11875
125.176	174.025	9.099	33041
125.159	173.670	9.101	30451
132.352	178.448	10.187	89854
132.324	174.043	10.186	19566
117.038	171.461	8.534	64173
117.015	178.465	8.535	46599
116.795	175.778	7.773	98081
116.623	171.509	7.771	15135
107.177	173.300	8.975	99881
107.129	175.737	8.972	43963
117.131	174.496	7.514	116529
117.060	173.283	7.513	24649
110.891	174.488	10.026	53347
110.860	174.130	10.029	134163
119.191	177.943	7.841	66991
119.178	174.181	7.843	29860
109.250	177.960	8.047	17793
122.436	179.857	7.418	63537
122.586	177.962	8.825	63264
122.494	179.859	8.826	32905
120.202	179.440	8.732	100138
120.184	177.994	8.730	31814
118.291	178.740	8.348	83813
118.227	179.480	8.349	33859
121.257	179.048	7.922	87798
121.257	178.884	7.920	98596
117.476	176.595	8.464	87669
117.467	178.963	8.460	26320
121.330	178.191	8.862	108879
121.305	176.605	8.862	44606
121.974	180.446	8.249	64264
121.942	178.188	8.251	33178
119.527	175.624	8.584	25903
119.490	180.471	8.584	26256
120.494	176.523	9.134	81370
120.610	175.665	9.125	10895
115.384	176.506	8.791	37632
121.219	179.282	7.353	75717
123.814	179.288	8.807	37359
121.116	179.842	9.459	60265
121.105	179.307	9.456	19180
117.971	175.825	7.247	57538
118.002	179.794	7.251	13498
113.586	176.440	7.568	44542
113.607	175.841	7.568	19634
117.369	176.052	6.941	70354
117.369	176.466	6.941	24167
115.785	174.657	7.233	71354
115.690	176.061	7.228	17271
120.947	174.419	6.946	116165
120.947	174.607	6.946	132527
118.582	174.522	8.510	65991
115.920	174.958	8.279	58265
114.287	178.456	7.617	16475
114.087	174.928	7.614	6098
120.599	178.927	6.801	30678
120.599	178.569	6.801	12614
120.980	178.597	6.604	46984
120.980	178.928	6.601	12630
119.179	178.007	8.229	71718
119.173	178.517	8.227	28769
116.566	179.166	6.981	89083
116.478	178.045	6.981	24649
118.368	179.481	7.328	60265
120.091	179.723	8.601	33450
120.091	179.716	8.571	76535
117.242	179.824	8.237	93197
117.242	179.944	8.234	68627
119.712	177.675	7.611	139980
119.665	179.849	7.603	25099
116.884	175.899	7.796	115075
116.956	177.769	7.798	21500
115.453	175.007	7.488	74354
115.427	175.750	7.483	19589
115.153	174.666	7.995	39914
115.371	174.984	7.991	23396
115.470	176.475	8.114	84970
115.465	177.577	8.119	25646
108.635	171.967	7.925	75353
108.607	176.473	7.929	16475
128.728	173.984	8.030	102452
128.727	171.961	8.029	107208
121.028	173.761	7.287	33632
120.986	175.386	7.293	9158
130.116	172.704	8.855	4267
130.336	173.899	8.870	12357
127.014	172.881	9.308	9499
117.132	173.415	8.053	26738
128.695	174.299	8.696	15612
128.709	173.413	8.694	8817
110.206	173.325	9.236	38813
110.165	177.906	9.234	27895
118.655	173.003	8.106	51098
118.726	173.315	8.104	14907
113.633	173.024	8.493	14953
112.329	175.740	8.441	12357
123.556	176.625	7.657	79314
123.213	175.088	7.655	4216
126.560	178.007	8.664	67627
126.513	176.624	8.661	53026
116.066	174.870	7.945	324966
116.013	178.006	7.944	104766
116.860	174.254	8.698	110808
116.845	174.874	8.697	148888
115.392	176.095	8.563	33996
115.440	178.933	8.556	16657
106.225	173.411	7.700	37222
119.152	175.341	8.665	96925
119.136	173.436	8.663	22753
125.382	175.372	7.792	73808
125.396	176.878	7.790	54247
130.007	174.832	8.482	138344
130.007	175.378	8.481	54440
113.302	168.985	6.861	98339
113.259	174.830	6.862	32678
114.893	169.634	8.818	31632
114.853	169.010	8.817	16884
118.809	175.361	7.244	147434
126.885	176.149	9.825	8022
126.687	175.491	9.843	7772
114.262	176.286	7.207	13980
128.072	171.331	9.342	89083
130.224	174.743	8.573	8249
130.238	171.307	8.575	5239
127.395	175.074	7.973	93454
127.408	174.562	7.976	19725
117.251	175.116	8.414	17362
119.549	175.310	8.767	118892
119.532	170.858	8.769	46856
123.374	175.445	8.960	173795
126.330	174.831	9.259	17589
126.320	175.495	9.261	12952
104.642	173.192	8.872	104766
104.596	174.907	8.872	42356
117.902	173.198	7.584	45506
121.141	173.633	8.135	136344
121.102	175.728	8.137	92040
130.846	173.599	9.011	127073
130.846	173.754	9.011	77989
120.315	174.936	8.719	57719
120.256	173.574	8.719	70172
121.872	175.835	9.186	28224
121.869	174.887	9.181	12052
128.340	174.126	9.930	74808
128.322	175.832	9.928	38722
126.790	176.624	8.890	26385
119.954	175.525	8.458	32587
120.113	171.704	8.471	14294
122.292	178.745	8.450	61719
122.270	175.530	8.447	38268
119.582	178.762	7.613	24360
113.978	175.994	6.679	58810
113.963	177.631	6.678	24553
114.862	172.601	7.173	159655
114.829	176.037	7.176	14907
121.001	177.345	8.777	155978
121.073	177.366	8.778	146888
122.528	178.367	7.881	63719
117.050	178.745	8.151	18657
120.027	177.985	7.756	93711
120.027	177.985	7.756	93711
114.221	177.484	8.056	22143
114.162	177.969	8.053	25260
123.001	177.571	8.301	56992
123.007	177.499	8.295	50712
121.090	177.668	8.991	98596
121.098	177.594	8.987	73717
120.387	178.684	8.406	101809
120.216	177.666	8.403	45506
121.616	179.501	7.842	148525
119.149	176.235	8.476	31496
119.206	179.654	8.478	9317
116.639	176.749	8.270	45570
117.394	176.491	8.257	62537
117.391	178.875	7.904	145434
117.345	176.736	7.902	56810
122.126	177.688	7.849	38177
121.479	178.772	7.844	87926
117.791	179.208	8.062	28814
118.080	178.029	7.992	139980
116.954	177.787	8.159	139435
116.954	179.213	8.158	43385
118.132	181.156	8.215	54183
118.180	178.111	8.214	26963
117.427	181.135	8.254	7181
118.482	176.480	7.775	77080
118.482	176.487	7.732	16544
121.297	176.114	8.651	110551
125.177	178.994	9.164	157069
125.155	176.118	9.164	80728
116.306	178.993	8.527	31632
126.154	177.932	7.648	87798
113.481	176.775	7.203	66264
113.530	177.952	7.200	45763
117.282	173.646	7.594	83170
117.264	176.763	7.592	30905
119.852	173.395	7.124	189992
119.880	173.488	7.125	144162
121.448	178.741	9.345	70899
121.424	177.633	9.345	72990
120.942	178.226	8.828	76899
120.609	178.731	8.817	23846
116.011	177.463	7.457	50391
116.010	178.303	7.460	11682
117.358	176.743	7.678	46277
117.323	177.478	7.675	28133
118.470	177.272	7.890	85612
118.424	176.762	7.889	41264
119.657	176.451	8.121	390782
119.623	177.281	8.121	81370
118.403	176.466	8.067	27349
