# Supplementary material for: Robust automated backbone triple resonance NMR assignments of proteins using Bayesian-based simulated annealing
Source: Nat Commun. 2023 Mar 21;14:1556. doi: 10.1038/s41467-023-37219-z (PMC10030768; doi:10.1038/s41467-023-37219-z)
Supplement: Supplementary file 3 — Source Data [file 41467_2023_37219_MOESM3_ESM.zip › SourceData/RunFiles/cy1/peakLists/HNCB.pklist]

CrossPeakTypes	N_CB_H	N_CB(i-1)_H
PositivePeakTypes
NegativePeakTypes	N_CB_H	N_CB(i-1)_H
0.3	0.3	0.02
122.013	29.393	8.651	-202332
116.705	63.461	8.373	-89597
116.743	29.378	8.378	-31360
117.449	63.451	7.954	-44927
123.630	29.322	8.228	-853549
123.600	63.456	8.228	-270871
123.235	33.770	11.725	-31905
123.251	39.853	11.729	-21468
110.300	67.507	7.612	-16180
110.195	33.711	7.620	-11473
111.804	61.882	8.495	-8817
115.477	69.640	7.505	-92297
115.465	61.908	7.509	-11120
119.923	38.863	9.498	-174052
119.890	31.680	9.498	-48077
116.510	42.302	7.291	-105409
116.468	32.154	7.291	-56265
114.604	68.417	9.786	-100395
114.597	42.321	9.787	-30269
116.920	31.186	7.119	-43256
116.918	30.041	8.722	-88698
116.941	31.663	8.725	-19452
123.139	16.757	7.960	-114893
123.214	30.079	7.957	-32450
118.995	36.483	8.177	-80856
119.038	16.813	8.178	-30542
120.978	41.599	8.835	-50712
121.041	36.541	8.837	-24521
109.080	69.139	8.158	-5673
115.649	30.122	7.571	-33223
118.138	31.198	6.695	-11136
112.015	31.325	8.917	-3614
117.967	31.438	7.586	-245420
124.585	37.676	9.998	-8602
124.577	68.343	9.973	-4341
129.002	44.904	8.460	-10863
128.573	32.958	8.442	-7193
123.329	40.489	8.247	-42999
123.337	44.409	8.248	-6460
127.295	31.861	8.716	-51676
127.182	40.989	8.720	-8340
123.383	31.861	8.476	-51291
122.698	41.727	9.394	-76808
122.680	29.562	9.398	-22817
120.286	31.248	9.142	-95125
120.296	41.717	9.142	-45956
112.019	31.191	7.390	-34677
120.901	33.402	8.880	-261781
109.409	25.479	8.998	-136890
109.408	33.375	8.998	-94611
124.230	25.471	8.036	-47498
112.056	71.533	7.381	-110808
112.008	39.551	7.383	-34041
123.688	17.633	9.011	-159912
123.648	71.521	9.010	-96153
111.468	17.680	8.566	-16271
121.121	28.626	7.393	-87541
121.051	61.891	7.389	-12486
120.050	41.589	7.816	-98853
119.995	28.672	7.811	-39177
118.486	29.267	9.105	-51162
118.484	41.638	9.104	-37359
118.192	29.494	7.739	-116347
121.452	18.175	7.514	-151979
121.394	27.851	7.512	-44992
117.943	18.106	8.492	-9886
115.294	36.289	8.334	-25613
119.027	67.815	7.533	-94868
123.279	67.674	8.248	-8681
117.508	41.511	8.612	-31587
117.518	40.338	8.617	-10863
116.689	28.270	7.377	-92554
116.716	41.428	7.374	-19225
119.348	32.709	7.539	-41778
115.649	31.933	7.426	-67173
115.094	29.411	8.786	-19293
114.938	31.388	8.786	-5865
116.132	39.675	8.129	-44092
115.445	31.297	8.116	-99110
114.224	29.335	8.481	-55211
114.329	39.674	8.482	-15089
125.375	38.469	7.253	-17998
125.315	29.454	7.245	-8829
123.241	21.646	8.592	-148525
123.216	38.352	8.591	-37495
116.995	40.498	7.180	-111836
116.979	21.651	7.177	-45763
121.800	31.538	8.391	-113620
121.764	40.521	8.390	-78171
115.963	38.745	7.886	-124346
115.918	31.005	7.889	-29996
107.385	38.690	8.396	-29042
115.181	33.561	7.019	-177137
119.109	29.902	8.794	-118711
119.084	33.501	8.794	-49812
117.685	36.026	8.428	-93711
117.656	29.915	8.427	-37586
129.730	29.958	9.181	-46920
129.716	36.011	9.180	-26770
128.173	41.169	7.719	-44413
128.173	29.975	7.719	-21564
116.052	28.467	7.380	-84970
115.951	30.845	7.383	-23621
121.109	33.493	9.325	-57719
126.856	68.681	7.687	-80342
126.893	33.358	7.686	-18362
129.362	33.247	8.645	-231967
129.336	68.696	8.645	-106180
129.804	30.460	9.488	-110808
129.827	33.289	9.489	-52962
123.830	39.335	9.138	-176109
123.832	30.454	9.138	-114348
127.132	40.825	8.531	-100781
127.115	39.377	8.529	-72263
118.822	39.890	7.248	-178680
118.796	29.582	7.245	-29814
120.437	40.448	8.611	-115984
121.772	17.872	8.674	-92682
121.978	40.755	8.654	-120710
118.752	28.458	8.605	-173795
118.687	17.886	8.604	-61083
117.486	61.977	8.594	-32178
117.513	28.491	8.590	-29042
123.513	29.272	8.506	-145434
123.556	62.006	8.501	-9783
118.043	27.521	7.994	-146525
118.056	29.227	7.995	-48655
120.305	17.334	7.932	-158884
120.326	27.351	7.945	-98724
121.008	38.067	8.189	-128346
120.983	17.284	8.190	-43963
119.918	40.770	8.574	-102966
119.897	38.170	8.571	-35768
122.145	39.879	8.501	-140707
123.489	16.881	7.723	-122710
123.443	39.850	7.720	-45249
120.856	41.843	8.337	-94868
120.830	16.853	8.335	-34632
118.262	30.539	7.762	-87155
118.412	41.833	7.774	-119074
116.022	27.452	7.723	-92297
116.158	30.441	7.710	-15953
117.322	29.913	7.614	-100267
117.253	28.292	7.598	-112530
117.004	42.413	8.135	-25453
117.061	30.159	8.151	-74263
113.887	62.350	8.079	-11023
113.993	42.518	8.093	-6725
119.789	27.186	8.015	-13305
120.041	62.356	8.057	-4974
119.400	31.559	6.230	-42164
119.310	26.920	6.229	-5632
127.163	40.834	8.239	-62082
127.106	31.601	8.238	-98467
130.247	39.057	9.182	-15816
124.832	27.391	9.881	-97310
124.789	39.099	9.880	-69627
120.325	28.921	7.875	-20311
124.161	27.638	10.175	-65264
124.119	29.104	10.174	-14612
111.290	37.361	7.526	-13000
112.929	27.888	7.537	-60355
123.158	28.128	7.233	-42742
114.276	69.173	7.959	-49941
114.314	28.163	7.960	-29224
114.299	39.784	7.484	-88698
114.208	69.756	7.473	-5954
115.788	42.823	9.301	-33450
120.610	43.110	8.965	-225423
117.684	28.266	9.301	-6701
117.631	43.126	9.309	-3355
126.172	47.035	9.335	-84198
126.172	28.223	9.334	-37586
127.779	67.402	10.125	-43256
127.753	47.000	10.126	-21339
126.327	41.413	8.889	-72808
126.260	67.421	8.889	-27092
122.763	41.821	8.082	-75808
117.868	38.872	8.894	-143616
117.771	31.508	8.894	-122528
110.251	37.338	8.870	-164026
110.187	38.862	8.870	-55404
119.148	31.499	7.144	-216473
119.133	37.316	7.144	-38086
118.758	35.325	8.272	-174566
118.573	31.564	8.269	-130164
122.044	33.256	9.285	-66991
121.992	35.323	9.285	-32859
129.186	44.635	9.864	-53862
129.121	33.162	9.865	-23814
127.398	29.378	9.875	-55661
127.389	44.592	9.875	-22303
125.719	34.437	8.767	-32223
125.705	29.464	8.769	-20889
123.613	44.244	8.574	-23878
123.508	34.366	8.573	-15135
119.641	42.721	9.023	-18112
119.610	44.267	9.012	-8931
128.895	44.160	8.766	-33859
128.872	42.704	8.764	-15044
104.147	39.315	7.533	-20086
111.443	33.615	6.436	-52962
111.366	39.118	6.434	-9408
120.083	40.682	6.514	-15498
119.967	68.364	6.513	-5102
119.815	38.705	7.687	-14862
119.780	42.447	7.706	-274506
114.876	38.278	8.921	-8272
121.097	38.899	8.793	-54054
121.066	28.521	8.106	-61810
121.795	38.794	8.076	-69263
118.012	40.840	8.029	-112348
115.610	38.534	8.353	-72354
115.605	40.491	8.354	-38540
122.527	18.058	8.339	-243965
122.597	38.747	8.340	-354274
117.502	41.155	8.154	-71627
117.583	17.796	8.157	-22271
121.237	40.770	8.455	-111579
120.261	18.427	8.032	-115075
120.179	40.723	8.031	-35268
107.340	18.414	7.872	-29996
120.383	30.000	8.248	-197705
114.834	63.640	8.307	-498838
114.794	30.009	8.307	-196162
124.190	41.485	8.470	-426775
124.180	63.643	8.470	-189992
125.166	18.098	8.573	-503201
125.147	31.322	8.573	-194620
126.905	41.019	8.845	-403636
126.874	38.753	8.844	-190763
117.569	68.894	8.433	-91526
117.526	40.994	8.434	-47691
121.065	29.995	8.679	-96539
121.092	68.890	8.679	-24135
122.006	38.890	7.093	-176366
121.960	29.994	7.093	-53412
126.324	42.465	8.123	-166339
126.345	38.914	8.123	-41071
116.711	38.637	8.352	-72717
116.673	42.387	8.351	-32132
116.384	28.261	7.526	-46663
116.297	38.664	7.527	-25260
115.121	60.730	7.343	-9795
114.854	27.387	7.322	-64991
119.018	38.519	8.081	-115075
118.936	60.744	8.076	-8533
118.009	38.514	8.032	-36223
125.000	31.967	8.420	-89983
124.860	41.044	8.421	-27060
117.307	28.821	8.890	-100010
118.162	27.741	7.802	-128891
117.730	31.970	7.514	-105023
117.642	27.716	7.513	-34995
116.499	37.542	8.045	-78626
116.685	31.989	8.020	-73808
115.223	37.577	8.511	-109908
122.309	25.042	7.517	-123619
122.277	37.593	7.519	-33178
116.322	40.595	6.902	-84970
116.294	30.149	6.900	-44799
122.396	29.197	8.459	-74172
120.355	39.270	8.186	-118529
120.297	29.226	8.186	-42999
121.450	40.635	8.166	-123074
121.427	39.219	8.166	-35859
123.077	18.992	8.517	-78353
121.054	28.299	8.421	-68809
121.013	18.993	8.422	-28269
118.704	17.175	7.313	-87155
118.330	28.113	7.327	-87155
120.011	37.436	7.806	-89083
119.989	17.172	7.807	-39978
120.519	29.951	8.702	-94225
120.434	37.433	8.703	-20246
117.869	39.511	8.848	-89983
117.903	29.924	8.846	-22785
120.759	17.185	7.658	-126164
120.712	39.541	7.658	-30905
114.520	31.988	7.300	-92554
114.448	17.163	7.298	-29587
122.835	17.921	7.883	-153069
122.906	31.978	7.883	-36632
110.804	17.860	8.472	-5528
109.701	69.433	7.891	-88569
109.627	62.508	7.899	-15930
122.913	40.466	7.162	-156160
122.821	69.469	7.161	-17566
121.905	16.016	8.267	-319310
121.866	31.076	8.267	-129073
124.075	32.587	6.954	-67718
124.036	30.705	6.954	-62810
127.150	44.026	8.190	-255236
127.092	32.550	8.192	-113620
119.739	30.230	7.706	-176880
126.039	18.905	9.428	-97310
126.021	42.408	9.428	-55276
111.205	29.475	7.277	-183308
111.077	18.857	7.274	-20118
119.841	28.848	8.385	-316319
116.653	18.389	9.014	-207217
116.638	31.760	9.015	-61537
106.797	69.741	8.066	-39495
106.691	18.421	8.070	-7602
123.756	40.772	7.140	-184850
123.678	69.741	7.143	-21885
125.184	30.045	8.589	-16907
125.207	40.734	8.586	-20568
116.548	30.947	7.621	-116347
125.189	32.161	8.371	-36632
125.225	31.080	8.373	-34359
127.084	31.213	8.210	-73354
127.092	32.550	8.192	-113620
117.591	71.908	9.683	-70536
117.588	40.011	9.683	-19430
127.466	31.215	8.581	-137799
127.449	71.915	8.581	-65355
127.850	30.308	8.901	-89983
121.313	34.378	8.588	-193334
121.255	30.250	8.588	-70263
125.135	35.876	9.107	-122346
125.093	34.387	9.107	-68173
127.078	38.198	8.369	-199762
127.057	35.896	8.369	-118711
132.057	32.536	9.593	-116711
132.030	38.225	9.592	-64628
124.223	18.318	9.155	-228331
124.196	32.411	9.154	-161198
122.589	30.215	7.027	-86255
122.591	67.881	7.024	-27060
120.851	29.204	8.898	-86512
119.355	29.165	8.975	-192563
121.082	17.679	7.300	-112530
121.078	29.156	7.303	-59356
119.585	39.233	8.237	-121801
119.617	17.724	8.238	-42485
111.572	61.941	8.569	-38177
112.263	39.221	8.583	-28951
121.619	27.959	7.707	-81885
121.595	37.314	7.708	-36132
119.274	15.568	7.569	-97182
119.217	27.970	7.569	-31314
103.208	15.584	7.719	-23910
124.585	27.993	7.693	-102195
115.896	37.960	7.272	-67991
115.775	27.911	7.247	-27542
108.058	37.951	7.906	-16862
118.540	33.962	7.952	-122528
115.436	69.236	8.324	-148888
115.433	33.979	8.324	-32314
111.673	68.839	8.060	-6492
111.525	31.707	8.059	-37950
118.158	32.721	7.624	-24199
127.248	17.570	8.789	-96796
127.095	32.773	8.785	-12534
119.072	41.604	8.807	-83170
119.065	17.606	8.804	-41135
119.399	16.607	8.326	-99495
119.385	41.645	8.325	-30042
114.022	68.738	7.932	-25196
114.029	16.500	7.927	-8920
120.361	68.782	7.955	-6982
119.648	38.779	9.077	-79571
119.649	27.246	9.076	-33178
113.151	38.778	7.998	-19725
123.598	15.981	7.857	-134708
113.501	31.543	7.224	-42292
113.487	16.022	7.220	-9749
118.831	41.516	7.285	-35405
118.792	31.080	7.286	-8136
119.909	20.404	8.148	-129800
119.867	41.542	8.146	-47820
113.776	28.320	7.106	-136708
113.775	20.412	7.106	-42292
119.925	28.204	8.470	-159398
104.567	28.173	8.653	-16907
117.574	42.071	7.710	-226877
109.475	68.934	8.689	-39268
109.500	42.043	8.689	-25453
122.183	34.385	7.402	-125255
122.096	68.973	7.397	-18089
117.616	45.272	9.107	-178423
117.573	34.381	9.108	-50905
124.480	42.401	8.568	-157069
124.473	45.261	8.568	-94996
129.131	44.925	8.525	-96410
129.099	42.387	8.526	-47627
123.017	38.499	6.834	-41457
122.953	44.890	6.835	-21789
126.734	38.524	9.282	-152524
126.734	37.871	9.282	-119620
117.637	39.915	8.234	-149434
117.623	44.984	8.235	-31587
123.677	42.847	8.900	-16362
123.798	39.924	8.900	-8579
126.340	28.022	8.403	-129982
126.324	42.829	8.404	-77808
128.823	27.878	8.266	-218786
124.726	41.879	9.405	-93839
124.733	26.907	9.404	-14862
116.550	33.948	7.315	-169167
125.254	19.127	12.186	-154887
125.248	31.300	12.188	-54697
116.708	19.142	8.019	-16157
104.521	32.008	7.679	-29587
120.457	19.705	7.222	-119801
116.742	35.004	6.828	-91397
116.681	19.504	6.825	-10879
124.318	38.618	8.396	-16544
124.359	34.959	8.389	-20793
117.853	68.321	7.935	-15612
127.516	41.955	9.608	-76899
127.482	68.272	9.608	-30496
124.286	39.477	8.038	-233785
123.357	41.922	7.984	-40171
130.550	45.335	9.281	-102195
130.449	39.555	9.281	-16794
121.791	45.372	8.075	-50648
126.142	44.748	8.924	-131072
126.106	38.793	8.923	-85098
131.291	39.756	9.176	-23589
131.296	44.736	9.195	-9011
125.203	68.201	9.101	-69900
125.215	39.821	9.101	-30860
132.344	18.327	10.188	-111193
132.356	68.147	10.188	-49362
117.047	30.421	8.537	-75353
117.036	18.304	8.539	-54247
116.783	43.711	7.772	-132163
116.736	30.385	7.777	-14726
107.124	43.701	8.976	-68263
117.122	43.652	7.516	-195648
110.892	70.367	10.033	-231603
110.873	43.634	10.032	-58628
119.208	31.557	7.845	-63719
119.218	70.402	7.844	-44478
109.247	60.869	8.045	-46213
109.245	31.652	8.042	-13819
122.414	36.057	7.420	-71354
122.441	60.953	7.425	-9613
122.572	40.525	8.828	-80470
122.521	36.072	8.828	-34905
120.173	16.707	8.738	-109136
120.306	40.938	8.722	-83941
118.271	29.625	8.351	-101295
118.221	16.721	8.351	-38631
121.276	31.038	7.927	-113439
121.258	29.586	7.927	-46534
117.511	36.630	8.467	-108751
117.478	31.034	8.468	-30587
121.353	28.749	8.864	-110293
121.348	36.649	8.864	-44799
122.012	40.771	8.254	-129436
121.958	28.793	8.253	-41971
119.544	68.995	8.592	-81885
119.918	40.770	8.574	-102966
120.512	39.828	9.135	-116711
120.473	69.047	9.134	-33041
115.415	69.123	8.792	-82142
115.395	39.873	8.793	-24939
121.199	29.055	7.355	-97182
121.220	69.084	7.358	-24424
123.812	40.922	8.810	-43706
123.813	29.160	8.815	-9806
121.109	28.213	9.463	-71354
121.065	40.881	9.466	-25517
117.991	28.172	7.295	-36132
117.991	28.172	7.250	-88826
113.613	28.652	7.571	-70536
117.337	27.949	6.944	-75262
117.337	28.728	6.944	-27317
115.789	30.033	7.233	-82656
120.978	29.093	6.949	-131254
120.978	29.775	6.943	-70627
118.608	63.127	8.509	-205932
118.596	29.240	8.508	-67082
115.840	63.122	8.280	-37950
114.206	30.881	7.607	-17657
120.556	27.618	6.803	-33132
120.376	31.165	6.805	-8113
120.987	39.023	6.605	-50584
120.941	27.559	6.600	-18589
119.197	40.699	8.231	-98210
116.570	29.142	6.985	-120347
116.512	40.681	6.983	-32632
118.355	29.155	7.338	-26802
120.132	39.636	8.573	-97567
120.078	28.040	8.572	-30087
117.225	31.217	8.242	-85998
119.788	29.369	7.605	-102324
119.724	31.197	7.607	-23942
116.893	28.067	7.800	-95896
116.876	29.335	7.802	-24264
115.470	31.694	7.487	-61810
115.430	25.954	7.488	-13900
115.221	36.220	7.999	-31587
115.218	31.557	8.007	-14567
115.445	30.713	8.116	-52447
115.445	31.557	8.111	-93454
108.629	31.357	7.924	-18293
128.755	17.886	8.025	-119801
121.057	31.787	7.296	-37904
130.386	35.592	8.852	-13353
130.351	31.743	8.859	-9647
126.996	41.714	9.311	-11521
126.876	35.577	9.295	-11441
117.102	62.664	8.055	-56720
128.672	40.639	8.704	-14226
128.686	62.753	8.702	-15226
110.197	40.466	9.231	-35223
118.700	33.010	8.111	-60719
113.645	62.670	8.492	-22978
113.546	32.976	8.489	-10541
112.300	63.917	8.451	-39313
124.334	64.174	10.211	-6364
123.571	31.228	7.657	-82784
123.556	64.216	7.656	-12164
126.546	17.848	8.663	-67809
126.529	31.237	8.662	-44092
116.072	29.429	7.946	-351189
116.036	17.846	7.945	-121619
116.849	62.967	8.698	-128346
116.858	29.461	8.699	-140889
115.354	39.873	8.565	-55533
115.389	31.563	8.577	-13096
106.116	39.822	7.707	-6179
119.156	30.125	8.667	-105666
125.413	29.513	7.795	-83170
125.413	30.175	7.795	-67809
129.998	30.908	8.479	-165054
129.982	29.339	8.479	-58810
113.295	30.957	6.866	-34586
114.948	39.059	8.820	-41071
119.453	34.149	7.292	-13787
126.687	31.437	9.829	-6163
126.526	34.212	9.831	-5488
114.317	44.024	7.207	-41842
128.086	28.787	9.344	-104766
130.304	44.254	8.597	-9886
130.183	28.964	8.584	-5207
127.376	21.389	7.976	-114893
127.337	44.203	7.977	-36813
117.276	39.380	8.407	-49362
117.355	21.341	8.404	-10670
119.559	32.724	8.768	-126346
119.553	39.392	8.768	-49941
123.365	32.684	8.965	-171995
123.365	33.175	8.965	-68627
126.414	26.645	9.265	-10365
126.368	32.840	9.255	-5616
104.632	26.844	8.872	-39313
121.129	32.972	8.136	-127255
121.129	31.463	8.136	-97567
130.884	27.952	9.016	-83684
130.843	32.977	9.015	-39404
120.314	27.986	8.720	-65718
121.836	34.273	9.183	-12775
121.802	41.012	9.182	-9681
128.340	31.525	9.929	-80213
128.328	34.210	9.930	-20921
126.825	31.624	8.882	-18634
119.940	35.969	8.469	-36450
119.937	67.759	8.463	-15907
122.301	39.203	8.444	-75899
122.264	35.959	8.443	-42292
119.650	18.346	7.620	-131254
119.633	39.189	7.619	-29087
113.973	40.610	6.682	-81885
113.983	18.379	6.682	-25388
114.872	40.205	7.178	-216987
114.896	40.628	7.188	-109265
121.066	17.385	8.780	-216473
121.008	30.812	8.779	-156523
122.538	41.090	7.885	-209274
122.541	17.388	7.896	-72536
120.029	28.975	7.755	-119983
119.999	30.187	7.756	-45570
114.146	68.672	8.056	-77353
114.175	28.974	8.056	-30087
123.046	41.385	8.303	-98339
123.022	68.665	8.302	-21532
121.102	38.107	8.992	-104123
121.022	41.392	8.992	-35495
120.352	40.399	8.408	-159655
120.334	38.124	8.408	-45699
121.604	17.468	7.845	-189478
121.415	40.903	7.846	-121437
119.202	38.490	8.483	-33859
119.223	17.477	8.478	-12004
116.606	26.326	8.272	-49877
116.604	38.544	8.288	-13980
117.417	27.340	7.908	-178680
122.031	27.332	7.854	-20214
117.767	34.509	8.063	-30996
116.915	37.091	8.162	-146343
116.927	34.427	8.161	-44927
120.026	27.579	8.184	-119438
119.921	36.997	8.182	-41714
118.506	39.892	8.266	-240693
118.045	27.606	8.220	-25838
117.429	27.144	8.261	-80342
121.152	41.654	8.651	-227240
125.163	28.742	9.166	-178166
125.158	41.619	9.167	-121801
116.353	62.825	8.528	-96539
116.323	28.751	8.531	-26706
126.155	17.998	7.652	-113620
126.170	62.809	7.650	-23910
113.508	28.419	7.204	-77717
113.488	18.015	7.207	-24906
119.853	33.784	7.127	-177394
119.858	28.326	7.125	-22175
121.457	38.241	9.344	-84455
121.395	31.466	9.343	-79956
120.542	18.348	8.817	-26995
115.970	40.341	7.457	-61264
115.947	18.329	7.456	-17907
117.332	33.830	7.682	-34814
117.332	40.378	7.680	-20214
118.491	42.196	7.891	-124892
118.464	33.890	7.894	-41585
119.663	29.275	8.122	-375870
119.647	42.188	8.122	-104123
118.462	29.558	8.076	-73445
