# Supplementary material for: Robust automated backbone triple resonance NMR assignments of proteins using Bayesian-based simulated annealing
Source: Nat Commun. 2023 Mar 21;14:1556. doi: 10.1038/s41467-023-37219-z (PMC10030768; doi:10.1038/s41467-023-37219-z)
Supplement: Supplementary file 3 — Source Data [file 41467_2023_37219_MOESM3_ESM.zip › SourceData/RunFiles/cy1/peakLists/HNCOCA.pklist]

CrossPeakTypes	N_H_CA(i-1)
PositivePeakTypes	N_H_CA(i-1)
NegativePeakTypes
0.5	0.04	0.3
122.021	8.641	54.341	390782
116.724	8.363	56.331	139435
117.486	7.943	58.038	56720
123.614	8.220	57.417	629001
118.494	8.254	62.583	168396
123.209	11.706	51.468	22464
110.217	7.596	57.042	17998
111.700	8.469	55.744	5311
115.498	7.494	59.167	44285
119.914	9.486	62.280	121983
116.501	7.278	63.256	81627
114.612	9.776	53.305	51291
116.928	7.110	65.568	22368
116.918	8.712	58.916	43256
123.133	7.948	59.821	66355
119.004	8.157	54.795	50648
121.004	8.825	56.860	25292
109.313	7.920	57.789	7465
109.213	8.160	64.393	14112
115.624	7.559	46.821	28814
118.103	6.678	55.799	15657
111.918	8.925	63.346	16384
124.645	9.988	64.142	7522
106.953	7.264	43.493	8931
123.202	8.206	53.440	7352
127.216	8.702	54.671	27959
123.355	8.460	53.281	68173
122.669	9.381	53.447	41971
120.256	9.127	55.607	78717
112.008	7.377	54.081	90883
120.873	8.871	45.634	222129
109.385	8.984	55.682	117074
124.257	8.019	61.430	161712
112.031	7.370	55.693	74808
123.624	8.997	58.325	91654
111.494	8.559	55.393	40300
121.068	7.382	60.941	27574
120.015	7.806	58.021	61719
118.454	9.093	57.400	85355
118.133	7.735	59.717	16135
121.390	7.497	58.558	104380
117.951	8.474	54.630	16566
115.290	8.319	64.760	56174
119.016	7.519	67.371	30314
117.471	8.602	58.740	15135
116.768	7.363	57.553	47241
119.332	7.525	56.653	39268
115.654	7.411	58.103	42228
115.082	8.790	65.211	11730
116.074	8.114	56.289	25421
114.157	8.472	56.189	26224
125.384	7.234	54.765	7761
123.220	8.579	59.754	93582
116.949	7.164	49.559	61901
121.799	8.376	58.262	116165
115.963	7.873	63.847	73535
107.398	8.384	52.813	74808
115.149	7.005	46.029	167111
119.044	8.779	54.218	102709
117.636	8.413	52.064	71990
129.746	9.169	59.654	39850
128.156	7.709	58.974	17975
115.977	7.372	64.334	61992
121.091	9.313	43.716	127073
126.840	7.674	62.221	49555
129.335	8.636	63.566	187935
129.794	9.475	60.572	52897
123.812	9.128	53.711	165825
127.115	8.517	53.268	82913
118.156	7.725	52.604	62355
118.799	7.233	54.883	90240
120.474	8.600	53.553	76535
121.729	8.661	53.111	70990
118.695	8.593	55.723	117983
117.427	8.584	59.677	60719
123.544	8.493	61.352	23717
118.029	7.983	59.677	106180
120.273	7.920	58.140	113620
120.992	8.175	54.657	83684
119.893	8.558	60.728	61083
122.095	8.488	57.577	75262
123.428	7.708	57.026	64809
120.830	8.323	54.459	57901
118.212	7.748	57.169	67173
116.078	7.702	59.203	33314
117.289	7.598	58.231	75444
117.040	8.120	57.912	21628
113.904	8.078	55.921	11489
119.372	6.215	54.280	32087
127.127	8.229	55.960	113802
130.114	9.179	51.745	8454
124.784	9.864	55.764	105409
120.347	7.866	54.599	12036
124.114	10.159	64.285	33087
111.344	7.517	58.074	11313
106.445	7.557	59.729	3676
123.107	7.217	44.351	39850
114.333	7.945	54.487	25742
114.225	7.468	60.703	49105
115.734	9.282	55.332	13434
120.580	8.948	54.225	111322
117.600	9.286	56.984	3511
126.150	9.319	53.826	59083
127.755	10.111	53.393	29678
126.249	8.875	61.667	36359
122.786	8.068	53.628	35541
117.802	8.884	62.935	162997
110.222	8.860	55.264	112530
119.107	7.130	54.350	166854
118.725	8.255	55.724	145252
122.003	9.271	56.011	42935
129.139	9.849	54.453	31132
127.370	9.861	52.900	29905
125.740	8.754	54.776	28087
123.608	8.562	61.240	14703
119.544	9.010	53.742	18271
128.873	8.753	61.613	18202
104.104	7.527	58.160	14226
111.430	6.421	61.368	40300
120.053	6.501	65.213	12261
119.774	7.664	57.036	9397
114.883	8.908	59.497	7295
121.004	8.780	60.324	21082
121.076	8.083	57.932	34132
118.522	7.995	61.000	19770
115.604	8.340	58.105	75808
122.256	8.299	55.099	72081
117.572	8.143	55.275	38177
121.210	8.443	57.217	62628
120.215	8.019	56.983	67082
107.384	7.858	51.732	88698
120.360	8.236	45.289	165311
114.820	8.298	55.115	317767
124.176	8.461	57.146	294140
125.138	8.563	61.872	345019
122.604	8.333	52.405	401065
126.901	8.836	58.280	280687
117.560	8.424	54.022	93325
121.104	8.665	61.858	59810
121.973	7.078	57.120	135254
126.282	8.109	56.545	82142
116.678	8.338	51.408	34814
116.300	7.509	59.827	35359
115.061	7.316	59.460	19543
118.954	8.065	60.157	27124
117.969	8.011	59.675	85484
121.523	7.831	57.399	161969
124.951	8.404	57.462	51740
117.258	8.876	56.578	60628
118.135	7.789	58.693	77898
117.680	7.496	58.473	62901
116.452	8.030	58.390	59901
115.219	8.500	62.538	62082
122.300	7.505	52.669	92682
116.308	6.888	65.484	59992
122.355	8.448	56.234	43899
120.345	8.174	60.286	77808
121.413	8.154	57.504	69445
123.016	8.503	56.924	47177
121.038	8.407	55.106	54826
120.013	7.794	54.712	51869
120.399	8.687	60.432	66355
117.857	8.835	60.187	56538
120.747	7.646	57.284	69627
114.435	7.282	54.062	77353
122.889	7.867	56.567	81756
110.330	8.449	55.526	3608
109.666	7.875	60.603	49812
122.870	7.148	60.794	99238
121.861	8.255	62.500	174309
124.053	6.941	64.063	77353
127.137	8.183	61.741	189478
119.718	7.696	61.926	258872
126.027	9.416	52.491	57629
111.169	7.262	51.783	97567
119.784	8.374	54.321	192306
116.627	9.004	65.921	147434
106.738	8.058	54.146	28814
123.767	7.126	61.795	124346
125.264	8.572	54.930	28814
116.529	7.609	57.205	111836
125.250	8.361	54.479	51291
127.009	8.192	62.723	68900
117.595	9.671	52.050	36268
127.441	8.571	62.442	93839
127.869	8.888	54.514	60355
121.288	8.576	54.446	134527
125.100	9.092	54.676	93968
127.074	8.358	55.042	183565
132.045	9.577	59.845	97439
124.201	9.143	62.008	157978
122.620	7.012	65.349	58356
120.773	8.885	59.149	53604
119.315	8.963	58.609	79080
121.043	7.288	58.849	60174
119.614	8.227	55.177	70172
112.298	8.569	61.773	39657
122.161	8.428	61.805	25806
121.571	7.693	55.344	77080
119.325	7.559	58.425	52319
103.133	7.708	55.159	55083
124.563	7.680	46.774	82527
115.866	7.258	58.442	46534
108.015	7.898	58.153	56538
118.522	7.938	45.706	118347
115.448	8.314	59.472	65809
111.548	8.049	66.030	56629
118.133	7.605	68.422	9963
127.202	8.775	55.113	47306
119.031	8.794	56.003	72717
119.383	8.315	58.539	50969
113.973	7.915	55.243	15294
120.322	7.942	67.626	11104
119.615	9.065	63.786	43192
113.076	7.991	58.287	23846
123.577	7.843	61.757	25806
113.476	7.206	54.925	27381
118.802	7.269	65.300	19725
113.760	7.090	53.793	87798
119.943	8.463	57.659	89597
104.529	8.644	61.394	57810
110.865	7.911	44.281	183565
117.532	7.699	46.386	153615
109.499	8.685	54.483	28633
122.164	7.385	62.201	52962
117.584	9.094	54.941	125255
124.455	8.556	53.609	131981
129.127	8.510	53.227	57174
122.977	6.822	52.691	22528
126.712	9.267	52.470	123801
117.591	8.220	52.607	86255
123.716	8.882	56.729	5094
126.284	8.391	53.219	101167
128.836	8.255	53.850	101295
124.725	9.393	62.651	50134
116.512	7.300	55.790	99753
125.248	12.174	64.893	134345
116.637	8.003	54.117	44028
104.562	7.666	65.964	79080
120.421	7.208	46.837	93582
116.709	6.815	50.619	54954
124.340	8.377	56.463	17521
127.495	9.593	64.401	31450
123.376	7.974	52.645	52126
130.481	9.269	59.956	34768
121.778	8.063	53.384	60901
126.106	8.909	52.285	93454
131.307	9.165	53.820	10059
125.201	9.088	53.721	45827
132.339	10.175	63.496	60446
117.046	8.525	52.418	32814
116.761	7.758	56.630	55918
107.114	8.963	53.327	82527
117.093	7.502	45.483	131618
110.856	10.017	50.993	155433
119.198	7.832	60.716	54247
109.272	8.031	66.351	43449
122.409	7.407	61.618	27959
122.558	8.815	55.123	63264
120.139	8.722	57.536	67991
118.246	8.339	54.642	75717
121.254	7.913	59.342	83684
117.450	8.451	59.283	56083
121.339	8.851	55.589	83556
121.964	8.238	58.766	88826
119.517	8.579	58.437	47691
120.475	9.123	65.647	62901
115.407	8.781	61.823	60265
121.199	7.339	67.159	52769
123.804	8.794	58.747	26513
121.099	9.452	57.685	53604
117.949	7.237	59.307	45763
113.589	7.559	57.292	36813
117.289	6.929	54.654	42164
115.729	7.223	56.246	43321
120.948	6.935	57.689	147979
118.567	8.496	58.012	139617
115.829	8.265	58.845	42549
114.188	7.603	46.827	13980
120.547	6.790	64.743	22689
120.935	6.594	58.311	28315
119.160	8.218	57.114	49941
116.533	6.967	57.575	85098
118.487	7.304	59.300	73445
120.090	8.557	57.844	64900
119.752	7.591	58.521	51869
116.903	7.789	57.997	67627
115.406	7.474	57.104	49812
115.164	7.990	55.453	31905
115.431	8.103	64.262	66355
108.594	7.912	53.843	62901
128.733	8.012	45.955	146525
121.021	7.276	63.996	16657
130.344	8.857	62.307	9340
126.968	9.309	60.240	7704
116.971	8.043	60.498	8772
128.676	8.685	55.728	18566
110.188	9.221	55.973	51291
118.668	8.098	44.770	44478
113.569	8.478	54.432	32814
112.259	8.439	53.866	23685
123.562	7.642	58.542	43513
126.541	8.653	56.071	66536
116.034	7.933	54.245	302139
116.825	8.689	54.836	206960
115.331	8.558	64.561	26449
106.202	7.690	57.466	35086
119.148	8.655	42.119	84198
125.353	7.778	62.418	56356
130.000	8.467	54.968	101167
113.349	6.855	61.170	70445
114.912	8.809	45.346	62719
119.476	7.277	60.678	7034
126.574	9.816	62.698	4040
114.282	7.192	56.632	33541
128.081	9.328	51.621	3591
130.286	8.574	50.996	8147
127.330	7.965	53.584	52126
117.231	8.388	49.581	16157
119.510	8.755	55.569	105666
123.335	8.946	54.407	91526
126.401	9.259	55.798	11763
104.627	8.862	55.224	94354
117.943	7.571	45.212	219044
121.122	8.123	54.029	143616
130.861	9.003	61.420	59810
120.269	8.705	55.889	55404
121.954	9.172	52.558	24328
128.346	9.918	53.724	60446
126.864	8.871	55.294	26802
119.848	8.455	55.497	20857
122.273	8.433	50.762	46599
119.620	7.604	57.227	58174
113.957	6.667	53.143	57083
114.845	7.162	55.135	96796
121.019	8.770	63.988	194620
122.489	7.869	53.781	125073
117.035	8.141	59.254	47434
120.025	7.744	66.808	76899
114.118	8.044	59.844	59265
123.042	8.289	66.092	59174
121.073	8.980	57.684	76353
120.326	8.396	61.103	101167
119.214	8.468	54.769	24456
116.571	8.256	60.641	25356
117.384	7.893	63.449	119983
122.049	7.839	58.553	40750
117.825	8.053	57.694	24649
116.904	8.148	61.985	78807
119.951	8.168	56.569	78444
118.066	8.204	59.533	49427
117.226	8.229	57.430	68991
118.430	7.762	63.133	58628
121.146	8.640	55.902	128891
125.146	9.154	52.341	151070
116.349	8.512	59.259	60265
126.129	7.636	60.616	55790
113.508	7.195	54.090	43063
117.236	7.585	59.525	64718
119.794	7.112	54.012	111836
121.438	9.338	61.894	105537
120.574	8.808	62.499	19957
115.982	7.451	54.283	33359
117.284	7.672	55.795	26513
118.468	7.881	56.840	73535
119.598	8.110	54.957	212359
118.403	8.063	56.706	53669
