# Supplementary material for: Robust automated backbone triple resonance NMR assignments of proteins using Bayesian-based simulated annealing
Source: Nat Commun. 2023 Mar 21;14:1556. doi: 10.1038/s41467-023-37219-z (PMC10030768; doi:10.1038/s41467-023-37219-z)
Supplement: Supplementary file 3 — Source Data [file 41467_2023_37219_MOESM3_ESM.zip › SourceData/RunFiles/cy1/peakLists/HNCO.pklist]

CrossPeakTypes	N_CO(i-1)_H
PositivePeakTypes	N_CO(i-1)_H
NegativePeakTypes
0.5	0.2	0.03
122.078	176.079	8.648	466115
116.760	176.526	8.370	262872
117.524	174.010	7.948	123619
123.662	173.351	8.227	734258
123.240	177.458	11.715	43642
110.253	177.372	7.606	48398
111.686	176.875	8.479	16225
115.512	173.385	7.498	122710
119.957	175.554	9.493	153251
116.520	175.501	7.280	137617
114.652	180.321	9.788	99624
116.967	178.960	7.111	55918
116.909	178.587	8.717	81242
123.121	178.236	7.950	104252
119.016	181.570	8.159	91526
120.987	178.248	8.831	59537
109.327	178.131	7.921	18861
109.223	177.880	8.170	38904
115.644	174.566	7.567	48527
118.116	176.389	6.682	25388
111.989	177.505	8.933	31360
117.952	175.144	7.568	103480
124.664	175.012	9.989	23846
104.468	176.098	7.692	12919
106.957	173.844	7.277	29042
128.594	171.082	8.441	9204
123.314	172.431	8.227	35132
127.228	174.599	8.706	50198
123.377	172.706	8.467	106694
122.656	177.400	9.386	51998
120.298	174.677	9.134	104894
112.043	176.907	7.386	131618
120.878	171.687	8.881	250146
109.392	175.998	8.990	145979
124.301	173.241	8.025	218786
112.064	175.619	7.376	120710
123.686	174.983	9.004	173795
111.578	179.379	8.564	82270
121.118	177.734	7.388	88955
120.055	179.193	7.812	107465
118.507	177.583	9.099	120347
118.195	178.945	7.732	117074
121.434	178.248	7.503	155614
115.338	177.589	8.326	93839
123.409	176.779	8.250	30587
117.479	178.996	8.604	25485
116.785	179.069	7.369	84070
119.064	177.146	7.526	151433
115.700	175.529	7.415	67900
115.087	179.418	8.777	24328
116.178	179.173	8.118	59174
114.209	175.880	8.473	55211
125.401	175.212	7.240	26160
123.243	174.134	8.584	143616
116.999	175.494	7.172	105923
121.860	175.667	8.384	168139
116.020	176.716	7.881	106951
107.414	176.761	8.392	122165
115.195	173.215	7.011	170967
119.073	172.775	8.785	136890
117.693	173.079	8.419	103866
129.750	170.989	9.174	68627
128.219	175.035	7.716	48527
115.986	177.593	7.379	81499
121.127	173.032	9.319	160169
126.884	176.526	7.680	104637
129.368	172.602	8.642	278506
129.822	175.225	9.481	63264
123.853	174.260	9.136	239239
127.128	175.605	8.523	157796
118.195	178.945	7.732	117074
118.842	175.032	7.238	174052
120.525	175.377	8.608	150524
118.757	180.446	8.600	191535
117.484	179.732	8.591	90754
123.572	178.491	8.501	133436
118.045	177.172	7.986	144525
120.326	178.042	7.926	138162
121.028	180.785	8.181	113439
122.155	180.320	8.495	128527
123.489	178.442	7.714	114529
120.854	180.462	8.325	98210
118.249	177.899	7.754	107722
116.140	178.231	7.709	58174
117.308	178.224	7.604	119620
113.892	180.254	8.075	21853
119.843	173.927	8.044	18861
119.415	172.994	6.221	61810
127.175	173.249	8.235	179708
130.189	176.938	9.183	28587
124.826	178.174	9.872	144707
120.295	177.962	7.873	36177
124.163	178.532	10.164	71808
111.399	177.431	7.520	17044
106.565	175.269	7.549	18089
123.156	173.416	7.223	68536
114.315	173.454	7.954	54054
114.278	172.735	7.474	72717
115.794	172.913	9.292	18907
120.590	173.912	8.953	167625
117.747	173.695	9.292	7249
126.211	173.744	9.325	75717
127.811	173.298	10.119	31860
126.320	174.975	8.880	47241
122.769	174.725	8.073	42228
117.846	175.797	8.891	220586
110.247	175.508	8.867	165311
119.144	174.206	7.137	221872
118.591	174.904	8.259	333707
122.059	173.846	9.277	41521
129.191	173.402	9.855	32496
127.404	174.527	9.866	30314
125.752	174.699	8.759	28451
123.628	173.459	8.568	20536
119.640	174.904	9.018	22110
128.871	173.271	8.754	32087
104.203	177.828	7.537	33223
111.494	173.872	6.418	68082
114.130	173.865	8.655	8306
120.074	174.582	6.506	29723
119.805	179.171	7.677	29405
114.937	176.718	8.920	20150
121.033	178.620	8.782	63446
121.111	179.362	8.088	74717
118.561	178.302	8.000	32541
115.591	177.909	8.345	105923
122.352	177.394	8.303	135436
117.572	179.954	8.147	64082
121.246	182.640	8.450	96025
120.244	178.647	8.026	107594
107.403	177.551	7.863	108365
120.366	174.949	8.241	165311
114.872	176.040	8.304	384611
124.236	174.037	8.467	456662
122.642	178.060	8.339	389753
126.952	175.804	8.843	362501
117.599	177.647	8.430	143071
121.697	175.449	8.668	159141
122.014	175.767	7.086	187935
126.342	173.324	8.113	135799
116.714	176.935	8.345	82399
116.356	177.297	7.516	68445
115.151	177.512	7.329	39495
119.025	174.754	8.072	99753
117.990	176.707	8.021	108622
121.412	181.583	7.839	82013
124.996	178.823	8.408	84198
117.299	178.245	8.882	100138
118.160	178.270	7.795	114529
117.701	178.299	7.502	107337
116.502	179.422	8.036	84327
115.250	177.935	8.507	82270
122.324	176.906	7.510	135981
116.356	178.937	6.897	94611
122.349	180.319	8.455	83813
120.142	177.908	8.176	182536
121.425	179.542	8.161	98210
123.082	179.093	8.508	87541
121.069	178.587	8.412	88569
118.715	177.190	7.305	82913
120.016	180.553	7.799	92554
120.409	178.074	8.696	96925
117.859	179.325	8.838	89212
120.748	180.298	7.651	107465
114.490	179.499	7.289	109522
122.591	178.392	7.876	213645
110.811	179.334	8.455	20246
109.715	175.552	7.882	90497
122.910	174.724	7.154	153797
121.927	176.976	8.260	256691
124.098	174.663	6.949	113984
119.756	174.184	7.702	305048
126.081	179.037	9.425	103866
111.198	176.847	7.268	147616
119.822	171.821	8.380	318281
116.678	177.564	9.011	193334
106.749	178.307	8.063	53990
123.768	174.847	7.131	180737
125.190	176.618	8.570	470478
116.533	176.242	7.613	166596
125.274	174.238	8.368	77080
127.138	174.894	8.191	350675
117.637	175.926	9.679	80985
127.449	171.843	8.573	181251
127.916	175.744	8.898	115802
121.316	174.022	8.579	210817
125.102	174.550	9.096	140162
127.083	172.877	8.363	238512
132.083	175.732	9.582	164797
124.248	177.070	9.149	246147
109.151	180.341	8.621	11795
122.630	177.780	7.017	105023
120.824	177.502	8.895	83427
119.325	178.770	8.969	127982
121.093	177.167	7.297	123074
119.650	179.907	8.234	103480
112.307	176.682	8.572	74081
122.176	177.325	8.431	113620
121.642	177.826	7.700	109908
119.234	177.165	7.559	114348
103.191	180.156	7.715	70627
124.584	177.963	7.686	96282
115.903	178.191	7.264	73354
108.070	175.430	7.904	87155
118.574	174.603	7.945	125437
115.482	175.289	8.317	126346
111.548	178.251	8.054	92682
118.113	175.314	7.609	71808
127.254	180.544	8.782	101681
119.073	179.556	8.799	87283
119.399	178.685	8.321	76262
113.922	180.164	7.922	26160
120.394	175.387	7.946	52897
119.678	175.309	9.071	74354
113.100	176.869	7.995	41135
123.609	174.815	7.850	98853
113.507	180.723	7.215	45056
118.837	177.974	7.276	34405
119.908	178.598	8.141	136163
113.771	178.563	7.095	142889
104.577	177.738	8.646	83427
110.880	174.349	7.915	184079
117.559	175.297	7.704	194877
109.493	177.359	8.689	61446
117.633	174.830	9.101	180737
124.503	173.957	8.563	218529
129.162	174.106	8.516	109008
123.060	175.095	6.829	61355
126.764	173.810	9.274	205418
117.615	174.511	8.219	157251
123.716	175.261	8.901	30087
126.353	173.802	8.394	187421
128.880	175.298	8.263	171481
124.787	177.273	9.405	105152
116.556	176.288	7.308	139435
125.284	178.167	12.183	151979
116.721	180.708	8.008	76808
104.560	177.369	7.670	128346
120.478	173.574	7.215	131981
116.762	175.977	6.821	77353
124.260	175.891	8.382	45185
117.423	176.743	7.899	172510
127.538	175.415	9.602	73717
123.427	172.304	7.973	81113
130.560	175.177	9.278	101938
121.829	173.964	8.069	104766
126.164	173.915	8.915	163511
131.347	177.076	9.176	35405
125.229	173.671	9.095	85355
132.380	174.040	10.183	110936
117.062	178.447	8.528	67082
116.776	171.459	7.764	87926
107.159	175.743	8.971	155433
117.122	173.290	7.508	168139
110.898	174.493	10.025	207474
119.207	174.112	7.836	87669
109.260	177.965	8.039	71172
122.213	175.931	7.392	129982
122.574	179.864	8.821	98724
120.222	177.982	8.728	108879
118.246	179.473	8.346	104509
121.299	178.751	7.919	112166
117.521	179.009	8.459	102709
121.366	176.606	8.857	115620
122.018	178.188	8.244	123619
119.490	180.471	8.584	96539
120.488	175.644	9.130	110679
115.458	176.518	8.790	87926
121.223	176.539	7.343	102838
123.875	179.314	8.803	49941
121.153	179.284	9.461	86898
117.977	179.846	7.244	71899
113.589	175.850	7.567	63900
117.339	176.425	6.934	74081
115.791	176.052	7.232	77808
120.988	174.653	6.940	160683
118.600	174.495	8.501	220329
115.937	176.625	8.270	90883
114.260	174.962	7.608	26835
120.590	178.520	6.796	42099
121.004	178.957	6.597	54826
119.207	178.586	8.228	102709
116.533	177.992	6.971	108751
118.348	179.183	7.318	86127
120.030	179.367	8.564	155978
117.226	179.755	8.236	91911
119.796	179.835	7.595	97182
116.950	177.775	7.796	101167
115.444	175.818	7.480	104380
115.216	175.005	7.994	68173
115.461	177.590	8.106	98339
108.609	176.476	7.919	94096
128.811	171.945	8.016	207731
121.037	175.299	7.281	54119
130.442	173.762	8.867	40493
126.746	172.940	9.312	19066
117.066	173.485	8.042	53540
128.715	173.370	8.696	51355
110.206	177.918	9.223	95896
118.726	173.315	8.104	72445
113.634	172.975	8.481	59901
112.326	175.865	8.450	48077
124.382	175.689	10.219	7238
123.612	174.972	7.645	87412
126.573	176.644	8.660	131800
116.080	178.023	7.938	321366
116.861	174.864	8.698	287959
115.426	178.930	8.569	60628
106.256	176.061	7.695	57538
119.170	173.408	8.663	111579
125.370	176.883	7.783	92554
130.038	175.385	8.468	176366
113.396	174.818	6.871	147797
114.958	168.975	8.820	100267
119.534	174.102	7.288	34541
126.636	175.481	9.819	22785
114.876	176.011	7.169	150524
128.136	176.437	9.335	73354
130.292	171.327	8.570	25613
127.334	174.606	7.973	132890
117.297	175.075	8.393	51740
119.522	170.871	8.759	130891
123.378	175.302	8.950	151797
126.323	175.512	9.264	34223
104.655	174.862	8.870	145979
117.980	173.181	7.577	237057
121.126	175.725	8.125	173024
130.902	173.628	9.011	90626
120.311	173.550	8.710	78080
121.979	174.902	9.172	48720
128.382	175.819	9.926	93197
126.851	174.103	8.872	60537
119.978	171.814	8.465	65900
122.252	175.561	8.434	97824
119.658	178.770	7.609	110036
114.016	177.626	6.676	80985
121.073	177.366	8.778	273416
120.051	177.608	7.750	114711
114.166	177.990	8.051	84584
123.007	177.499	8.295	120892
121.098	177.594	8.987	89854
120.353	177.703	8.402	138344
119.960	179.233	8.465	132163
117.345	176.736	7.902	161969
121.635	178.711	7.834	182279
117.841	177.749	8.059	31769
116.915	179.185	8.152	135436
118.141	178.110	8.212	69990
117.427	181.135	8.254	62537
118.501	176.494	7.768	88955
121.174	176.490	8.646	150706
125.199	176.118	9.161	219815
116.373	179.006	8.517	105023
126.161	176.877	7.641	117802
113.530	177.952	7.200	76535
117.271	176.782	7.590	98210
119.880	173.651	7.118	155796
121.492	177.642	9.345	151797
120.730	178.705	8.817	56447
116.033	178.298	7.455	66355
117.323	177.478	7.675	48270
118.486	176.778	7.892	126346
119.642	177.317	8.113	327022
118.403	176.466	8.067	98339
