# Supplementary material for: Robust automated backbone triple resonance NMR assignments of proteins using Bayesian-based simulated annealing
Source: Nat Commun. 2023 Mar 21;14:1556. doi: 10.1038/s41467-023-37219-z (PMC10030768; doi:10.1038/s41467-023-37219-z)
Supplement: Supplementary file 3 — Source Data [file 41467_2023_37219_MOESM3_ESM.zip › SourceData/RunFiles/cy1/peakLists/HNCA.pklist]

CrossPeakTypes	N_CA_H	N_CA(i-1)_H
PositivePeakTypes	N_CA_H	N_CA(i-1)_H
NegativePeakTypes
0.3	0.3	0.02
121.975	56.303	8.650	298867
121.964	54.333	8.650	136708
116.673	58.034	8.371	163768
116.674	56.301	8.372	57901
117.442	57.402	7.951	88569
117.442	57.402	7.951	88569
123.529	57.390	8.228	182793
118.442	51.449	8.262	197705
118.413	62.597	8.262	80342
123.149	57.041	11.719	33587
123.188	51.448	11.718	21628
110.177	62.345	7.608	45056
110.203	57.077	7.610	14953
111.554	59.164	8.487	12759
111.822	55.723	8.483	4846
115.416	59.133	7.501	136163
119.865	54.271	9.495	169939
119.827	62.292	9.495	51548
116.437	53.333	7.286	111836
116.417	63.255	7.285	67082
114.545	60.560	9.786	97953
114.517	53.322	9.786	33859
116.892	66.256	7.116	40814
116.817	65.638	7.115	14180
116.852	59.812	8.721	90883
116.816	58.907	8.720	30996
123.068	54.775	7.955	111836
118.916	56.881	8.166	86512
118.858	54.686	8.160	29496
120.915	57.808	8.830	67718
120.891	56.877	8.831	20600
109.239	64.325	7.922	12823
109.177	57.720	7.937	5882
109.151	46.817	8.172	40364
109.089	64.394	8.168	8988
115.563	55.801	7.567	47306
115.606	46.807	7.569	19925
118.047	53.626	6.687	33541
117.920	55.791	6.683	4193
111.928	44.717	8.935	24135
111.855	63.299	8.934	11843
124.584	55.743	9.987	16384
124.642	64.218	9.999	8238
104.378	43.501	7.693	7147
106.943	45.580	7.269	16862
106.953	43.501	7.268	10397
128.703	53.557	8.440	6942
128.601	55.367	8.438	5158
123.561	54.438	8.228	737343
127.196	53.315	8.711	46920
127.182	54.637	8.705	16998
123.318	53.347	8.470	135981
122.628	55.661	9.391	65264
122.600	53.418	9.390	29178
120.199	54.076	9.136	98853
120.184	55.598	9.137	46277
111.974	45.611	7.386	170196
111.935	54.090	7.386	39313
120.828	55.660	8.880	250510
120.793	45.609	8.880	115257
109.343	61.432	8.994	126346
109.305	55.663	8.994	96153
124.211	55.681	8.029	238512
124.187	61.415	8.030	39850
111.988	58.336	7.378	118165
111.960	55.680	7.378	44413
123.597	55.378	9.006	154342
123.588	58.335	9.006	100138
111.478	60.980	8.565	49684
111.456	55.392	8.564	25485
121.035	58.024	7.391	90497
121.004	60.974	7.388	15203
119.995	57.401	7.814	114529
118.432	59.742	9.101	111579
118.397	57.385	9.101	43642
121.367	54.608	7.506	155433
121.315	58.547	7.506	52447
117.891	64.850	8.483	31360
117.916	54.549	8.481	14067
115.241	67.401	8.327	64264
115.201	64.757	8.328	26674
118.947	66.644	7.528	97567
118.924	67.376	7.526	31950
123.342	58.743	8.247	37359
123.329	66.620	8.248	9454
117.396	57.599	8.611	29633
117.322	58.738	8.614	9806
116.723	56.629	7.373	89983
116.694	57.558	7.370	26481
119.308	58.133	7.536	63173
119.273	56.604	7.537	15657
115.601	53.127	7.419	64809
115.618	58.114	7.421	19702
114.977	56.299	8.778	23524
115.033	65.253	8.775	4364
116.055	56.245	8.120	70718
114.105	54.823	8.476	58810
113.574	56.526	8.486	53154
125.314	59.745	7.243	31723
125.326	54.707	7.229	5432
123.173	49.539	8.588	137799
123.155	59.734	8.588	57356
116.930	58.275	7.174	101038
116.881	49.540	7.175	49427
121.752	53.351	8.386	162997
121.719	58.273	8.386	74808
115.902	52.772	7.883	104637
115.872	63.873	7.882	28814
107.354	46.028	8.393	140707
107.340	52.766	8.394	23557
115.108	54.203	7.014	216987
115.084	46.022	7.014	45185
119.029	52.070	8.788	137253
119.170	54.281	8.779	83427
117.602	59.653	8.421	106951
117.586	52.052	8.422	46213
129.692	58.913	9.178	61719
129.677	59.637	9.177	38768
128.081	50.859	7.713	42356
128.119	58.867	7.718	19384
115.932	51.179	7.379	82656
115.873	64.337	7.379	25324
121.033	43.696	9.321	94996
126.788	63.567	7.683	97696
126.775	62.203	7.682	46277
129.298	60.565	8.644	266144
129.261	63.569	8.644	115257
129.757	53.735	9.484	81499
129.716	60.589	9.483	50648
123.756	53.385	9.136	235239
127.079	52.601	8.526	115438
118.125	60.072	7.734	144343
118.050	52.591	7.733	32723
118.752	53.534	7.242	195905
118.693	54.835	7.244	37132
120.434	53.147	8.609	143616
121.688	55.749	8.668	119438
121.651	53.073	8.670	78171
118.657	59.675	8.601	164283
118.637	55.730	8.601	53604
117.374	61.322	8.592	48655
117.362	59.693	8.592	32905
123.495	59.698	8.503	134890
123.488	61.296	8.502	25742
117.974	59.673	7.990	68445
120.245	54.643	7.929	155614
120.180	58.144	7.929	51548
120.936	60.721	8.184	121256
120.877	54.645	8.185	44542
119.855	60.713	8.565	27285
123.397	54.477	7.717	131981
123.346	57.034	7.718	36314
120.791	57.158	8.331	89212
120.760	54.459	8.329	33814
118.181	59.182	7.758	105280
118.126	57.150	7.758	37132
116.062	58.231	7.712	59719
116.007	59.088	7.716	20246
117.231	57.922	7.607	129618
116.995	55.868	8.130	44156
113.869	61.410	8.073	12180
113.729	55.900	8.080	10782
119.762	54.280	8.037	23010
119.330	55.967	6.223	62719
119.349	54.243	6.221	9749
127.090	51.879	8.237	100395
127.044	55.972	8.237	105666
130.085	55.762	9.184	28724
130.054	51.923	9.182	9899
124.751	54.577	9.875	98724
124.704	55.760	9.875	90754
120.220	64.265	7.868	24617
124.064	64.302	10.167	22207
111.288	59.690	7.521	16612
111.251	58.083	7.525	4136
106.493	44.350	7.550	23428
106.141	59.704	7.557	6741
123.069	54.472	7.227	53990
123.021	44.356	7.226	24103
114.219	60.701	7.956	44992
114.209	54.469	7.955	40750
114.231	55.326	7.478	111836
114.109	60.799	7.477	15385
115.668	54.277	9.294	27477
115.697	55.324	9.293	4687
120.539	57.029	8.958	149979
120.488	54.223	8.958	86898
117.625	53.887	9.286	9351
117.591	57.043	9.293	5094
126.083	53.445	9.329	96153
127.711	61.652	10.121	38404
127.668	53.374	10.121	22753
126.158	61.648	8.885	26192
122.720	51.635	8.076	55404
122.705	53.585	8.077	19111
117.779	55.245	8.892	144525
117.732	62.940	8.892	143616
110.196	54.354	8.868	155433
110.110	55.237	8.868	53540
119.057	55.720	7.139	237784
119.015	54.341	7.139	38404
118.679	55.935	8.265	205675
121.980	54.481	9.281	56992
121.942	56.021	9.281	32041
129.113	52.891	9.860	46599
129.054	54.493	9.860	26288
127.329	54.766	9.870	39404
127.378	52.864	9.871	19407
125.669	61.250	8.761	32314
125.575	54.725	8.763	19407
124.413	53.354	8.564	229422
123.544	61.307	8.572	16180
119.566	61.591	9.018	22432
119.504	53.789	9.015	12598
128.857	53.922	8.761	31269
128.806	61.542	8.762	15021
104.146	61.388	7.540	25260
104.074	58.180	7.531	7386
111.397	54.231	6.425	76081
111.420	61.374	6.424	15157
113.785	55.500	8.652	7443
120.035	56.988	6.511	27670
119.965	65.176	6.518	8022
119.745	59.652	7.692	27349
119.689	57.042	7.681	6797
114.830	60.272	8.936	13578
120.965	57.931	8.787	58992
120.876	60.269	8.794	11875
120.944	57.877	8.099	18112
118.036	58.135	7.991	161455
118.296	60.970	8.007	13193
115.566	55.086	8.349	98210
115.512	58.106	8.350	35995
122.199	55.241	8.307	155069
117.522	57.211	8.152	75808
117.473	55.342	8.149	24810
121.144	57.010	8.452	113075
120.175	51.733	8.028	113075
120.187	56.958	8.027	31541
107.348	45.283	7.867	157796
107.309	51.698	7.866	32632
120.313	55.119	8.244	196419
120.279	45.272	8.245	43642
114.775	57.144	8.306	355303
114.717	55.112	8.305	191535
124.136	51.731	8.468	419576
124.103	57.147	8.468	149797
125.103	52.402	8.571	430374
125.051	61.890	8.571	193334
122.546	58.284	8.340	333707
122.494	52.399	8.339	170967
126.855	54.022	8.844	341934
126.807	58.283	8.843	187935
117.509	61.851	8.431	99110
117.480	54.029	8.432	47820
121.054	57.119	8.674	91911
120.997	61.830	8.676	25099
121.926	56.576	7.088	155796
126.239	51.424	8.117	147070
126.200	56.544	8.118	37404
116.615	59.859	8.347	66082
116.625	51.410	8.346	37677
116.265	59.587	7.521	72626
115.026	59.938	7.330	23235
118.956	59.720	8.075	104509
117.948	59.673	8.015	46277
121.397	57.451	7.811	66900
124.914	56.544	8.413	80856
124.840	57.451	8.413	27927
117.219	58.675	8.885	101038
117.176	56.531	8.885	38177
118.079	58.502	7.797	162226
117.633	58.402	7.506	139799
116.394	62.567	8.039	82142
116.391	58.380	8.039	21018
115.176	52.643	8.508	87412
115.111	62.576	8.507	21500
122.273	61.303	7.513	122892
122.172	52.667	7.513	35950
116.264	56.235	6.898	96539
116.214	65.497	6.899	30632
122.317	60.284	8.455	68718
122.242	56.254	8.456	19861
120.316	57.514	8.183	108751
120.314	60.312	8.182	43578
121.347	56.915	8.162	105666
122.989	55.114	8.511	84198
122.061	57.056	8.497	124528
120.991	59.228	8.417	72899
120.971	55.138	8.416	28042
118.620	54.725	7.307	82913
119.919	60.422	7.801	91140
119.920	54.691	7.802	38222
120.352	60.244	8.697	111322
117.805	57.297	8.843	95125
117.780	60.198	8.840	28860
120.714	54.059	7.654	118892
120.630	57.303	7.655	34632
114.432	56.549	7.293	103480
114.378	54.036	7.290	27927
122.821	55.571	7.877	138162
122.793	56.544	7.877	38359
110.704	60.598	8.451	8772
110.533	55.580	8.452	5158
109.634	60.749	7.885	106694
122.823	53.534	7.156	175338
122.834	60.757	7.155	18975
121.836	51.313	8.263	272688
121.780	62.504	8.263	135072
124.024	61.749	6.951	79571
123.983	64.082	6.951	71263
127.089	50.685	8.190	253055
127.038	61.745	8.190	88955
119.694	52.472	7.704	291595
119.671	61.924	7.704	187935
125.985	51.816	9.425	94739
125.970	52.446	9.425	63446
111.120	54.310	7.270	181508
111.076	51.778	7.269	20022
119.758	53.508	8.382	266871
119.741	54.300	8.381	129073
116.593	54.104	9.012	200019
116.563	65.938	9.012	70536
106.693	61.828	8.067	44413
106.645	54.087	8.068	13803
123.709	54.858	7.135	182793
123.661	61.786	7.135	35086
125.223	57.211	8.582	46534
125.188	54.865	8.583	28996
116.467	54.479	7.616	143071
116.429	57.199	7.616	27959
125.192	62.752	8.370	52769
125.153	54.479	8.369	32541
126.945	52.754	8.198	97953
126.921	62.732	8.198	62264
117.545	62.424	9.680	71172
117.518	52.042	9.679	30723
127.385	54.520	8.577	145070
127.361	62.406	8.577	59537
127.810	54.468	8.897	154887
121.225	54.618	8.583	246510
125.048	54.936	9.101	163511
127.019	59.839	8.366	194877
126.972	55.024	8.366	112711
131.992	58.865	9.586	133981
131.968	59.828	9.586	79080
124.163	56.134	9.151	204646
124.113	62.020	9.151	169939
109.051	65.401	8.617	6701
122.565	59.146	7.021	101938
122.513	65.376	7.021	26320
120.784	58.631	8.896	96925
119.263	58.777	8.971	166854
121.012	55.164	7.297	109136
121.006	58.789	7.298	53797
119.577	61.785	8.235	92297
112.176	61.704	8.575	76262
122.093	55.350	8.433	120347
122.001	61.562	8.435	15248
121.552	58.410	7.702	98853
121.493	55.320	7.700	33359
119.210	55.168	7.565	94868
119.299	58.292	7.560	54183
103.129	46.783	7.717	106308
103.051	55.198	7.717	26417
124.528	58.433	7.690	106051
124.465	46.777	7.690	29451
115.808	58.194	7.267	88183
108.184	45.775	7.910	151433
107.936	58.140	7.909	23235
118.475	59.460	7.947	148525
118.443	45.687	7.946	33268
115.377	59.712	8.321	152160
111.452	68.237	8.055	48527
111.482	66.042	8.053	40428
118.077	55.146	7.616	75990
118.117	68.180	7.605	8817
127.172	56.027	8.784	102838
127.155	55.150	8.785	33087
118.981	58.488	8.802	87669
118.953	56.005	8.803	40428
119.361	55.304	8.324	92554
119.327	58.470	8.321	28315
113.859	67.644	7.923	24360
113.938	55.218	7.923	12245
120.303	63.797	7.950	68263
120.282	67.652	7.957	8102
119.590	58.267	9.074	83556
119.552	63.778	9.072	35223
113.050	61.978	7.999	29542
113.017	58.239	7.997	20407
123.518	54.888	7.852	134890
123.449	61.941	7.852	15316
113.427	65.317	7.217	48398
113.358	54.901	7.216	15794
118.739	56.321	7.277	35541
118.760	65.214	7.280	10847
119.828	53.778	8.142	132345
119.562	56.675	8.116	304684
113.720	57.657	7.099	147434
113.663	53.777	7.099	44670
119.883	61.385	8.467	115984
119.891	57.646	8.467	42935
104.509	44.269	8.651	96410
104.505	61.404	8.648	24521
110.831	46.385	7.919	221614
110.793	44.269	7.919	69718
117.503	54.489	7.707	242511
117.460	46.398	7.707	59719
109.440	62.242	8.689	40300
109.415	54.474	8.689	40235
122.060	62.216	7.393	16112
117.538	53.594	9.104	198733
117.516	54.923	9.103	60355
129.065	52.725	8.519	116711
122.943	52.572	6.831	81113
126.692	58.486	9.277	149434
126.638	52.468	9.277	87798
117.540	52.584	8.226	40107
123.721	53.210	8.900	17157
123.635	56.878	8.898	13144
126.252	53.210	8.402	79442
126.252	53.795	8.398	126709
128.787	54.936	8.264	172767
128.753	53.842	8.264	64991
124.648	55.788	9.403	105923
124.666	62.666	9.403	50198
116.493	54.987	7.310	165825
116.444	55.764	7.308	31905
125.196	54.096	12.184	159398
125.195	64.903	12.184	54633
116.621	65.989	8.012	74626
116.605	54.096	8.013	20375
104.522	46.825	7.674	175081
104.467	65.957	7.675	35223
120.392	50.610	7.217	115257
120.360	46.813	7.218	48205
116.672	56.457	6.825	101681
116.663	50.598	6.824	13980
124.236	53.031	8.386	24328
117.827	64.400	7.928	22882
127.446	52.622	9.604	74172
127.423	64.419	9.604	31769
123.262	59.913	7.973	63264
123.295	52.609	7.977	39540
130.469	53.349	9.278	101938
130.441	59.931	9.279	38722
121.741	52.299	8.071	73445
121.736	53.375	8.071	62082
126.078	53.806	8.918	157796
126.055	52.282	8.918	91911
131.235	53.656	9.178	49619
125.177	63.508	9.097	70263
125.125	53.715	9.099	42871
132.285	52.410	10.184	109522
132.276	63.512	10.184	56083
116.969	56.633	8.532	65355
116.924	52.409	8.531	43321
116.714	53.311	7.767	128709
116.693	56.600	7.766	14885
107.105	45.473	8.973	159912
107.054	53.291	8.973	73626
117.069	50.988	7.512	194105
117.021	45.451	7.512	32269
110.808	60.716	10.027	219558
110.818	50.974	10.027	58810
119.145	66.369	7.840	72899
119.120	60.685	7.840	52319
109.195	61.583	8.042	61628
109.170	66.378	8.041	26224
122.186	54.980	7.400	158160
122.318	61.530	7.414	17725
122.491	57.546	8.823	92940
122.467	55.114	8.824	27413
120.081	54.620	8.732	100395
120.098	57.546	8.731	29269
118.175	59.357	8.348	95896
118.191	54.613	8.347	34723
121.192	59.308	7.922	164026
117.396	55.588	8.460	104252
117.421	59.404	8.457	38813
121.288	58.766	8.860	120710
121.926	58.494	8.246	134527
119.487	65.643	8.587	80470
119.377	58.371	8.590	34632
120.442	61.823	9.132	112893
120.379	65.648	9.131	34723
115.360	67.189	8.791	79956
115.358	61.823	8.791	26899
121.164	58.739	7.348	93968
121.081	67.224	7.346	23235
123.737	57.683	8.803	46534
123.735	58.685	8.805	15385
121.056	59.303	9.461	84070
121.035	57.664	9.460	28315
117.893	57.304	7.245	68082
117.896	59.325	7.243	21018
113.543	54.625	7.568	62173
113.496	57.234	7.570	17430
117.269	56.260	6.938	83427
117.265	54.589	6.936	25613
115.706	57.719	7.233	84198
115.653	56.226	7.233	20568
120.895	57.711	6.944	144525
120.895	57.931	6.944	173281
118.524	58.810	8.504	193591
118.519	57.987	8.505	77989
115.818	46.851	8.274	85741
115.772	58.818	8.274	42099
114.247	64.744	7.610	26578
114.188	46.827	7.606	8045
120.540	58.330	6.801	42228
120.474	64.762	6.800	11971
120.924	57.109	6.598	63809
120.875	58.315	6.599	20086
119.107	57.519	8.229	115620
116.483	59.364	6.977	115438
116.448	57.569	6.976	36086
118.274	57.868	7.322	77444
118.407	59.288	7.314	44220
119.944	57.565	8.567	184593
117.150	58.533	8.237	91526
119.683	58.032	7.598	102838
116.853	55.231	7.798	103995
116.843	58.001	7.801	26545
115.390	55.441	7.483	102452
115.356	57.100	7.484	22689
115.139	57.347	7.997	47498
115.074	55.481	7.994	26449
115.399	53.837	8.111	88055
115.376	64.269	8.109	24778
108.494	45.907	7.920	154887
108.530	53.870	7.928	14567
128.698	48.617	8.022	91783
128.684	45.927	8.021	167111
120.968	62.200	7.286	48077
120.979	63.916	7.292	12502
130.323	60.272	8.868	19111
130.328	62.206	8.871	12084
126.843	54.420	9.303	24039
126.870	60.280	9.298	16816
117.015	55.715	8.045	63719
117.025	60.486	8.050	23042
128.636	50.622	8.697	30587
128.645	55.701	8.697	21982
110.128	44.758	9.227	80728
110.117	55.953	9.228	48720
118.634	54.430	8.104	70263
118.579	44.769	8.104	12470
112.236	57.562	8.451	42485
112.212	53.895	8.449	11682
124.082	58.004	10.168	68627
123.507	56.081	7.651	91783
123.518	58.513	7.648	15794
126.491	54.235	8.661	92040
126.469	56.083	8.662	66264
115.997	54.248	7.937	116893
115.997	54.794	7.941	310501
116.794	52.999	8.697	194877
116.774	54.806	8.697	145252
115.327	57.459	8.565	51805
115.285	64.573	8.571	11730
106.230	42.111	7.709	0
106.096	57.349	7.700	11698
119.086	52.533	8.665	95382
119.111	42.111	8.664	52126
125.317	54.954	7.787	71354
125.282	62.424	7.788	61083
129.966	61.297	8.474	148888
129.954	54.949	8.474	45763
113.276	45.334	6.867	160426
113.121	60.861	6.876	51033
114.884	57.133	8.819	76262
114.853	45.314	8.820	30132
119.367	62.678	7.287	24489
119.380	60.482	7.286	6709
126.586	56.639	9.829	10188
126.598	62.602	9.832	9979
114.261	61.114	7.200	60901
114.253	56.632	7.199	20279
128.026	51.638	9.337	52190
128.026	50.994	9.339	127800
130.104	53.585	8.576	16748
130.242	50.948	8.578	9522
127.290	49.538	7.974	120892
127.242	53.591	7.974	60719
117.233	55.558	8.400	55083
117.233	49.536	8.403	14726
119.454	54.398	8.765	127437
119.421	55.562	8.764	58628
123.284	55.752	8.954	135617
123.271	54.398	8.955	84584
126.254	55.364	9.260	25131
104.590	45.210	8.871	166082
104.531	55.191	8.870	44927
117.856	45.184	7.580	58265
121.077	61.394	8.129	164283
121.038	54.020	8.131	90883
130.811	55.865	9.012	89340
130.768	61.427	9.012	55340
120.233	52.547	8.714	69354
120.201	55.853	8.714	69718
121.845	53.719	9.179	42871
121.833	52.523	9.176	19293
128.291	55.327	9.927	79828
128.253	53.699	9.927	46984
126.780	52.878	8.879	38450
126.757	55.298	8.881	22850
119.859	50.769	8.466	38222
119.849	55.457	8.467	28860
122.199	57.224	8.441	82142
122.205	50.782	8.442	35768
119.591	53.123	7.613	124528
119.533	57.219	7.612	34859
113.925	55.122	6.678	85998
113.876	53.123	6.677	24392
114.807	55.077	7.172	232694
114.845	55.135	7.162	191535
120.983	53.774	8.778	195905
120.963	64.001	8.778	161969
122.455	59.234	7.879	199247
122.422	53.776	7.881	50519
116.992	66.825	8.150	78262
117.057	59.173	8.147	31223
119.968	59.812	7.752	125255
119.917	66.846	7.754	40814
114.090	66.130	8.053	84070
114.071	59.813	8.052	29496
123.008	57.686	8.297	101552
122.954	66.118	8.295	24778
121.027	61.128	8.989	101681
120.995	57.659	8.986	35314
120.292	57.433	8.404	147616
120.197	61.133	8.405	44927
121.567	54.709	7.838	177909
119.156	60.648	8.476	31132
119.081	54.712	8.477	14453
116.558	63.487	8.266	44606
116.456	60.577	8.268	9317
117.335	58.528	7.902	186907
117.263	63.463	7.902	57992
121.397	57.451	7.840	174309
121.951	58.514	7.847	25356
117.772	62.099	8.060	38450
117.924	57.309	8.024	117620
117.825	57.694	8.053	24714
116.903	56.609	8.157	141071
116.818	61.986	8.156	38450
119.936	59.524	8.177	123074
119.835	56.566	8.174	51033
118.004	59.501	8.213	25196
117.338	63.164	8.256	70445
117.617	56.888	8.224	143980
118.420	55.909	7.772	89340
118.379	63.136	7.772	29087
121.101	52.333	8.649	143798
125.116	59.266	9.163	191020
125.082	52.328	9.163	124710
116.291	60.613	8.520	91011
116.251	59.260	8.521	29360
126.091	54.076	7.645	113984
126.055	60.615	7.644	26674
113.434	59.544	7.201	86641
113.438	54.089	7.199	24167
117.872	54.027	7.580	333707
117.161	59.547	7.593	32769
119.786	53.634	7.121	198733
119.794	54.012	7.112	53412
121.261	62.301	9.339	159912
121.438	61.894	9.338	111322
120.534	54.251	8.817	54440
120.528	62.480	8.813	16930
115.888	55.816	7.458	68445
115.917	54.296	7.455	21307
117.253	56.801	7.679	41649
117.137	55.828	7.684	13096
118.417	54.923	7.891	120892
118.358	56.796	7.891	38586
119.543	54.927	8.117	97182
118.335	55.869	8.070	85355
118.313	56.692	8.071	34405
