# Supplementary material for: Robust automated backbone triple resonance NMR assignments of proteins using Bayesian-based simulated annealing
Source: Nat Commun. 2023 Mar 21;14:1556. doi: 10.1038/s41467-023-37219-z (PMC10030768; doi:10.1038/s41467-023-37219-z)
Supplement: Supplementary file 3 — Source Data [file 41467_2023_37219_MOESM3_ESM.zip › SourceData/RunFiles/IL1B/peaklists/HNCACO.pklist]

CrossPeakTypes	CO_N_H	CO(i-1)_N_H
PositivePeakTypes
NegativePeakTypes	CO_N_H	CO(i-1)_N_H
0.3	0.3	0.01
178.253	121.106	8.293	-167642000000
174.892	101.791	9.665	-261374820352
174.511	101.747	9.664	-50115559424
174.424	103.993	9.315	-109147078656
176.018	103.967	9.315	-224290111488
173.251	109.729	9.625	-449816821760
176.066	109.719	9.625	-121444859904
174.691	109.840	9.068	-93379133440
171.332	109.881	9.067	-65678262272
174.058	109.438	8.976	-445199122432
172.184	109.432	8.976	-388707418112
173.979	110.332	8.899	-292478648320
174.431	110.333	8.899	-124458958848
176.366	109.557	8.826	-2670871445504
176.932	109.566	8.826	-1205050000000
174.729	110.218	8.761	-129467490304
173.192	110.192	8.762	-80900538368
174.525	109.604	8.579	-308187037696
174.941	109.580	8.578	-137270951936
173.054	109.880	8.279	-663728553984
173.339	109.872	8.278	-110265040896
174.353	109.210	8.201	-1520773103616
174.937	109.203	8.201	-568195809280
175.122	110.353	8.078	-497324392448
176.560	110.337	8.078	-280171708416
173.329	113.771	10.222	-284597026816
178.171	113.753	10.222	-421541478400
175.963	113.886	9.653	-43529854976
174.693	113.829	9.653	-26832050176
174.931	111.714	8.763	-125720666112
177.241	111.728	8.761	-40633163776
175.213	111.404	8.456	-661977104384
175.266	111.404	8.456	-590533033984
172.736	111.820	8.424	-2535794671616
176.132	111.800	8.425	-719724609536
171.070	111.946	8.181	-3536307617792
174.395	111.909	8.181	-52765442048
173.531	113.801	8.094	-628158758912
177.423	113.796	8.094	-1046745120768
176.281	113.995	7.965	-881028235264
178.269	113.996	7.965	-347342307328
172.738	114.240	7.813	-324427022336
177.758	114.217	7.813	-180784545792
179.855	114.526	7.452	-112773562368
173.179	114.908	9.345	-1664374931456
176.394	114.887	9.345	-232175910912
174.491	115.404	9.210	-68061839360
176.132	115.370	9.210	-101935865856
173.214	115.815	9.205	-417621770240
176.529	115.792	9.205	-76833972224
174.777	115.260	8.830	-597657911296
175.885	115.202	8.829	-112246046720
175.165	115.841	8.581	-948692320256
174.967	115.828	8.581	-504328421376
175.311	116.532	7.885	-241694212096
176.277	116.514	7.885	-194328461312
176.133	117.069	7.561	-656192765952
176.168	117.069	7.561	-516120641536
181.389	116.986	7.446	-762091405312
174.755	116.960	7.446	-486833913856
173.758	116.480	7.303	-301844365312
172.736	116.443	7.304	-68540383232
174.533	116.774	7.279	-365690388480
174.244	116.742	7.278	-156209856512
174.565	117.266	7.297	-151833000000
174.398	117.266	7.298	-78757500000
174.169	117.250	8.860	-1203771539456
174.370	117.546	8.823	-487293616128
176.261	117.533	8.821	-107114856448
175.389	116.708	8.595	-65038061568
177.423	116.958	8.543	-1419390484480
176.569	116.951	8.544	-1059487088640
174.286	116.910	8.486	-1030851002368
175.893	116.879	8.486	-1033992011776
177.771	117.119	8.441	-716429197312
177.847	117.119	8.440	-578760867840
176.971	117.348	8.123	-700054634496
177.678	117.321	8.122	-223843123200
176.158	117.057	7.989	-757174763520
176.976	117.040	7.990	-258920000000
174.674	117.406	7.978	-407073390592
174.761	117.026	7.917	-760424824832
179.262	117.022	7.918	-332076417024
173.745	118.044	10.082	-371460833280
177.456	118.021	10.082	-189914742784
172.183	117.825	9.665	-589687554048
175.609	117.787	9.664	-80585277440
176.068	117.821	9.627	-91566505984
174.078	117.759	9.627	-71844241408
174.246	117.892	8.935	-937998024704
173.531	117.887	8.935	-99807903744
172.796	118.534	8.384	-838480953344
175.475	118.504	8.383	-497978703872
176.414	119.202	8.348	-845091045376
174.547	119.220	8.347	-455050723328
171.930	119.355	8.298	-560633872384
175.688	119.327	8.298	-563020693504
175.079	119.119	8.071	-515803774976
176.507	119.099	8.072	-207337963520
177.035	118.925	7.985	-754810880000
176.761	118.912	7.985	-496952016896
175.389	119.430	7.897	-340733231104
176.236	119.402	7.896	-99206791168
175.064	118.926	7.740	-148945584128
177.665	118.346	7.690	-575420825600
177.035	118.289	7.691	-115314933760
177.813	118.669	7.650	-2150779977728
173.807	118.650	7.650	-519410974720
174.999	118.917	7.639	-1757560963072
175.393	117.750	7.476	-1487462727680
175.298	117.734	7.476	-1124549263360
175.225	118.630	7.449	-507907997696
176.402	118.626	7.450	-165761236992
173.051	119.232	7.197	-1076302315520
175.118	119.231	7.196	-119402733568
179.051	119.161	9.470	-586740334592
175.283	119.146	9.470	-634947567616
173.809	119.224	9.250	-423675232256
176.571	119.189	9.249	-109860192256
176.292	118.747	8.965	-41664491520
171.776	119.783	8.795	-537135841280
175.000	119.766	8.795	-625052286976
174.968	119.719	8.718	-1181918298112
174.289	119.712	8.718	-366762131456
176.398	119.842	8.714	-401129963520
171.887	119.818	8.714	-293155471360
174.407	119.777	8.670	-150651994112
176.610	119.704	8.668	-593180033024
176.382	119.285	8.661	-769858142208
175.022	119.823	8.619	-933517393920
172.424	119.808	8.618	-469073788928
176.237	119.616	8.521	-266034446336
174.358	119.614	8.520	-272265117696
173.702	119.503	8.496	-477533569024
175.509	119.468	8.497	-775644446720
174.289	119.504	8.447	-992662847488
173.208	119.456	8.447	-147586252800
175.012	119.667	8.159	-1427381157888
176.341	119.649	8.159	-594512707584
175.283	119.954	8.150	-790767534080
173.337	119.957	8.149	-59747491840
174.587	120.258	8.062	-1202649038848
173.982	120.243	8.062	-153119391744
175.278	120.432	8.048	-341879422976
173.984	120.093	7.727	-1420178096128
174.525	120.080	7.727	-124059025408
173.875	119.383	10.372	-26194829312
174.370	119.346	10.370	-45704323072
176.580	120.468	9.493	-504303910912
174.058	120.445	9.493	-292561289216
176.928	120.131	8.972	-1897782837248
173.201	120.793	8.913	-450264694784
174.883	120.768	8.913	-241854595072
175.608	120.696	8.876	-645229707264
175.003	120.681	8.876	-264460009472
176.613	120.215	8.735	-938263969792
174.781	120.212	8.736	-531199950848
176.277	120.537	8.704	-998825984000
173.746	120.532	8.704	-240452206592
174.815	120.234	8.637	-86422257664
176.130	120.317	8.585	-878793261056
175.222	120.311	8.585	-440773115904
175.686	120.066	8.474	-484129898496
175.195	120.063	8.474	-104946753536
176.231	120.582	8.459	-134037962752
173.550	120.539	8.459	-72005238784
176.056	120.762	8.326	-89387859968
176.569	120.900	8.216	-2420815953920
177.663	120.893	8.216	-243918880768
173.801	120.980	10.442	-226160082944
174.195	120.983	10.441	-144640671744
176.264	121.001	9.504	-238223966208
174.588	120.987	9.504	-215316725760
175.890	121.303	9.224	-34212454400
177.085	121.443	9.132	-119826000000
176.742	121.433	9.131	-30530992128
174.704	121.412	8.811	-157158785024
175.487	121.387	8.813	-384051118080
174.862	121.332	8.763	-386968059904
173.253	121.310	8.763	-175472918528
179.862	121.216	8.781	-199532871680
176.382	121.186	8.782	-85542305792
176.172	121.461	8.557	-2392844402688
172.740	121.458	8.557	-1814791192576
176.523	121.603	8.523	-302387593216
175.884	121.595	8.523	-159598280704
178.266	121.515	8.282	-1008198942720
177.439	121.490	8.282	-699618426880
176.278	121.912	8.177	-514452357120
174.667	121.913	8.178	-342037037056
174.296	121.838	10.267	-1210500513792
175.343	121.784	10.267	-242115428352
177.307	121.837	9.205	-127593021440
176.755	121.963	8.974	-1089588494336
176.358	121.937	8.975	-827821129728
177.663	121.937	8.979	-320981041152
175.874	121.990	8.880	-553350529024
171.930	121.991	8.880	-380427173888
176.573	122.518	8.695	-572447784960
173.053	122.510	8.695	-554258792448
176.096	121.976	8.667	-180378517504
175.890	122.592	8.608	-2693780209664
176.170	122.573	8.608	-1325980450816
178.523	122.603	8.099	-2403842654208
173.702	122.601	8.099	-431632613376
175.929	122.467	7.689	-892469000000
177.436	122.468	9.169	-712161558528
175.959	122.456	9.169	-349018521600
175.009	122.457	9.094	-306933137408
172.798	122.463	9.095	-185855868928
171.322	122.295	9.023	-548640587776
175.281	122.292	9.022	-143492153344
173.341	124.052	10.575	-340015251456
176.277	124.047	10.575	-936926969856
175.481	123.776	9.207	-349544775680
175.228	123.753	9.207	-91669487616
176.144	123.432	8.830	-944560209920
174.999	123.404	8.829	-539609923584
176.724	123.633	8.607	-610690531328
174.140	123.631	8.607	-726216278016
176.406	122.959	8.519	-542769020928
173.202	122.911	8.519	-192610435072
173.994	122.904	8.500	-305513693184
175.001	122.894	8.499	-611754573824
174.979	123.803	8.492	-1130213933056
174.067	122.871	8.393	-1263663841280
176.129	122.845	8.393	-528037052416
175.507	123.055	8.099	-923606515712
176.147	123.054	8.099	-360019722240
176.092	123.678	7.775	-1047850516480
174.068	123.660	7.775	-564173733888
171.889	124.848	8.803	-283896315904
175.871	124.841	8.803	-119652909056
175.283	124.749	8.778	-222493294592
179.050	124.740	8.779	-105677651968
177.235	124.619	8.500	-740956307456
174.180	124.630	8.499	-90004955136
175.340	125.632	9.477	-360371519488
177.813	125.641	9.477	-570376060928
175.579	125.647	8.716	-650769727488
175.634	125.656	8.715	-646424231936
176.698	126.080	8.451	-799181897728
174.297	126.077	8.452	-1139552813056
176.049	126.292	8.274	-1211037122560
176.724	126.244	8.273	-350190698496
175.876	125.692	8.108	-876742967296
178.774	125.673	8.108	-335874621440
173.661	126.390	9.764	-762626899968
175.628	126.361	9.764	-183719788544
174.430	126.698	9.426	-628884242432
175.482	126.689	9.425	-345429966848
177.307	126.090	8.853	-332175966208
173.885	126.014	8.855	-62532558848
175.635	126.539	8.570	-1219354951680
174.423	126.508	8.571	-201306062848
174.190	127.021	9.880	-212035436544
175.367	127.002	9.880	-208974839808
176.115	127.221	9.659	-239712272384
176.029	127.711	9.388	-575234965504
173.795	127.716	9.389	-156740648960
174.944	127.957	9.370	-512787841024
176.044	127.904	9.374	-892969222144
175.412	128.605	9.123	-354561490944
175.008	128.598	9.123	-225160331264
175.487	128.439	9.048	-696366858240
175.013	128.446	9.050	-359339065344
175.461	128.087	9.019	-267349295104
175.075	128.076	9.018	-128100401152
175.624	126.789	8.922	-556897533952
171.780	126.771	8.922	-304215031808
175.436	128.043	8.747	-1104815980544
171.875	128.038	8.746	-377221742592
179.252	128.313	8.179	-1156399759360
175.216	122.033	8.559	-277446721536
173.663	122.013	8.559	-385941962752
174.217	116.451	8.417	-61813882880
176.086	116.489	8.420	-50800087040
175.218	102.519	8.953	-93826203648
175.923	118.026	7.905	-1162136911872
176.426	118.013	7.905	-422162235392
174.203	112.206	7.487	-244818460672
174.729	112.207	7.487	-286259150848
177.192	117.968	8.346	-49609203712
