# Supplementary material for: Robust automated backbone triple resonance NMR assignments of proteins using Bayesian-based simulated annealing
Source: Nat Commun. 2023 Mar 21;14:1556. doi: 10.1038/s41467-023-37219-z (PMC10030768; doi:10.1038/s41467-023-37219-z)
Supplement: Supplementary file 3 — Source Data [file 41467_2023_37219_MOESM3_ESM.zip › SourceData/RunFiles/IL1B/peaklists/HNCOCA.pklist]

CrossPeakTypes	CA(i-1)_N_H
PositivePeakTypes	CA(i-1)_N_H
NegativePeakTypes
0.3	0.3	0.01
56.127	109.697	9.515	-1962329088
55.277	119.816	8.713	433558716416
56.217	101.795	9.665	206251098112
55.799	103.994	9.314	165330944000
56.270	109.722	9.624	323197370368
57.192	109.850	9.068	104345001984
55.509	109.454	8.976	483090759680
54.259	110.320	8.899	243925286912
54.444	109.546	8.826	997488525312
44.816	110.196	8.762	64911831040
55.595	109.591	8.578	351948210176
53.446	109.840	8.279	211297501184
45.125	109.225	8.201	1033190244352
63.710	110.350	8.078	352225394688
63.099	113.757	10.221	224607813632
58.399	113.879	9.652	77606158336
55.870	111.678	8.761	60198993920
54.728	111.387	8.456	215180673024
55.707	111.810	8.424	831935348736
56.299	111.954	8.181	1439915573248
55.890	113.782	8.094	590289960960
59.378	113.998	7.965	394373955584
57.478	114.228	7.813	233190326272
52.847	114.513	7.453	141337591808
52.950	114.882	9.345	409311379456
56.902	115.398	9.210	233336324096
56.295	115.795	9.204	246303113216
54.191	115.235	8.829	219044429824
54.291	115.842	8.581	878589640704
57.837	116.514	7.885	306690719744
56.006	117.053	7.561	180018642944
56.329	116.959	7.445	607444336640
52.499	116.462	7.303	240186163200
62.452	116.757	7.278	207395880960
62.475	117.310	7.294	85163343872
56.337	117.231	8.860	552334524416
53.075	117.546	8.821	179466403840
53.847	116.636	8.593	57393242112
51.050	116.945	8.543	713858088960
55.721	116.883	8.486	1339432108032
63.607	117.083	8.440	231286341632
57.050	117.321	8.122	293843173376
57.316	117.036	7.989	298982309888
58.260	117.401	7.978	193837481984
53.168	117.018	7.917	353530118144
62.220	118.024	10.082	182032203776
51.453	117.810	9.665	169177366528
52.582	117.797	9.627	75650252800
54.429	117.878	8.935	336368107520
56.112	118.520	8.384	547829874688
54.457	119.221	8.348	412966223872
58.702	119.335	8.297	485509431296
62.544	119.097	8.071	284820176896
56.787	118.908	7.985	620871024640
56.115	119.419	7.897	169009070080
54.396	118.936	7.740	58628710400
54.817	118.326	7.689	273354457088
54.686	118.659	7.651	794998000000
57.424	117.745	7.476	551488192512
58.521	118.627	7.449	241340907520
55.593	119.234	7.196	520087339008
56.781	119.157	9.470	600317100032
52.648	119.197	9.249	193747861504
58.404	118.700	8.966	23447023616
62.977	119.761	8.795	451398664192
57.167	119.712	8.718	1242284687360
55.277	119.816	8.713	433558716416
55.196	119.782	8.670	463079407616
53.271	119.304	8.659	325620858880
61.915	119.803	8.617	566309814272
44.556	119.619	8.521	284508127232
61.053	119.491	8.497	1118642765824
55.649	119.501	8.447	409981255680
62.534	119.652	8.159	802118828032
55.286	119.938	8.149	242312036352
54.710	120.245	8.062	572538486784
60.128	120.432	8.048	252791357440
55.389	120.094	7.727	552767062016
52.937	119.353	10.371	33107615744
59.547	120.469	9.492	428856016896
53.285	120.111	8.972	606691524608
53.855	120.779	8.912	342028976128
53.690	120.704	8.875	454071353344
58.602	120.220	8.734	540267446272
58.332	120.515	8.705	402761515008
57.285	120.270	8.637	96074489856
60.067	120.324	8.585	436672593920
57.023	120.047	8.473	157194862592
44.877	120.602	8.458	81211138048
62.407	120.764	8.326	73656213504
57.943	120.870	8.216	597696577536
55.563	120.971	10.442	254711103488
54.360	120.991	9.504	214295822336
52.603	121.299	9.222	47173554176
53.412	121.425	9.132	40272314368
54.343	121.415	8.813	387891625984
60.206	121.324	8.763	236531204096
53.855	121.172	8.781	102516998144
44.715	121.461	8.557	1639477936128
56.735	121.600	8.522	496440606720
58.953	121.510	8.282	432587014144
58.143	121.898	8.174	291616915456
55.232	121.811	10.268	383707742208
53.006	121.835	9.204	151175512064
46.528	121.948	8.974	685696876544
56.514	121.936	8.978	119468244992
58.855	121.978	8.880	634236895232
55.398	122.506	8.695	468740407296
55.709	121.966	8.666	76633202688
56.054	122.589	8.608	1160730640384
58.356	122.630	8.099	3685324423168
53.931	122.465	7.689	331301617664
53.749	122.467	9.169	308063371264
56.733	122.464	9.094	336838262784
65.571	122.272	9.022	205785890816
50.218	124.031	10.575	507992145920
53.979	123.767	9.207	131391586304
54.004	123.416	8.830	509200498688
58.372	123.647	8.607	659003146240
56.630	122.938	8.518	395692539904
55.284	122.893	8.499	470611722240
53.450	123.797	8.492	400468901888
56.111	122.853	8.392	529375068160
61.772	123.692	7.775	540337242112
62.450	124.864	8.803	228978458624
56.388	124.752	8.779	215881121792
61.052	124.615	8.500	157281058816
49.048	125.654	9.477	410960166912
53.987	125.639	9.278	7999214592
54.562	125.660	8.716	397600391168
59.308	126.055	8.451	808062418944
54.105	126.260	8.274	492197576704
62.521	125.701	8.108	341568978944
53.577	126.382	9.764	264170684416
59.031	126.699	9.425	515711926272
55.957	126.038	8.853	195203334144
60.187	126.546	8.569	500851015680
62.963	127.008	9.879	236164644864
61.296	127.252	9.658	158501535744
51.930	127.731	9.389	180380614656
55.347	127.953	9.370	645667487744
61.372	128.619	9.123	217602818048
61.017	128.463	9.048	400789798912
60.839	128.080	9.019	145663164416
61.853	126.793	8.922	440850382848
54.457	128.036	8.746	501474197504
58.797	128.315	8.179	518173687808
53.268	122.009	8.559	278394798080
56.104	116.405	8.418	93579149312
62.557	102.519	8.953	45191921664
44.019	112.228	7.487	417488764928
57.904	115.215	7.616	6997961728
53.863	115.630	6.873	12854466560
63.761	117.921	8.350	19365804032
