# Supplementary material for: Robust automated backbone triple resonance NMR assignments of proteins using Bayesian-based simulated annealing
Source: Nat Commun. 2023 Mar 21;14:1556. doi: 10.1038/s41467-023-37219-z (PMC10030768; doi:10.1038/s41467-023-37219-z)
Supplement: Supplementary file 3 — Source Data [file 41467_2023_37219_MOESM3_ESM.zip › SourceData/RunFiles/IL1B/peaklists/HSQC.pklist]

CrossPeakTypes	N_H
PositivePeakTypes	N_H
NegativePeakTypes
0.2	0.01
117.234	7.692	6736846336
116.776	7.726	5801668096
121.003	8.435	7974791168
126.079	9.710	5915683328
118.621	8.397	54390427648
122.500	7.707	36870900000
114.941	7.093	95034253312
114.939	7.498	104019763200
122.400	9.298	4979977728
121.345	9.344	5216461824
114.981	7.789	24551129088
111.301	8.471	14169851904
128.676	10.102	82558238720
101.783	9.666	56324206592
112.358	7.752	52756353024
103.994	9.318	57935831040
112.254	7.722	151367450624
109.697	9.625	72478695424
110.358	7.445	71609212928
113.250	7.687	214505930752
109.853	9.068	19009933312
109.426	8.977	110812307456
110.340	8.900	107824226304
109.549	8.827	284233105408
110.202	8.764	25497053184
109.574	8.579	120083775488
109.871	8.280	61760200704
109.208	8.202	204072796160
110.345	8.078	133253169152
113.754	10.218	75863711744
113.878	9.653	38523449344
111.689	8.764	26515048448
111.389	8.457	68114063360
111.778	8.425	143773892608
111.958	8.182	259114795008
113.783	8.093	140750684160
113.985	7.965	130073231360
114.228	7.815	51212926976
114.532	7.453	38787969024
114.898	9.347	129469759488
115.381	9.210	68386639872
115.795	9.204	76691070976
115.241	8.832	73465069568
115.833	8.581	202897522688
116.514	7.886	89303572480
117.043	7.561	46352629760
116.952	7.446	144278355968
116.436	7.301	55145746432
116.791	7.281	52123602944
117.266	7.300	25495980032
117.233	8.863	127227600896
117.543	8.824	57964806144
117.459	8.667	49297616896
116.722	8.595	14766978048
116.925	8.543	191744065536
116.898	8.487	296627044352
117.112	8.441	62595887104
117.330	8.123	77684031488
117.029	7.989	105253298176
117.379	7.978	57481752576
117.015	7.919	80054591488
118.011	10.082	45001129984
117.822	9.666	51946721280
117.805	9.628	31807506432
117.864	8.938	66638929920
118.522	8.385	116201881600
119.202	8.350	88948064256
119.354	8.300	119986323456
119.092	8.072	56702599168
118.905	7.984	187729936384
119.428	7.897	46745640960
118.917	7.740	15863814144
118.316	7.692	84629815296
118.659	7.651	195570483200
118.901	7.639	184099241984
117.734	7.475	128727228416
118.662	7.449	49363177472
119.224	7.197	110183948288
119.144	9.472	149355905024
119.199	9.250	67667058688
118.698	8.972	33027178496
119.747	8.796	119067508736
119.674	8.720	311702028288
119.798	8.717	143253716992
119.752	8.671	105524060160
119.285	8.660	101421826048
119.823	8.619	76833349632
119.599	8.517	58416848896
119.479	8.497	206996357120
119.485	8.448	94087954432
119.669	8.160	118916775936
119.948	8.149	65702313984
120.219	8.062	144969940992
120.426	8.046	63141707776
120.078	7.728	169093267456
120.445	7.060	12107296768
119.361	10.371	17391278080
120.445	9.494	92449128448
120.103	8.973	203894226944
120.772	8.915	103109976064
120.676	8.878	139418632192
120.192	8.737	142998142976
120.537	8.705	101596921856
120.276	8.639	14010722304
120.331	8.586	85439913984
120.100	8.579	26793746432
120.051	8.474	30374662144
120.608	8.461	14686284800
120.762	8.329	15843223552
120.885	8.217	193149272064
120.962	10.445	67472814080
120.978	9.506	49123012608
121.267	9.222	23727527936
121.426	9.132	13138918400
121.386	8.816	114525118464
121.309	8.765	98578612224
121.153	8.783	27954929664
121.457	8.557	257617215488
121.599	8.522	133090828288
121.503	8.284	136794120192
121.898	8.178	85717204992
121.815	10.267	135954046976
121.831	9.205	52586500096
121.937	8.975	184325062656
121.940	8.980	184325062656
121.967	8.882	118335922176
122.529	8.696	131794763776
121.955	8.668	18704549888
122.582	8.608	241877417984
122.609	8.099	421878333440
122.440	7.686	61406351360
122.455	9.169	78798036992
122.449	9.093	71162060800
122.280	9.022	86568828928
124.033	10.577	94925725696
123.764	9.207	39310839808
123.426	8.832	141332037632
123.633	8.607	147662962688
122.915	8.514	94085021696
122.885	8.500	114390114304
123.808	8.492	115791446016
122.856	8.395	127210848256
123.018	8.098	106406912000
123.684	7.777	151051010048
124.852	8.805	58730446848
124.751	8.782	77640245248
124.639	8.500	188137947136
125.632	9.479	95272378368
125.667	9.281	9070374912
125.665	8.718	117961375744
126.052	8.453	191014666240
126.264	8.276	167838892032
125.698	8.108	103651885056
126.382	9.766	84626309120
126.725	9.428	176607969280
126.045	8.856	68613529600
126.520	8.570	181250097152
126.985	9.883	60136857600
127.216	9.660	49176670208
127.711	9.393	58725404672
127.933	9.375	187301478400
128.622	9.123	52377505792
128.440	9.048	79163326464
128.035	9.018	39024758784
126.771	8.925	132226392064
128.037	8.748	62070329344
128.293	8.180	117813567488
122.028	8.561	76787703808
116.428	8.420	20493119488
102.517	8.955	5463554048
100.835	9.592	4449082880
117.999	7.905	130443132928
112.223	7.486	92249096192
115.220	7.608	9841664000
121.106	8.293	10495767552
115.617	6.873	7377847296
117.921	8.351	8467878400
