# Supplementary material for: Robust automated backbone triple resonance NMR assignments of proteins using Bayesian-based simulated annealing
Source: Nat Commun. 2023 Mar 21;14:1556. doi: 10.1038/s41467-023-37219-z (PMC10030768; doi:10.1038/s41467-023-37219-z)
Supplement: Supplementary file 3 — Source Data [file 41467_2023_37219_MOESM3_ESM.zip › SourceData/RunFiles/IL1B/peaklists/HNCACB.pklist]

CrossPeakTypes	CA_N_H	CA(i-1)_N_H	CB_N_H	CB(i-1)_N_H
PositivePeakTypes	CA_N_H	CA(i-1)_N_H
NegativePeakTypes	CB_N_H	CB(i-1)_N_H
0.3	0.3	0.008
53.851	101.770	9.665	884596342784
34.450	101.773	9.663	-402601279488
56.217	101.756	9.665	297075605504
62.927	101.763	9.666	-500746092544
60.171	103.979	9.315	645926289408
40.529	103.982	9.315	-451754065920
55.828	103.974	9.315	477985439744
30.968	103.984	9.314	-360756117504
60.189	109.716	9.624	1719299473408
70.759	109.716	9.624	-1246443864064
56.252	109.707	9.625	1016211832832
43.467	109.713	9.624	-686958968832
58.408	109.867	9.069	322138505216
70.263	109.864	9.069	-276087865344
57.180	109.838	9.068	210259492864
66.714	109.843	9.072	-172391186432
59.527	109.425	8.976	1731367665664
71.264	109.425	8.976	-1282308702208
55.520	109.412	8.976	833805090816
32.421	109.423	8.976	-757837070336
54.702	110.320	8.899	987429470208
37.197	110.312	8.899	-1134739193856
36.589	110.340	8.898	-387720445952
46.531	109.540	8.826	13030278561792
54.465	109.551	8.826	2781734764544
29.886	109.551	8.826	-1604895375360
44.023	110.196	8.761	551243000000
44.803	110.188	8.762	405363949568
55.468	109.582	8.579	1783307436032
39.449	109.564	8.578	-1768408481792
38.586	109.553	8.578	-659344588800
42.317	109.894	8.278	3237490000000
53.451	109.882	8.279	287777488896
44.240	109.854	8.277	-285505290240
44.538	109.205	8.201	6904231755776
45.114	109.208	8.201	2482083201024
55.623	110.335	8.079	1761685536768
38.647	110.332	8.078	-2102279798784
63.697	110.323	8.078	761209094144
30.722	110.341	8.077	-352199376896
55.296	113.781	10.223	854634594304
37.433	113.769	10.222	-957118021632
63.060	113.760	10.222	1343148261376
30.989	113.760	10.222	-583101317120
56.498	113.887	9.653	364862439424
63.638	113.892	9.653	-343794778112
58.419	113.793	9.652	99760029696
70.253	113.856	9.652	-88902369280
45.112	111.710	8.762	568214487040
55.930	111.664	8.759	75732615168
31.882	111.656	8.763	-102078496768
57.035	111.400	8.456	1227458609152
24.450	111.384	8.456	-925138026496
54.702	111.384	8.455	289591918592
27.640	111.388	8.454	-248829198336
44.698	111.823	8.425	12131791536128
55.724	111.810	8.425	1718536372224
28.922	111.812	8.425	-1094314360832
44.226	111.945	8.181	17763531751424
56.272	111.940	8.180	739561963520
62.351	111.943	8.180	-1261406912512
54.467	113.806	8.094	2093887258624
37.424	113.787	8.094	-2797780000000
55.894	113.803	8.093	2949537857536
30.222	113.810	8.093	-1589559951360
57.829	113.995	7.965	2770116542464
27.167	113.993	7.965	-1381216944128
59.366	113.998	7.965	671563644928
31.346	113.992	7.965	-574153162752
52.508	114.241	7.813	1165457752064
40.842	114.232	7.813	-944270671872
57.443	114.220	7.813	420082024448
31.134	114.222	7.813	-281464864768
60.113	114.515	7.453	410819559424
61.556	114.531	7.453	-640574947328
52.866	114.530	7.454	421984010240
40.303	114.530	7.452	-375101259776
44.808	114.906	9.345	7554309554176
52.988	114.900	9.345	729596035072
42.778	114.883	9.345	-614935691264
56.220	115.387	9.210	763424604160
62.933	115.399	9.210	-830464589824
56.932	115.369	9.210	727856906240
40.225	115.379	9.209	-588735709184
55.664	115.815	9.205	1508917116928
66.457	115.821	9.205	-1825508163584
56.254	115.795	9.204	587490000000
41.218	115.794	9.204	-392216248320
58.598	115.268	8.830	1507691331584
35.311	115.274	8.830	-995466739712
54.228	115.234	8.829	424056717312
41.321	115.230	8.829	-388856348672
39.981	115.847	8.581	-3403620810752
54.282	115.855	8.580	5450685743104
37.837	115.842	8.581	-1447330054144
57.422	116.532	7.885	2185168945152
40.574	116.534	7.885	-1721233571840
27.180	116.526	7.885	-299867602944
56.081	117.068	7.561	1738571382784
29.092	117.062	7.561	-874849370112
52.901	116.988	7.446	2783198838784
38.097	116.986	7.446	-3391476465664
56.303	116.971	7.446	1258826760192
28.388	116.974	7.446	-746073751552
55.981	116.484	7.303	1795039821824
40.636	116.484	7.303	-1439351177216
52.520	116.473	7.304	206508589056
54.463	116.759	7.278	1049577521152
33.832	116.762	7.278	-917091713024
62.436	116.738	7.279	561594957824
54.545	117.310	7.300	354595000000
62.466	117.310	7.298	232360000000
33.774	117.310	7.295	-385696000000
58.372	117.251	8.860	2756106518528
35.373	117.248	8.860	-1843292274688
56.303	117.239	8.860	1020820062208
29.694	117.234	8.861	-972651560960
52.990	117.558	8.822	1845873737728
31.661	117.566	8.822	-696914935808
44.560	117.550	8.821	-362464215040
41.962	117.443	8.663	878783299584
54.494	116.743	8.593	285227188224
39.891	116.752	8.592	-296673542144
53.858	116.722	8.591	108029059072
55.898	116.956	8.543	3937591099392
30.226	116.965	8.543	-2134630727680
51.046	116.953	8.544	1976316723200
19.091	116.955	8.543	-1466117652480
57.181	116.905	8.486	5443514531840
63.644	116.899	8.486	-7214387953664
55.735	116.889	8.485	2301557735424
29.998	116.888	8.485	-1457551572992
57.447	117.088	8.441	1690696941568
31.209	117.108	8.440	-1011518603264
63.564	117.261	8.439	336954654720
57.289	117.341	8.122	2123665244160
27.966	117.336	8.123	-1014416670720
30.856	117.325	8.122	-294087950336
56.011	117.055	7.989	2013910532096
28.726	117.049	7.989	-1182211244032
57.319	117.038	7.989	667988918272
27.957	117.026	7.988	-285160046592
58.135	117.412	7.978	1123986964480
34.328	117.410	7.978	-657693933568
63.002	117.405	7.978	-342945890304
56.318	117.028	7.917	2111607930880
28.430	117.029	7.917	-986602602496
53.192	117.019	7.918	699975204864
17.665	117.024	7.917	-501871149056
58.294	118.064	10.082	1023233687552
36.496	118.059	10.082	-716005441536
62.178	118.025	10.082	447573065728
30.865	118.025	10.081	-231450050560
55.528	117.824	9.665	1234699550720
32.408	117.820	9.665	-1143289675776
51.468	117.792	9.665	302443659264
38.905	117.795	9.664	-230354288640
56.256	117.815	9.627	872007925760
43.473	117.810	9.626	-619556110336
52.572	117.780	9.626	242849808384
42.612	117.800	9.628	-187389345792
51.601	117.894	8.935	2311739670528
30.578	117.888	8.935	-1397287026688
54.456	117.889	8.935	342728704000
37.431	117.867	8.935	-440817582080
56.735	118.533	8.384	2685197615104
65.287	118.532	8.384	-3239755907072
56.105	118.511	8.383	1262842806272
30.363	118.512	8.383	-693378744320
58.803	119.223	8.348	1982439096320
31.827	119.241	8.348	-1250860597248
54.464	119.233	8.348	1281092091904
33.874	119.237	8.347	-938345889792
58.780	119.342	8.298	3212490571776
64.928	119.359	8.298	-2297660702720
29.258	119.333	8.297	-794564624384
60.778	119.114	8.071	1309730668544
32.613	119.114	8.071	-866981183488
62.542	119.101	8.071	609024081920
31.324	119.100	8.071	-296385675264
54.817	118.926	7.985	3619773480960
40.301	118.923	7.985	-2889852387328
56.800	118.925	7.985	1055708282880
27.436	118.921	7.985	-698689519616
54.018	119.426	7.897	1543504265216
40.778	119.417	7.897	-1116128149504
56.082	119.419	7.899	218064896000
28.792	119.407	7.897	-159227920384
55.126	118.917	7.742	363703205888
33.685	118.940	7.741	-282274136064
54.473	118.914	7.741	107820556288
39.885	118.917	7.740	-78833737728
57.065	118.339	7.690	1642281566208
30.848	118.337	7.690	-739833151488
54.818	118.340	7.690	548776247296
40.297	118.344	7.691	-465054466048
49.061	118.670	7.650	4182867443712
21.005	118.669	7.650	-3447971119104
54.673	118.667	7.649	1816781258752
36.556	118.659	7.650	-1267921321984
55.292	118.918	7.639	4386632237056
33.787	118.918	7.639	-3416050630656
54.292	118.901	7.640	1021449732096
39.977	118.901	7.639	-846591426560
62.951	117.752	7.476	3314884280320
31.122	117.756	7.476	-2044190785536
57.423	117.749	7.476	589239156736
40.589	117.732	7.476	-513098317824
60.064	118.631	7.450	1181668343808
32.542	118.630	7.449	-737203126272
58.514	118.628	7.450	432645210112
37.379	118.618	7.449	-390521913344
55.425	119.237	7.196	3433639706624
33.590	119.231	7.196	-1933165723648
38.639	119.223	7.196	-451201794048
56.364	119.165	9.470	3303133675520
41.138	119.162	9.470	-2160940679168
28.409	119.157	9.470	-938653581312
54.680	119.220	9.250	1460706738176
36.562	119.210	9.249	-997703417856
52.664	119.185	9.249	404994785280
44.334	119.190	9.248	-365508395008
61.805	119.783	8.795	2468132683776
72.215	119.747	8.794	-1344758611968
62.965	119.783	8.795	1887547162624
30.514	119.775	8.795	-921828000000
54.330	119.729	8.717	4328172814336
37.830	119.712	8.718	-3695410151424
57.178	119.718	8.718	1866760323072
63.644	119.724	8.718	-2449967415296
52.981	119.722	8.713	1242380369920
42.799	119.824	8.714	-1097624190976
41.382	119.815	8.715	-1112210145280
56.275	119.803	8.670	1541278531584
62.343	119.800	8.670	-2175468961792
55.187	119.786	8.670	1578336387072
31.089	119.797	8.669	-374592176128
53.839	119.316	8.659	2481065558016
34.098	119.322	8.659	-1497801687040
53.279	119.301	8.659	1069348945920
45.643	119.301	8.659	-769672871936
61.382	119.835	8.618	2405639651328
32.256	119.832	8.618	-1669600378880
61.866	119.801	8.617	1575689388032
56.098	119.617	8.522	746085416960
28.813	119.620	8.521	-432987832320
44.541	119.625	8.520	1189178507264
58.363	119.495	8.497	3781011439616
63.274	119.479	8.497	-5197055131648
61.026	119.459	8.496	1521395433472
32.897	119.465	8.497	-1255640793088
56.309	119.501	8.447	1647936143360
29.662	119.497	8.447	-1735271907328
55.687	119.471	8.447	680904884224
66.446	119.479	8.447	-681193308160
60.991	119.665	8.159	3504342302720
32.456	119.664	8.159	-2330381516800
62.524	119.654	8.159	1760924270592
31.405	119.653	8.159	-766768840704
56.789	119.979	8.149	1588837744640
28.403	119.980	8.149	-1208596955136
55.306	119.951	8.148	224197705728
37.438	119.973	8.148	-245927542784
54.413	120.259	8.062	3890266767360
34.699	120.251	8.062	-2599465517056
37.194	120.238	8.062	-624114925568
54.690	120.426	8.049	1051097432064
27.624	120.415	8.048	-611471589376
60.140	120.399	8.048	143945400320
61.565	120.432	8.048	-299356192768
52.756	120.099	7.727	3953123131392
33.903	120.098	7.727	-2709615280128
55.410	120.099	7.727	584852570112
39.452	120.098	7.727	-627830947840
52.565	120.489	7.060	60179636224
40.917	119.381	10.368	-174528856064
52.968	119.377	10.367	150769221632
31.678	119.370	10.362	-73454551040
53.274	120.474	9.492	2195550000000
45.667	120.469	9.492	-1794252210176
59.520	120.455	9.492	1171476709376
71.262	120.447	9.492	-906760552448
54.473	120.131	8.973	4717875822592
29.897	120.127	8.972	-2599639580672
53.289	120.113	8.972	1444313825280
43.788	120.105	8.972	-1124105846784
56.621	120.797	8.913	1870321025024
64.546	120.799	8.913	-2348661866496
53.854	120.780	8.913	803670000000
34.483	120.781	8.913	-534831890432
51.482	120.719	8.876	2609939742720
38.896	120.714	8.876	-1923498770432
53.677	120.697	8.876	1066980737024
44.358	120.695	8.876	-861313040384
55.187	120.196	8.735	2566228017152
31.102	120.212	8.735	-562276925440
58.597	120.225	8.735	1383376486400
35.308	120.223	8.735	-947552714752
50.248	120.544	8.704	2006901587968
22.501	120.547	8.704	-1525178040320
58.311	120.509	8.704	730002882560
36.495	120.539	8.704	-496839622656
53.857	120.272	8.638	346487455744
38.013	120.265	8.638	-295411875840
57.292	120.318	8.640	116231946240
63.519	120.246	8.639	-165334351872
55.727	120.315	8.585	2294189654016
28.945	120.317	8.585	-1246534041600
60.057	120.317	8.585	978825707520
32.539	120.301	8.585	-736896221184
58.694	120.068	8.473	1065146646528
29.255	120.076	8.473	-692884996096
57.033	120.076	8.473	170785439744
24.374	120.052	8.473	-126257995776
55.730	120.616	8.458	320744488960
29.330	120.610	8.458	-256141656064
44.843	120.589	8.458	416559464448
61.758	120.790	8.327	278578003968
32.073	120.790	8.328	-255858343936
62.397	120.782	8.326	146204082176
51.049	120.909	8.216	4842115825664
19.087	120.915	8.217	-3546060161024
57.930	120.906	8.217	531509870592
28.056	120.913	8.216	-364785008640
51.955	120.992	10.442	997998592000
38.828	120.994	10.442	-750606286848
55.578	120.985	10.442	890408000000
41.474	120.983	10.441	-691784253440
53.110	120.978	9.505	811481000000
44.553	120.998	9.504	-658675400704
54.383	121.000	9.504	629991604224
34.698	121.002	9.504	-458564108288
56.737	121.287	9.222	441786630144
42.253	121.283	9.222	-357055201280
52.574	121.289	9.220	84889649152
54.687	121.425	9.132	330387161088
29.422	121.433	9.133	-184675827712
42.912	121.428	9.133	-87043481600
58.258	121.422	8.813	1865379872768
63.012	121.408	8.814	-2172960768000
54.370	121.381	8.814	1132007260160
32.767	121.370	8.814	-602743308288
53.452	121.312	8.763	1687189454848
36.488	121.310	8.763	-805900124160
60.193	121.305	8.763	621131661312
70.886	121.297	8.763	-355736551424
52.891	121.206	8.780	831708594176
40.323	121.210	8.782	-554521591808
34.095	121.208	8.782	-144860282880
56.050	121.459	8.557	6216487534592
29.222	121.454	8.557	-3501751271424
44.694	121.450	8.557	8599093379072
56.258	121.588	8.523	1825495449600
41.233	121.611	8.522	-1380478746624
56.741	121.615	8.523	1525674541056
42.253	121.613	8.523	-1357393428480
59.354	121.515	8.282	2290130354176
31.323	121.510	8.282	-1426353422336
58.957	121.487	8.282	2241740668928
50.644	121.925	8.177	1227989975040
41.405	121.930	8.177	-971916574720
58.116	121.925	8.177	835118694400
34.304	121.898	8.177	-652981633024
59.266	121.857	10.267	2312027242496
27.159	121.849	10.268	-2083612786688
55.226	121.802	10.267	993254703104
43.342	121.805	10.267	-703077875712
58.779	121.883	9.204	918713008128
62.524	121.880	9.205	-816681058304
53.025	121.863	9.205	374986309632
32.122	121.868	9.205	-208631824384
56.788	121.967	8.974	2794218061824
27.437	121.928	8.974	-1514909466624
46.529	121.956	8.974	3761791041536
57.936	121.955	8.979	779066212352
28.043	121.976	8.977	-640941948928
63.656	121.940	8.979	-527620014080
54.212	121.997	8.879	1993763192832
41.355	121.998	8.879	-1700608737280
58.835	121.990	8.880	1307961065472
64.920	121.984	8.880	-1510176849920
52.661	122.525	8.695	1807679225856
44.318	122.534	8.695	-1462902718464
55.415	122.515	8.695	1606331269120
33.582	122.524	8.695	-913998217216
56.119	121.972	8.667	464605675520
29.561	121.982	8.668	-327949451264
55.714	122.626	8.608	7567968305152
30.015	122.600	8.608	-4037927501824
56.014	122.582	8.609	4444572352512
29.206	122.584	8.608	-1601496940544
59.708	122.618	8.099	8624252387328
64.122	122.611	8.099	-12807349207040
58.359	122.660	8.099	3763433635840
63.280	122.611	8.099	-5517273464832
53.770	122.459	7.689	2229151203328
33.388	122.460	7.688	-1142385278976
30.285	122.465	7.689	-567948476416
58.933	122.459	9.169	2023042973696
27.502	122.455	9.168	-1028496424960
53.738	122.448	9.168	929138212864
33.376	122.450	9.168	-600957190144
53.656	122.450	9.094	1217396473856
44.367	122.450	9.094	-975821144064
56.734	122.464	9.094	579129835520
65.286	122.461	9.094	-653140099072
57.189	122.273	9.022	1758296801280
57.189	122.273	9.022	1758296801280
66.731	122.274	9.022	-1385637871616
65.559	122.254	9.022	450837000000
35.898	122.261	9.022	-434707234816
53.444	124.044	10.575	1225826238464
44.220	124.045	10.575	-1162796335104
50.245	124.048	10.575	1768541782016
22.410	124.033	10.575	-1404954476544
54.358	123.796	9.207	1090457174016
32.787	123.801	9.207	-538787708928
41.276	123.764	9.206	-306937659392
58.315	123.424	8.830	3430807502848
38.575	123.422	8.830	-3043555278848
54.022	123.398	8.830	1293054115840
29.255	123.397	8.830	-819973652480
54.131	123.645	8.607	2311391281152
41.809	123.649	8.607	-1903003435008
58.368	123.643	8.607	1855227953152
35.369	123.647	8.607	-1273083461632
58.519	122.978	8.519	1436436922368
37.376	122.962	8.519	-1455339339776
64.614	122.942	8.518	-921944981504
56.859	122.909	8.500	1532596584448
39.425	122.916	8.499	-1176434638848
55.287	122.895	8.499	1373589078016
33.775	122.905	8.499	-1109320138752
54.024	123.832	8.492	2548419264512
29.266	123.828	8.492	-1510262702080
53.456	123.818	8.492	1676546277376
36.462	123.824	8.493	-855377772544
61.733	122.880	8.393	3091974848512
31.713	122.881	8.392	-2030622081024
56.093	122.872	8.393	1408218431488
29.084	122.868	8.392	-743369211904
61.037	123.066	8.099	1951778996224
32.895	123.052	8.099	-1372278226944
38.565	123.035	8.099	-1034986848256
61.300	123.707	7.775	2385317462016
61.714	123.681	7.774	1330158239744
31.520	123.691	7.775	-1940752695296
55.279	124.877	8.802	1347601825792
41.363	124.862	8.801	-1203573227520
62.448	124.865	8.801	242324439040
31.274	124.878	8.802	-198635405312
65.566	124.772	8.779	891535097856
35.924	124.767	8.779	-564199555072
56.363	124.763	8.778	656198729728
55.887	124.659	8.499	1576113799168
31.911	124.651	8.500	-1068904480768
61.046	124.654	8.501	384339869696
69.688	124.653	8.501	-275561447424
55.231	125.659	9.477	1779607404544
43.346	125.656	9.476	-1325527859200
49.048	125.654	9.477	1129858859008
21.000	125.667	9.477	-901686493184
59.006	125.674	8.716	1804124028928
39.374	125.671	8.716	-1293383368704
54.569	125.675	8.716	1478814072832
29.908	125.671	8.716	-884320960512
53.294	126.054	8.451	2651651571712
43.794	126.050	8.451	-2012010643456
59.308	126.055	8.451	1926430000000
27.193	126.054	8.452	-1865600335872
55.361	126.256	8.275	2977775747072
33.310	126.251	8.274	-2347916853248
54.132	126.221	8.273	1372329082880
41.796	126.223	8.273	-1233749278720
62.460	125.717	8.108	3033081315328
31.254	125.725	8.108	-1258795565056
31.931	125.710	8.108	-668566355968
53.291	126.373	9.764	2439660437504
31.208	126.377	9.764	-1231095201792
43.513	126.358	9.764	-484206313472
54.301	126.733	9.426	1966015905792
36.685	126.714	9.425	-2422495248384
59.004	126.706	9.425	1480747909120
39.351	126.702	9.424	-1159023296512
53.025	126.063	8.853	1026271739904
32.146	126.058	8.853	-492668321792
55.957	126.038	8.853	517610995712
40.874	126.047	8.853	-430076493824
54.574	126.551	8.570	3160145920000
29.935	126.546	8.570	-1797844893696
60.181	126.516	8.570	1287416709120
40.537	126.531	8.571	-935678377984
55.580	127.014	9.880	1340442148864
41.473	126.997	9.880	-1060958044160
62.955	126.979	9.879	459497209856
31.100	126.983	9.879	-321648820224
56.922	127.207	9.659	905812639744
40.218	127.194	9.658	-744729214976
61.268	127.198	9.659	270569259008
31.341	127.177	9.659	-214520152064
55.872	127.711	9.389	1130426662912
30.971	127.746	9.389	-619312513024
51.942	127.725	9.389	606726651904
55.519	127.952	9.371	2762265853952
38.590	127.940	9.370	-2358479421440
33.302	127.939	9.371	-1477156667392
56.236	128.621	9.123	934269026304
30.279	128.623	9.122	-493381025792
61.369	128.617	9.123	480571457536
32.349	128.625	9.123	-344776572928
56.092	128.433	9.048	1786570342400
30.371	128.439	9.049	-951785291776
60.984	128.456	9.050	795046117376
32.434	128.443	9.049	-607615713280
56.075	128.067	9.019	763534114816
30.376	128.074	9.019	-419356344320
60.775	128.070	9.020	303936274432
32.588	128.046	9.021	-225673248768
53.588	126.815	8.922	1897182527488
43.511	126.817	8.922	-1472330989568
61.807	126.804	8.922	1458210996224
72.136	126.805	8.922	-868167385088
50.282	128.046	8.746	2118793035776
17.433	128.038	8.746	-1366581837824
54.469	128.034	8.746	841139027968
32.030	128.039	8.746	-516580245504
53.185	128.288	8.179	2792574943232
17.480	128.293	8.179	-778607919104
58.769	128.292	8.179	1147694219264
62.551	128.288	8.179	-1528144855040
53.999	122.029	8.559	967077593088
41.257	121.993	8.558	-964301225984
53.278	122.015	8.558	1118519164928
31.201	122.006	8.558	-609383284736
57.279	116.428	8.417	345013000000
63.500	116.484	8.418	-564825686016
56.119	116.387	8.417	133575278592
29.630	116.428	8.418	-63333445632
50.361	102.508	8.954	201067397120
17.382	102.517	8.953	-141874790400
53.940	118.028	7.905	2114789703680
30.304	118.027	7.905	-1849163382784
58.792	118.014	7.905	925107355648
31.832	118.020	7.905	-765999448064
61.054	112.205	7.487	965225545728
69.654	112.205	7.487	-782950203392
44.013	112.209	7.487	1161269477376
46.641	115.624	6.877	-73233416192
57.269	117.922	8.348	126620704768
