# Supplementary material for: Robust automated backbone triple resonance NMR assignments of proteins using Bayesian-based simulated annealing
Source: Nat Commun. 2023 Mar 21;14:1556. doi: 10.1038/s41467-023-37219-z (PMC10030768; doi:10.1038/s41467-023-37219-z)
Supplement: Supplementary file 3 — Source Data [file 41467_2023_37219_MOESM3_ESM.zip › SourceData/RunFiles/IL1B/peaklists/HNCO.pklist]

CrossPeakTypes	CO(i-1)_N_H
PositivePeakTypes	CO(i-1)_N_H
NegativePeakTypes
0.3	0.3	0.01
174.501	101.783	9.665	902608781312
176.013	103.985	9.315	740151525376
176.056	109.716	9.624	1461154742272
171.333	109.853	9.069	438781345792
172.188	109.454	8.975	1765999378432
174.429	110.327	8.899	1015713759232
176.929	109.544	8.826	4304992206848
173.184	110.223	8.761	278632497152
174.949	109.585	8.578	1536491651072
173.342	109.852	8.278	846393638912
174.941	109.233	8.201	4013393969152
176.557	110.350	8.078	1539719168000
178.165	113.760	10.221	1056048545792
174.693	113.880	9.651	322291433472
177.238	111.702	8.762	245074624512
175.281	111.396	8.455	1092300767232
176.136	111.808	8.424	3460067229696
174.406	111.948	8.181	5898235805696
177.426	113.785	8.094	2526723964928
178.268	113.993	7.965	1865050488832
177.753	114.232	7.813	1010480709632
179.866	114.519	7.453	627668025344
176.393	114.887	9.344	1810545246208
176.133	115.399	9.210	988703883264
176.520	115.797	9.204	1149519527936
175.876	115.231	8.829	905606332416
174.971	115.843	8.580	3613480976384
176.281	116.516	7.884	1343749750784
176.165	117.056	7.561	792648744960
174.761	116.964	7.445	2470927138816
172.745	116.460	7.302	883052052480
174.237	116.748	7.277	790979018752
174.387	117.266	7.298	300020334592
174.281	117.240	8.860	2275171893248
176.267	117.542	8.821	768108658688
171.496	117.460	8.665	1118797824000
174.826	116.722	8.595	254114496512
176.565	116.946	8.543	3203149070336
175.893	116.887	8.486	5037515866112
177.841	117.090	8.440	1033595912192
177.674	117.328	8.122	1287777943552
176.975	117.036	7.989	1403796586496
174.707	117.404	7.978	855559569408
179.253	117.022	7.917	1645970194432
177.454	118.035	10.082	764546449408
175.597	117.820	9.665	689199316992
174.085	117.806	9.627	470384836608
173.534	117.877	8.935	1434771652608
175.471	118.514	8.383	2235027161088
174.548	119.205	8.347	1797078122496
175.685	119.333	8.297	2134983311360
176.506	119.100	8.071	1095224262656
176.755	118.905	7.984	2690211381248
176.241	119.417	7.897	849882382336
175.379	118.941	7.740	230620168192
177.040	118.318	7.690	1214988419072
173.813	118.657	7.649	3141858492416
175.165	118.900	7.639	3123468042240
175.310	117.741	7.476	2406598049792
176.405	118.625	7.449	997522931712
175.124	119.226	7.196	2134480257024
175.279	119.154	9.470	2487985635328
176.566	119.196	9.249	874920869888
177.377	118.723	8.969	132515471360
175.002	119.775	8.794	1880134123520
174.283	119.711	8.718	4775771373568
171.892	119.813	8.714	1672082358272
176.601	119.657	8.668	2138222886912
176.584	119.285	8.664	1675903631360
172.431	119.809	8.617	2027524456448
174.348	119.616	8.521	1215752175616
175.503	119.487	8.497	4126833901568
173.212	119.497	8.446	1692305588224
176.340	119.653	8.159	2880632520704
173.329	119.939	8.149	1063099891712
173.983	120.232	8.062	2370513928192
175.306	120.424	8.048	1295723659264
174.525	120.087	7.727	2335963611136
173.093	120.454	7.059	46095540224
174.375	119.375	10.367	166669746176
174.053	120.463	9.491	1888964575232
176.692	120.103	8.972	2626704900096
174.891	120.780	8.912	1423551889408
175.005	120.702	8.875	1798964379648
174.785	120.201	8.735	2129626136576
173.751	120.540	8.704	1514917855232
174.202	120.278	8.638	367992000000
175.221	120.311	8.585	1813972254720
175.200	120.046	8.473	656047210496
173.562	120.610	8.458	309276049408
176.488	120.781	8.325	218904477696
177.660	120.873	8.216	2702615511040
174.188	120.968	10.442	1021611737088
174.587	120.988	9.503	942022852608
175.313	121.266	9.222	224239468544
176.752	121.424	9.132	181541765120
175.486	121.387	8.813	1676681412608
173.250	121.313	8.763	1047142465536
176.380	121.197	8.782	433968250880
172.742	121.463	8.557	5539897016320
175.883	121.597	8.522	2088149712896
177.440	121.511	8.282	1868903743488
174.675	121.914	8.177	1247334629376
175.337	121.813	10.268	1670678839296
177.305	121.838	9.204	669376643072
176.363	121.949	8.974	2749488955392
175.955	121.931	8.978	770011168768
171.931	121.977	8.880	2752820543488
173.050	122.519	8.695	1853246668800
176.232	121.934	8.667	348862054400
176.176	122.590	8.607	4778315218944
173.706	122.612	8.099	12761664847872
175.928	122.467	7.689	1309438771200
175.959	122.466	9.169	1406693277696
172.795	122.461	9.094	1368074485760
175.281	122.264	9.022	1107677151232
176.277	124.034	10.575	2051833200640
175.210	123.770	9.206	617364127744
175.003	123.421	8.830	2173877878784
174.136	123.644	8.607	2819387555840
173.200	122.936	8.518	1653963358208
175.003	122.900	8.499	1938944425984
174.870	123.799	8.492	1800065646592
176.133	122.856	8.392	2264790990848
176.150	123.027	8.099	2135432364032
174.067	123.687	7.775	2330050953216
175.877	124.859	8.803	938819846144
179.046	124.760	8.779	990025089024
174.198	124.633	8.500	964433805312
177.801	125.656	9.476	1790686527488
175.378	125.643	9.279	44488695808
175.633	125.656	8.715	1707197464576
174.294	126.054	8.451	3254398222336
176.721	126.258	8.274	2230386950144
178.772	125.697	8.108	1489132847104
175.616	126.378	9.764	1211034632192
175.477	126.698	9.425	2216468414464
173.881	126.061	8.852	838776520704
174.420	126.545	8.569	2098865111040
175.361	127.014	9.879	1082398277632
176.090	127.241	9.658	688473505792
173.800	127.731	9.388	818635866112
176.049	127.955	9.370	2687428460544
175.010	128.614	9.123	893098721280
175.014	128.455	9.048	1535335202816
175.078	128.074	9.019	608442777600
171.779	126.792	8.922	1823617843200
171.875	128.031	8.746	1708743458816
174.755	128.306	8.179	2129951981568
173.667	122.007	8.559	1214156111872
176.091	116.415	8.417	352179912704
182.547	102.513	8.953	129629356032
176.422	118.012	7.905	2228158988288
174.733	112.209	7.487	1604751458304
176.303	115.230	7.614	63035428864
176.878	121.080	8.292	143017345024
173.698	115.611	6.867	81412145152
178.145	117.932	8.348	93384736768
