# Supplementary material for: Robust automated backbone triple resonance NMR assignments of proteins using Bayesian-based simulated annealing
Source: Nat Commun. 2023 Mar 21;14:1556. doi: 10.1038/s41467-023-37219-z (PMC10030768; doi:10.1038/s41467-023-37219-z)
Supplement: Supplementary file 3 — Source Data [file 41467_2023_37219_MOESM3_ESM.zip › SourceData/RunFiles/IL1B/peaklists/HNCA.pklist]

CrossPeakTypes	CA_N_H	CA(i-1)_N_H
PositivePeakTypes	CA_N_H	CA(i-1)_N_H
NegativePeakTypes
0.3	0.3	0.01
50.837	125.822	8.561	40256843776
56.127	109.697	9.515	461820544
56.296	109.804	8.536	10981187584
60.222	125.822	8.568	61727800000
53.869	101.800	9.665	322444591104
56.229	101.804	9.665	212171685888
60.188	103.987	9.315	278893559808
55.831	103.967	9.315	197749899264
60.198	109.730	9.624	723431849984
56.276	109.724	9.624	426164781056
58.382	109.866	9.068	170944708608
57.182	109.860	9.066	96808714240
59.536	109.442	8.975	775285112832
55.533	109.432	8.976	391540703232
54.675	110.310	8.899	520860270592
46.566	109.558	8.826	2537656680448
54.474	109.574	8.826	1029869666304
44.057	110.166	8.760	106339328000
44.812	110.170	8.761	84547248128
55.476	109.595	8.578	1000299692032
42.364	109.884	8.278	699020869632
53.453	109.832	8.278	163635658752
44.580	109.199	8.200	1859263528960
55.620	110.343	8.078	970602643456
63.710	110.326	8.078	250109296640
55.315	113.770	10.221	424981266432
63.095	113.756	10.221	424560492544
56.540	113.899	9.652	224916013056
58.413	113.861	9.652	53523292160
45.144	111.703	8.762	112425664512
55.872	111.649	8.766	33853497344
57.029	111.398	8.455	512179044352
54.758	111.370	8.456	143800303616
44.731	111.821	8.424	2263747657728
55.729	111.814	8.425	647497187328
44.258	111.944	8.181	3401175269376
56.300	111.921	8.180	539800436736
54.461	113.791	8.094	1120140001280
55.896	113.804	8.093	1022267883520
57.861	113.996	7.965	954112475136
59.376	113.986	7.965	307037339648
52.530	114.239	7.813	466743820288
57.484	114.233	7.813	157647847424
60.138	114.541	7.453	369158914048
52.867	114.536	7.454	185408061440
44.838	114.912	9.345	1505592868864
52.984	114.891	9.345	328414199808
56.907	115.386	9.209	344082841600
55.677	115.814	9.205	854153363456
58.603	115.267	8.830	620299288576
54.236	115.233	8.829	184327061504
54.278	115.852	8.581	2258398347264
57.457	116.540	7.885	923935309824
56.102	117.081	7.561	606512873472
52.906	116.988	7.445	1377525825536
56.337	116.968	7.446	439644815360
55.994	116.487	7.303	745307635712
52.525	116.471	7.303	99318759424
54.460	116.772	7.277	465218764800
62.429	116.733	7.278	197054857216
54.548	117.310	7.297	195570171904
58.369	117.252	8.860	1137952555008
56.344	117.243	8.860	474691436544
53.003	117.562	8.822	659066650624
53.074	117.562	8.822	659066650624
42.011	117.436	8.663	428995477504
54.487	116.763	8.591	82377072640
55.900	116.963	8.543	1370235731968
51.078	116.954	8.543	802791227392
57.172	116.909	8.485	2980668506112
55.745	116.894	8.485	861257793536
57.448	117.080	8.442	691889897472
63.576	117.137	8.439	150984327168
57.278	117.352	8.122	800503169024
56.024	117.066	7.989	753458872320
57.316	117.035	7.990	246926721024
58.164	117.418	7.978	572402761728
56.348	117.034	7.917	694547644416
53.203	117.032	7.917	266871046144
58.294	118.067	10.082	460017172480
62.200	118.025	10.082	178268618752
55.539	117.822	9.665	573846323200
51.468	117.774	9.664	126036770816
56.279	117.808	9.627	358739410944
52.573	117.776	9.626	138768547840
51.606	117.892	8.935	846417887232
54.441	117.892	8.935	200219017216
56.747	118.543	8.384	1529102204928
58.817	119.228	8.348	784808673280
54.483	119.228	8.347	567610179584
58.809	119.355	8.297	1580369969152
60.800	119.129	8.071	580305813504
62.536	119.116	8.071	201029435392
54.840	118.923	7.985	1396258111488
56.802	118.921	7.985	449317568512
53.989	119.428	7.898	581207588864
56.110	119.424	7.897	115058409472
55.178	118.924	7.740	156095709184
57.059	118.350	7.690	609864908800
54.847	118.369	7.690	227127427072
49.088	118.670	7.650	1743680045056
54.650	118.659	7.650	725071298560
55.309	118.916	7.639	1813859401728
62.971	117.754	7.476	1365238218752
57.428	117.741	7.475	271311339520
60.073	118.645	7.449	508585541632
58.515	118.627	7.449	188610215936
55.446	119.253	7.196	1291507990528
56.452	119.177	9.470	1447876100096
54.686	119.237	9.250	579939532800
52.672	119.204	9.249	158291410944
58.085	118.695	8.970	89962692608
61.840	119.777	8.795	935487406080
62.979	119.769	8.795	644036689920
54.324	119.713	8.718	1858289401856
52.993	119.722	8.712	532277755904
56.307	119.794	8.670	951371825152
55.215	119.775	8.670	587710857216
53.839	119.336	8.659	1008615751680
61.414	119.831	8.618	951857709056
56.120	119.619	8.520	358701531136
44.572	119.613	8.521	342935961600
58.357	119.498	8.497	2068611203072
61.039	119.466	8.496	777621143552
56.350	119.508	8.447	849276174336
55.612	119.482	8.444	309712060416
61.005	119.664	8.159	1508752752640
62.528	119.642	8.159	562897813504
56.796	119.981	8.149	709416321024
55.274	119.936	8.148	109075005440
54.455	120.283	8.061	1727116738560
54.690	120.426	8.049	710580502528
60.150	120.448	8.047	166867812352
52.761	120.105	7.727	1506265399296
55.416	120.095	7.727	291423256576
52.605	120.450	7.061	30040422400
55.942	119.402	10.367	95274786816
52.976	119.372	10.367	58094817280
53.295	120.489	9.492	976553508864
59.536	120.463	9.492	517106368512
54.478	120.142	8.972	1670789201920
53.320	120.123	8.972	603979776000
56.638	120.789	8.913	1063127744512
53.891	120.769	8.913	313275908096
51.482	120.703	8.875	1029676466176
53.712	120.684	8.876	465038540800
55.214	120.204	8.734	937273589760
58.600	120.234	8.734	590006190080
50.262	120.542	8.704	807812071424
58.347	120.492	8.705	331693817856
53.857	120.272	8.638	156342157312
57.275	120.277	8.638	58745356288
55.728	120.321	8.585	800396017664
60.061	120.331	8.585	424383873024
58.677	120.061	8.474	431699263488
57.023	120.047	8.473	80936493056
55.764	120.553	8.458	140346392576
44.935	120.629	8.460	75344691200
61.792	120.773	8.326	137130254336
51.078	120.903	8.216	1979295465472
57.958	120.905	8.217	274948161536
51.972	121.002	10.441	383452676096
55.589	120.974	10.442	350995611648
53.136	121.092	9.501	394638983168
54.367	120.994	9.504	267416256512
56.753	121.300	9.223	191769411584
52.607	121.324	9.221	37511151616
54.707	121.453	9.131	119935385600
53.461	121.452	9.132	28278550528
58.259	121.438	8.813	1003985436672
54.368	121.418	8.813	437568471040
53.473	121.342	8.763	573044948992
60.212	121.322	8.763	245510832128
52.910	121.219	8.781	315103608832
56.068	121.465	8.556	2145907900416
44.725	121.459	8.557	1627781332992
56.258	121.588	8.523	871466000000
56.735	121.600	8.522	791339859968
59.425	121.515	8.282	1079077568512
58.953	121.510	8.282	869982208000
50.687	121.935	8.177	475177484288
58.117	121.922	8.178	379927592960
59.307	121.833	10.267	1067318247424
55.256	121.781	10.267	432420552704
58.794	121.869	9.204	435139182592
53.006	121.835	9.204	138888478720
56.777	121.962	8.974	1187504979968
46.564	121.951	8.974	727898652672
57.985	121.936	8.979	394701733888
54.212	121.997	8.879	931513761792
58.852	121.991	8.880	755136462848
52.675	122.512	8.695	870818775040
55.420	122.493	8.695	626463539200
59.704	122.604	8.099	5125173673984
58.356	122.630	8.099	1988949442560
53.819	122.470	7.689	928870170624
58.958	122.465	9.169	727398285312
53.770	122.458	9.168	374033252352
53.699	122.457	9.094	523474632704
56.752	122.455	9.094	340026195968
57.188	122.309	9.022	827490107392
65.562	122.294	9.022	240938975232
53.481	124.062	10.575	604724264960
50.259	124.057	10.575	748029345792
54.325	123.764	9.206	452175495168
58.318	123.437	8.830	1449996976128
54.004	123.416	8.830	481511768064
54.133	123.626	8.607	1054897209344
58.370	123.625	8.607	803562258432
58.514	122.960	8.518	671429492736
56.630	122.938	8.518	648453292032
56.855	122.902	8.501	837210931200
55.303	122.895	8.499	550434373632
54.024	123.832	8.492	976363651072
53.450	123.797	8.492	548347000000
61.771	122.865	8.392	1334337994752
56.109	122.848	8.393	509417553920
61.038	123.059	8.099	916819804160
61.300	123.707	7.775	1019044167680
61.772	123.692	7.775	655109521408
55.303	124.857	8.802	601363644416
62.450	124.864	8.803	120384372736
65.563	124.748	8.778	366092288000
56.388	124.752	8.779	260470636544
55.892	124.617	8.500	759348264960
61.044	124.599	8.500	240446472192
55.255	125.625	9.476	716711133184
49.085	125.638	9.477	462494826496
61.261	125.642	9.277	22091145216
59.043	125.643	8.716	738154708992
54.584	125.641	8.716	517584060416
53.323	126.078	8.451	1209535430656
59.307	126.082	8.451	957705486336
55.373	126.297	8.274	1293682999296
54.135	126.266	8.273	558952873984
62.454	125.684	8.108	1236021018624
53.340	126.390	9.764	937856729088
54.295	126.684	9.426	1058422784000
59.036	126.692	9.425	628745830400
53.027	126.090	8.853	384166363136
55.973	126.070	8.853	226359214080
54.583	126.532	8.570	1141041397760
60.179	126.502	8.570	586567843840
55.580	127.014	9.880	563182305280
62.959	127.004	9.879	201031581696
56.921	127.247	9.659	407076241408
61.287	127.226	9.658	136463433728
55.855	127.711	9.387	537684443136
51.967	127.690	9.389	244601880576
55.525	127.937	9.371	1583588573184
56.261	128.602	9.123	349864787968
61.381	128.604	9.123	189169041408
56.116	128.437	9.048	649117564928
60.998	128.439	9.049	344174297088
56.088	128.097	9.020	261225611264
60.839	128.080	9.019	129735000000
53.625	126.791	8.921	802720972800
61.840	126.763	8.922	521880993792
50.282	128.046	8.746	741444550656
54.489	128.042	8.747	268935069696
53.185	128.288	8.179	1046389129216
58.785	128.299	8.179	618508058624
54.004	122.052	8.558	484691050496
53.300	122.031	8.559	388703485952
57.279	116.428	8.417	182220619776
56.153	116.408	8.417	52275142656
50.380	102.518	8.953	63393112064
53.957	118.034	7.905	1035596857344
58.805	118.021	7.905	387932422144
61.047	112.194	7.487	656617242624
44.048	112.206	7.487	252998008832
54.693	115.197	7.604	31910234112
52.559	115.675	6.870	44703997952
57.186	117.998	8.345	60668747776
