# Supplementary material for: Robust automated backbone triple resonance NMR assignments of proteins using Bayesian-based simulated annealing
Source: Nat Commun. 2023 Mar 21;14:1556. doi: 10.1038/s41467-023-37219-z (PMC10030768; doi:10.1038/s41467-023-37219-z)
Supplement: Supplementary file 3 — Source Data [file 41467_2023_37219_MOESM3_ESM.zip › SourceData/RunFiles/IL1B/peaklists/HNCOCACB.pklist]

CrossPeakTypes	CA(i-1)_N_H	CB(i-1)_N_H
PositivePeakTypes	CA(i-1)_N_H
NegativePeakTypes	CB(i-1)_N_H
0.3	0.3	0.01
56.264	101.730	9.666	37468569600
62.964	101.748	9.666	-350018404352
43.428	109.660	9.626	-494566572032
32.290	109.402	8.978	-1069878673408
54.325	110.274	8.900	109897662464
36.596	110.295	8.900	-343961337856
54.449	109.523	8.828	215210328064
29.755	109.563	8.828	-1256002945024
44.775	110.154	8.764	85106163712
38.502	109.552	8.580	-489131409408
44.209	109.845	8.279	-355556556800
45.074	109.186	8.201	1171889192960
59.570	113.935	7.964	39385194496
31.039	114.196	7.814	-316524822528
40.268	114.498	7.452	-187623849984
42.768	114.852	9.347	-724767670272
41.155	115.750	9.204	-541883498496
28.613	117.016	7.561	-207267692544
52.507	116.421	7.301	59567374336
40.825	116.424	7.301	-290728378368
33.639	116.692	7.279	-245288517632
33.582	117.310	7.295	-55730274304
18.935	116.917	8.543	-1454229028864
55.755	116.854	8.487	238445658112
63.716	117.122	8.440	53201326080
31.391	117.072	8.441	-312149442560
27.837	116.998	7.988	-503199662080
17.506	116.965	7.917	-571161575424
62.258	117.983	10.083	63837659136
30.885	118.018	10.084	-369590730752
51.475	117.813	9.665	49013596160
38.835	117.797	9.665	-369790451712
37.344	117.829	8.938	-329241985024
56.165	118.462	8.387	128585596928
54.528	119.112	8.348	21099530240
62.541	119.092	8.073	19407749120
56.828	118.855	7.983	142115962880
56.003	119.458	7.901	8130761728
39.925	118.911	7.740	-63897260032
54.900	118.308	7.690	86857039872
40.242	118.291	7.691	-467068878848
36.470	118.617	7.650	-1126779584512
54.317	118.820	7.640	202451501056
39.904	118.861	7.638	-996395843584
40.502	117.698	7.473	-887511121920
37.298	118.567	7.445	-411377467392
44.274	119.153	9.251	-449450377216
62.965	119.747	8.797	97800126464
63.736	119.676	8.720	-1704677343232
41.326	119.761	8.716	-786840616960
55.224	119.723	8.671	149881749504
45.648	119.238	8.660	-640417398784
31.861	119.784	8.618	-220092563456
32.775	119.460	8.498	-1424038952960
66.556	119.448	8.449	-741418795008
62.639	119.635	8.161	123110785024
31.304	119.648	8.161	-727853629440
55.335	119.921	8.149	89560989696
37.354	119.911	8.149	-484345380864
54.754	120.197	8.061	246644916224
37.111	120.183	8.062	-994111782912
55.437	120.026	7.727	205163151360
31.552	119.322	10.374	-23911604224
59.608	120.424	9.495	91790336000
71.373	120.405	9.495	-543042437120
43.750	120.097	8.974	-1013855027200
53.907	120.739	8.915	102375178240
34.369	120.742	8.915	-602441383936
44.338	120.640	8.878	-941760708608
35.215	120.169	8.737	-1182363549696
36.405	120.495	8.705	-766926651392
63.597	120.223	8.639	-83419938816
32.438	120.277	8.584	-660133249024
57.023	120.047	8.473	33410334720
24.318	120.001	8.472	-204197429248
44.883	120.582	8.463	42325057536
31.237	120.701	8.329	-41037651968
46.642	121.219	9.222	-85112397824
42.978	121.357	9.131	-46303846400
54.339	121.346	8.816	137544433664
60.183	121.252	8.765	68879106048
70.855	121.278	8.765	-373959131136
33.978	121.137	8.784	-156578185216
42.219	121.565	8.521	-895063556096
27.451	121.487	8.286	-512764084224
34.222	121.886	8.178	-416998424576
43.312	121.780	10.270	-829211279360
52.991	121.778	9.204	41051865088
32.010	121.802	9.204	-332173803520
64.902	121.967	8.880	-748626116608
55.426	122.489	8.697	152924274688
33.570	122.493	8.697	-840651898880
29.291	121.917	8.668	-39926923264
29.199	122.582	8.608	-1175994236928
63.370	122.561	8.100	-3876420059136
30.254	122.442	7.688	-358059474944
33.305	122.434	9.169	-449955921920
65.344	122.453	9.094	-675689922560
22.366	123.989	10.579	-660927676416
41.216	123.722	9.207	-264884224000
29.139	123.398	8.832	-879176581120
35.279	123.615	8.607	-1239013261312
64.652	122.914	8.519	-779624382464
28.955	122.812	8.394	-774536429568
38.502	123.001	8.099	-1052479324160
31.598	123.656	7.777	-1043767492608
31.125	124.840	8.805	-516443668480
41.108	124.708	8.780	-304937566208
69.804	124.585	8.500	-76976300032
20.879	125.622	9.479	-923561754624
54.600	125.631	8.717	123077984256
29.779	125.624	8.716	-688263266304
27.071	126.029	8.452	-1520218406912
41.756	126.218	8.276	-1016730091520
31.865	125.710	8.108	-472713560064
43.468	126.329	9.766	-602723975168
39.299	126.690	9.428	-979032997888
40.870	126.045	8.827	-5556310000
40.485	126.501	8.571	-1050981433344
30.990	126.974	9.884	-546014560256
31.235	127.191	9.660	-359694663680
38.770	127.691	9.393	-389156044800
33.212	127.914	9.375	-1218543616000
32.249	128.585	9.123	-343149379584
32.339	128.400	9.049	-632518148096
32.588	128.046	9.021	-236646219776
61.925	126.756	8.925	103068663808
72.238	126.743	8.925	-803587883008
31.977	127.990	8.747	-191497404416
58.797	128.315	8.179	57926300000
62.610	128.284	8.180	-790283878400
31.081	121.971	8.561	-372774207488
29.623	116.504	8.420	-58757373952
31.726	118.009	7.907	-721979113472
43.959	112.192	7.486	497613012992
