# Supplementary material for: Robust automated backbone triple resonance NMR assignments of proteins using Bayesian-based simulated annealing
Source: Nat Commun. 2023 Mar 21;14:1556. doi: 10.1038/s41467-023-37219-z (PMC10030768; doi:10.1038/s41467-023-37219-z)
Supplement: Supplementary file 3 — Source Data [file 41467_2023_37219_MOESM3_ESM.zip › SourceData/RunFiles/ecTS/peakLists/hncaco.pklist]

CrossPeakTypes	H_CO_N	H_CO(i-1)_N
PositivePeakTypes	H_CO_N	H_CO(i-1)_N
NegativePeakTypes
0.02	0.3	0.3
7.612050056	181.1373749	125.6276016	64.76129913
7.532949924	181.0335693	125.496933	604.7559814
8.770859718	180.4298096	120.3714066	11.93000031
8.263230324	180.4547424	115.8623428	7.226699829
8.081049919	180.2768707	115.1675415	6.614500046
7.891250134	180.2375641	117.7513199	15.31739998
8.184029579	180.0862732	123.4040833	5.730100155
8.434760094	180.0664825	121.4508667	6.225999832
8.179249763	180.0578003	117.5263672	14.34819984
6.595860004	180.0939941	117.3960495	15.21829987
8.936200142	180.016983	128.6286316	42.10010147
8.450059891	180.0126801	124.6156616	5.446899891
7.613540173	179.9940186	120.2990723	18.61300087
9.357620239	180.0213165	118.4359436	12.61170006
7.377669811	179.8364258	118.1190186	10.10709953
7.864709854	179.8528442	115.076973	4.19299984
7.894989967	179.6610718	121.9322205	18.23539925
8.000459671	179.6615753	119.4854584	6.172800064
8.412790298	179.5959778	122.151329	9.503899574
8.433989525	179.5629883	121.3992233	20.73469925
8.467359543	179.5771484	120.3391037	9.127799988
8.139100075	179.5463867	118.5528336	31.31970024
9.472929955	179.5281982	131.2787018	10.94019985
7.111020088	179.5295868	121.8287735	8.673999786
9.194199562	179.4230499	121.6678772	8.895500183
8.791110039	179.4404144	120.9763107	21.72550011
7.898970127	179.433136	117.8709869	6.197899818
9.033920288	179.4305573	116.6762466	7.004600048
7.941629887	179.3184509	118.2054367	4.935500145
7.006849766	179.3827057	113.3887711	12.54500008
8.497340202	179.1830597	116.3647308	8.912599564
6.673339844	179.2111206	113.4218292	6.491399765
7.615149975	179.1634064	121.8235397	10.63090038
8.322239876	179.0739594	119.1280823	6.220900059
9.46957016	178.9782257	131.2997437	7.670700073
6.681079865	179.0054016	121.7352905	5.261199951
9.163000107	178.9445038	123.9651184	39.05770111
7.457129955	178.8964539	120.1768036	8.91989994
8.18266964	178.7358551	123.3908386	22.08429909
8.775979996	178.7380524	120.285202	5.725200176
7.122119904	178.7851105	119.903511	15.85630035
7.613019943	178.7018585	120.2553406	13.17510033
8.010899544	178.6888428	119.0903091	37.14680099
9.713970184	178.6104889	124.4891663	11.14150047
8.271100044	178.5964355	120.9817734	43.60609818
8.63214016	178.6422119	118.6835327	23.3946991
9.043219566	178.6293488	117.7711411	7.592199802
9.155269623	178.5801392	126.6849365	23.17810059
8.179120064	178.5711823	125.9551697	40.10739899
7.808189869	178.5654755	121.9919891	13.51539993
8.429059982	178.5209351	121.5328979	14.70250034
8.330329895	178.5312958	119.1041336	24.4762001
7.73360014	178.5195618	116.0406265	31.45129967
6.860479832	178.5048523	118.1955338	7.578700066
10.23810005	178.5155182	116.5029297	11.37469959
7.696080208	178.4280396	121.0089264	23.30660057
8.123250008	178.3742218	119.3230515	20.72369957
8.386679649	178.4291229	118.2071533	6.577000141
9.046730042	178.37677	116.6884766	13.29520035
7.633339882	178.3875122	112.0314865	6.31400013
9.494270325	178.3150787	126.4114075	16.98800087
8.024589539	178.3422546	114.3124084	6.863299847
7.30092001	178.3406219	112.9627228	29.89450073
8.789079666	178.1653748	120.984581	9.432200432
7.997900009	178.1629181	119.4699173	9.017100334
7.014160156	178.2132721	119.4762802	11.86520004
8.642560005	178.1667938	118.3481903	17.39949989
7.012889862	178.2126923	113.3291016	5.465300083
8.433970451	178.1412354	121.5560608	31.34630013
6.519859791	178.1316833	118.1251373	23.83449936
8.264349937	178.1196899	112.0414734	14.11800003
8.642040253	178.0630188	126.1970673	34.67750168
8.68255043	178.0279694	118.9440231	13.84300041
9.354390144	178.0387878	118.4355927	20.75009918
6.59744978	178.0401154	117.3470612	6.507599831
8.271909714	178.0480804	115.7967834	10.2276001
8.330160141	177.881958	119.2523499	4.171700001
8.178850174	177.9125061	114.1289902	11.54150009
8.463529587	177.7917633	126.691803	15.97039986
7.490570068	177.8145142	123.1161575	35.17979813
9.200260162	177.8418884	121.6135406	4.465899944
8.379449844	177.8585052	121.5311584	47.38119888
7.547150135	177.8079987	115.6339188	27.79579926
8.02161026	177.808197	109.0964432	6.278399944
8.511030197	177.7129669	121.6049728	6.556900024
9.036179543	177.6943512	121.4383774	13.85990047
7.816150188	177.6745758	119.0398407	9.117899895
7.766620159	177.7177277	117.9714508	21.88240051
6.885019779	177.6661682	114.650177	12.44250011
8.284009933	177.6727753	110.9204712	4.658199787
8.430069923	177.6261597	122.4935379	20.76549911
7.806779861	177.6008148	121.9906616	6.412499905
7.968299866	177.5819855	119.9018402	12.38500023
8.714779854	177.6307678	116.0416565	17.67630005
8.492210388	177.5457764	130.5357208	12.59729958
9.196339607	177.5709381	125.5283585	9.060600281
8.117710114	177.558548	120.269043	5.341100216
8.139900208	177.5374908	118.089592	6.190700054
8.455459595	177.501358	124.6876831	29.6067009
8.179320335	177.4803009	114.1222534	10.68560028
7.018799782	177.3714752	121.9272995	55.95629883
8.270810127	177.3877716	120.9745483	28.89480019
8.700160027	177.3736572	120.0899887	7.294700146
7.874790192	177.337616	125.2233963	53.06750107
9.499259949	177.3436127	123.8885727	9.33880043
8.64702034	177.2944946	118.3288727	7.469799995
8.504639626	177.2865906	114.2539368	8.602399826
8.039569855	177.2541809	120.7184067	10.12440014
7.166619778	177.2371521	119.7335434	11.13080025
8.80945015	177.2805328	108.3099365	19.56920052
8.603010178	177.164917	122.121582	17.83429909
7.257269859	177.1915588	117.3042831	26.14579964
8.082619667	177.1691742	115.2471237	23.55979919
7.711030006	177.0701447	117.966507	8.370900154
8.128769875	177.04776	120.288147	54.48649979
7.845320225	177.01297	118.5570068	54.90209961
9.042519569	177.0084381	117.7616425	20.63470078
8.289830208	177.0193024	117.2742691	6.465899944
8.447890282	177.0452423	114.3387833	34.76029968
7.964220047	176.9922028	121.3470535	6.554599762
7.106729984	176.8922882	121.85672	20.03079987
7.924789906	176.8545227	116.3406219	4.481900215
7.933229923	176.8650665	114.1287613	15.91849995
8.620739937	176.8093872	126.9050522	6.432199955
8.475850105	176.8001404	124.0804214	69.51039886
8.223290443	176.7870178	122.3397064	46.18069839
8.60144043	176.8161774	121.1784897	14.30959988
8.048069954	176.7954712	120.7275009	14.05920029
7.164810181	176.7984467	119.697258	43.25569916
8.325229645	176.8279419	117.8751678	18.5109005
7.636559963	176.7912292	112.0057678	14.65250015
6.488770008	176.8001404	111.9386673	13.93789959
9.246620178	176.7195129	127.7055664	8.109199524
7.6697402	176.7434082	118.3702621	30.53650093
8.169989586	176.6839447	114.3523178	17.40209961
9.112600327	176.6892395	114.0043564	12.47679996
8.47838974	176.5860596	126.7382965	37.86370087
9.189789772	176.6027069	125.5524063	19.17740059
9.255209923	176.6208496	123.4321213	57.08209991
7.699329853	176.604126	120.9849091	8.632100105
7.91121006	176.6053925	118.9210129	4.945300102
7.858240128	176.6244965	115.7996674	31.68499947
7.958089828	176.5740204	115.4604874	4.753099918
6.672629833	176.5655212	113.3933563	18.4178009
9.241020203	176.5276947	129.4629822	32.30149841
8.095000267	176.5283661	120.7220917	204.2760925
9.071490288	176.5452423	119.8653412	52.52009964
7.729469776	176.5398712	117.7267609	4.131800175
7.14470005	176.4412842	116.7029419	5.886600018
8.495550156	176.438797	116.3357773	42.06719971
7.917520046	176.416748	116.2007828	11.92020035
7.618780136	176.3544769	121.7574005	4.72879982
6.490310192	176.3896332	114.8161087	15.20600033
8.151880264	176.337677	127.2730865	42.37049866
7.614019871	176.280899	125.6279297	38.10739899
7.532820225	176.276886	125.4969864	407.7611084
8.534130096	176.277771	125.2160034	13.88090038
8.41312027	176.2822113	122.1852036	28.07509995
7.601480007	176.2776794	107.3313904	7.945499897
8.252759933	176.2662964	129.108551	238.614502
8.892479897	176.2342682	123.2973404	6.424200058
9.519049644	176.2589417	120.2233124	11.0302
7.855490208	176.2206116	119.6184769	13.12959957
9.11616993	176.1965027	114.0286865	39.64860153
7.926790237	176.2376862	112.4284134	13.24330044
9.152290344	176.1755524	127.6810303	17.94799995
7.287479877	176.1555176	118.8421631	9.265399933
6.689189911	176.1158752	121.7180328	5.243299961
6.977109909	176.0684662	115.6940384	14.35789967
8.93391037	176.0138245	128.5983276	10.55430031
8.823849678	176.0399628	126.59021	16.48690033
8.361399651	175.9983978	119.5252609	4.25369978
9.019089699	176.0420837	118.6567612	18.21439934
6.524290085	176.042984	118.1235428	6.262199879
7.9646101	176.0129852	115.6587067	16.7451992
8.594409943	175.9471893	128.6595154	4.554399967
8.418290138	175.9377441	127.1785965	12.59189987
9.033280373	175.9762878	121.4611435	30.86380005
7.823279858	175.9576416	119.0604782	9.755200386
7.469379902	175.9677734	118.4878769	18.90600014
8.466340065	175.8550415	132.3269958	8.225500107
7.45678997	175.8533936	120.1719131	6.17689991
9.498450279	175.8076477	123.8719177	7.3270998
8.224189758	175.7817383	122.3115463	32.3728981
8.146229744	175.8188324	118.0370102	21.83690071
8.253499985	175.7474976	129.1096191	89.08399963
8.463069916	175.7445221	128.3690491	13.11779976
9.043549538	175.7142487	125.9929962	36.65819931
8.095290184	175.7241669	120.7208099	429.1835938
7.894139767	175.6994476	119.7505798	69.4654007
6.09250021	175.7465363	119.2465973	34.24309921
8.047240257	175.6672668	120.7266464	39.40650177
7.936580181	175.6681213	114.1005478	10.19349957
8.669280052	175.5792236	127.6701279	72.07109833
7.879630089	175.6115112	126.3911667	17.48019981
5.820750237	175.582901	123.5330429	14.77070045
8.47507	175.5504456	120.3075485	5.664299965
8.296279907	175.5998383	110.9139023	14.01029968
8.090709686	175.5732574	110.6816864	4.337500095
8.725979805	175.5353394	127.228569	74.74320221
8.713350296	175.5238342	122.3526611	14.89120007
6.856210232	175.5417786	118.1960526	7.823200226
8.292349815	175.474472	117.3780212	11.98509979
7.846000195	175.4263611	121.0590134	6.67539978
7.766570091	175.4179382	107.323143	11.79129982
8.362150192	175.3546295	119.538208	8.513799667
7.333380222	175.3748474	119.5181885	47.00650024
8.12432003	175.3655701	118.3391571	22.98749924
7.679450035	175.3620605	117.9406967	4.461500168
8.447500229	175.3549652	114.372551	96.69509888
8.352789879	175.3775787	113.2008667	27.91290092
7.756299973	175.292099	127.7147217	23.32550049
8.018959999	175.3091278	127.5632706	7.010499954
6.611199856	175.2739258	120.3930969	28.84149933
9.02093029	175.2983704	118.6786423	25.39299965
8.006779671	175.3080292	113.1658478	5.577000141
7.074120045	175.2702026	110.2623825	11.38869953
7.610889912	175.1227722	133.3430176	13.52960014
8.384059906	175.111084	120.6268768	40.1996994
6.99725008	175.1425018	119.5106888	4.458499908
7.381480217	175.1411133	114.8756866	14.49429989
9.240469933	175.0823517	129.4293671	9.379500389
8.946229935	175.079071	126.4852371	16.71500015
9.046640396	175.0759888	126.0010834	14.13399982
8.960599899	175.0949402	123.6528473	10.6281004
9.809530258	175.0786896	122.3985977	5.896999836
7.021540165	175.0734558	121.9207535	5.859099865
8.680069923	175.0441895	117.0835571	22.82489967
6.785590172	175.0980072	115.5629272	20.70330048
8.503199577	175.0810394	114.1958084	12.58220005
9.169449806	175.0235748	130.4087982	9.022500038
8.637459755	175.0277557	121.8234024	7.019199848
8.565440178	174.9934845	120.3633423	34.58179855
9.071940422	175.0004578	119.8543777	16.41189957
7.144820213	175.0283051	116.7797928	22.02930069
7.256790161	175.0008698	116.4949722	11.24330044
6.221630096	174.9748535	110.767662	27.13839912
8.420289993	174.9334564	127.1468735	39.26779938
9.152759552	174.9502563	126.7090073	42.71979904
9.558549881	174.9283447	124.9570694	31.0428009
8.087960243	174.9599915	124.8368073	10.49199963
8.457710266	174.947113	122.8465118	80.66880035
8.124679565	174.9224701	118.3445969	53.70830154
7.765480042	174.920517	117.9595108	11.63749981
8.251330376	174.9248962	116.5114822	7.920800209
7.695149899	174.8428955	111.5181732	29.22920036
7.843259811	174.8351135	107.4456482	28.90609932
8.152580261	174.7928467	127.2672119	8.969799995
8.377719879	174.7518616	121.5037308	24.63660049
8.55850029	174.7802887	121.11763	16.09149933
9.105199814	174.8140411	117.1951675	12.43999958
6.489990234	174.7843933	111.9744797	26.37809944
7.07528019	174.7783508	110.2777176	54.23649979
8.628700256	174.712616	126.9731827	25.49970055
8.479439735	174.7216797	126.7675018	14.44890022
8.223640442	174.7287292	123.963913	14.01609993
8.712619781	174.7323608	122.3507996	27.28549957
7.333600044	174.7184143	119.5531769	9.13010025
8.642140388	174.7230225	119.3602066	17.01379967
8.025429726	174.6748657	114.3104172	9.730500221
7.602940083	174.7157593	107.3449402	38.07009888
7.882339954	174.6458282	126.4294128	9.805399895
7.53192997	174.6675568	124.177269	65.52159882
5.819300175	174.6221313	123.5007477	14.21730042
7.954870224	174.6410065	119.1210938	29.80830002
8.703160286	174.6585083	114.2154465	12.73120022
7.784560204	174.5946198	129.5378113	20.77610016
8.198740005	174.5913849	127.954628	22.42679977
8.818630219	174.5653839	125.7505188	10.99400043
7.87665987	174.5881653	125.2241135	16.85829926
6.945010185	174.5834503	124.6151505	41.49760056
9.172849655	174.4872437	130.4667511	29.90360069
7.750939846	174.5241394	127.692482	17.79640007
8.179019928	174.5023193	125.962532	20.6590004
8.012649536	174.4797516	123.2771835	32.07239914
6.891729832	174.5274048	115.4752121	5.799900055
9.267129898	174.4066467	124.391098	23.66559982
9.162910461	174.4152679	123.9774323	22.33539963
9.106760025	174.4143372	124.0491562	21.33340073
8.845230103	174.4035034	120.4719391	26.65449905
7.855100155	174.3874054	119.5926437	15.64439964
8.301309586	174.3609467	131.6395264	36.85739899
8.329660416	174.3242645	117.8663635	7.633200169
7.508609772	174.3138885	117.8725128	15.94209957
8.910030365	174.2907715	123.333847	9.648599625
7.953110218	174.2424774	119.1364594	13.20979977
7.782479763	174.2316589	129.5494385	7.16590023
8.669039726	174.2236176	127.6501236	21.51490021
8.641169548	174.2024841	126.1738129	30.37730026
9.558030128	174.1970825	124.9455719	33.84140015
9.101189613	174.2282867	120.0154266	30.26609993
8.09335041	174.2265167	110.6723404	30.42539978
6.224239826	174.1816101	110.738472	24.05970001
8.601400375	174.1181335	121.1596985	19.50279999
8.857600212	174.1579742	118.9317474	13.98490047
8.730330467	174.1566772	114.5385895	21.54899979
8.406609535	174.1648407	114.5627213	54.71089935
8.329939842	174.1137238	112.3122864	30.28059959
9.267259598	173.9534607	124.3665009	26.97270012
8.398880005	173.9480133	120.2348633	79.58640289
6.093810081	173.9294739	119.1883011	19.2336998
7.065070152	173.9320526	116.9088364	51.29150009
8.924860001	173.7534027	129.2523956	35.2840004
8.895019531	173.7599945	127.7504807	5.986199856
8.018099785	173.7794495	127.5805817	42.58409882
7.707729816	173.7675934	125.4763718	17.06030083
7.531030178	173.7427368	124.1393433	4.28249979
8.294469833	173.7687378	122.5916138	32.70819855
7.217209816	173.7532196	120.5838165	20.13839912
9.107520103	173.7913055	117.1958923	7.380000114
9.199239731	173.7478485	116.8076401	5.019299984
7.501830101	173.756424	114.3970413	10.51570034
8.397170067	173.6992645	119.671402	7.458499908
6.896649837	173.7086639	115.5309067	16.29159927
7.861800194	173.6636047	114.9545822	5.908800125
8.701470375	173.682785	114.2069778	80.92649841
8.330519676	173.6899719	112.3203812	16.40469933
7.900569916	173.7192535	107.2130432	34.37039948
7.897480011	173.5276794	119.7138824	13.30099964
8.46446991	173.5088196	132.3442841	47.44029999
8.303480148	173.4608765	131.6029205	11.88169956
8.371080399	173.3768311	130.2279816	51.96319962
8.129030228	173.4111786	120.2820969	21.01790047
7.760839939	173.4033508	115.5459671	28.89599991
8.219349861	173.3168335	123.996727	15.6953001
8.639650345	173.3567963	121.8669434	22.89920044
8.809670448	173.3012848	108.3647232	42.5306015
9.282640457	173.2587585	130.8474274	8.142499924
9.515250206	173.236496	120.2637405	13.23460007
9.100190163	173.265274	120.023262	21.01239967
8.182390213	173.2684784	110.4802322	24.44029999
6.851799965	173.1550751	126.855751	49.49919891
8.960289955	173.1970062	123.6847534	47.41149902
8.452730179	173.2133789	123.1728973	36.82189941
9.252940178	173.1560974	122.6305466	20.30489922
8.166179657	173.1001129	129.4132385	17.28759956
8.462329865	173.0934753	128.3871765	35.30989838
8.988920212	173.0941315	120.8190231	12.93560028
7.21281004	173.1020355	120.5351868	6.159999847
8.679579735	173.108902	117.1209869	12.45619965
9.813229561	173.057251	122.3926773	29.51460075
8.509719849	173.0515442	121.5747986	7.051000118
8.309260368	173.0594788	109.6387405	15.73890018
9.103039742	172.9738464	124.0288773	15.79300022
7.959109783	172.9879608	121.8757935	7.068200111
6.976379871	172.9615326	115.7271118	4.380099773
6.818319798	172.9098511	130.3816986	6.984899998
8.219650269	172.8717804	128.4786224	12.94159985
7.758160114	172.8715363	115.528862	9.229000092
6.667220116	172.8740997	114.505188	14.7421999
8.822779655	172.8092804	126.561058	48.26549911
8.384840012	172.7147217	120.606987	18.58320045
8.857999802	172.7117615	118.9955215	22.51079941
9.10461998	172.6009827	130.6735229	7.034100056
9.703390121	172.5433197	129.6732635	33.40430069
8.218700409	172.5702057	128.4016418	18.56069946
8.700929642	172.5176086	121.3412476	53.36970139
8.701259613	172.5266418	120.0832901	21.6644001
9.251709938	172.4314423	122.6515884	41.97159958
6.607089996	172.4684906	120.3761673	11.58430004
8.400629997	172.4393921	120.2231216	36.56760025
8.024459839	172.4698334	109.1243591	24.9022007
6.849880219	172.4082794	126.8407288	17.51440048
7.423220158	172.4022827	122.9108276	19.70389938
8.290699959	172.348938	122.5656815	15.39680004
7.260019779	172.3440247	116.5330811	78.1608963
8.207909584	172.2342682	128.0140839	5.809400082
7.956610203	172.224884	121.8495026	21.14800072
8.331339836	172.262085	119.1220779	77.10009766
7.502230167	172.2388763	117.8695221	9.063899994
7.480380058	172.2348328	114.6413574	18.88829994
9.704509735	172.127594	129.678299	16.38290024
8.989660263	172.1105347	120.8674622	61.84090042
8.00191021	172.1086426	113.1615372	7.178299904
9.28085041	172.0430298	130.8508759	42.56129837
8.926600456	172.0563354	129.2504883	21.53800011
8.535639763	172.0153961	125.2329712	16.92149925
8.353030205	172.007309	113.2462616	31.41990089
8.843930244	171.7764435	120.4528885	8.700400352
8.741780281	171.7834625	119.9344635	8.810299873
8.371089935	171.7453308	130.2433777	44.55379868
8.166560173	171.5113373	129.4235992	16.98150063
7.416769981	171.0635071	122.8637772	8.458999634
7.374829769	171.0540314	114.9039612	28.4178009
7.706930161	170.9863739	125.5076828	23.7723999
7.698180199	171.0236511	111.5347214	5.629000187
8.494400024	170.4586792	130.504776	23.25160027
8.895620346	170.4428406	127.8084717	26.63100052
6.873350143	170.4360504	106.6481781	20.62220001
8.946530342	170.3583374	126.4449463	6.795000076
9.100279808	174.2749634	130.7038422	2.524499893
8.461210251	178.1144409	126.6566925	3.216300011
7.468739986	181.0178223	125.2690964	6.309100151
7.463490009	176.2325745	125.2690964	4.788000107
8.491729736	173.4049072	124.1127777	5.655900002
9.220939636	172.5348663	123.4189835	8.480799675
9.215689659	174.7099915	123.4189835	5.319399834
8.449760437	175.1450043	123.1877136	29.38540077
8.596650124	179.4227448	122.1470184	3.379100084
7.883180141	177.7551575	121.9157562	3.817800045
7.967120171	177.7551575	121.3375931	3.862499952
8.559929848	172.7523804	121.1063232	22.03230095
7.851699829	173.9124451	120.875061	3.135299921
8.402549744	176.5950928	119.7187271	3.450400114
8.638620377	176.6675873	119.3718338	3.715399981
7.846459866	176.8125916	118.5624008	16.38549995
7.458250046	172.7523804	118.4467697	3.248399973
7.668089867	176.9576111	118.3311386	12.74779987
8.386810303	179.8577728	118.2155075	4.035999775
7.37954998	178.3351746	118.0998764	2.275399923
10.23867989	178.3351746	116.5966492	5.798699856
7.731040001	178.6251984	116.0184937	21.50079918
7.856949806	176.740097	115.7872162	22.65060043
7.547430038	178.045166	115.6715927	7.999300003
8.407790184	175.2900085	114.5152588	21.93219948
8.727800369	176.8851013	114.5152588	3.129199982
6.666079998	176.305069	114.5152588	3.342000008
7.925149918	176.1600647	112.4338684	11.28600025
8.182209969	177.6826477	110.4681168	3.161200047
7.841209888	174.6374817	107.4616623	24.86860085
7.725800037	177.1751251	117.6373367	4.426400185
6.818220139	175.5800323	130.47258	1.638100028
8.475990295	176.8125916	124.1127777	69.51039886
8.123279572	178.4704437	119.2562027	15.28240013
8.140239716	179.6402588	118.5624008	23.47430038
7.300859928	177.9726563	113.0120316	3.808099985
7.773009777	173.1874084	121.9157562	12.72290039
7.778260231	175.4350281	121.9157562	4.834799767
7.348080158	177.5376434	114.8621597	8.789899826
8.491729736	176.3775787	121.4532166	9.272299767
7.358570099	179.1327209	119.4874573	4.895100117
7.993350029	177.0301056	119.0249329	21.80279922
7.982860088	177.7551575	119.0249329	6.548900127
