# Supplementary material for: Robust automated backbone triple resonance NMR assignments of proteins using Bayesian-based simulated annealing
Source: Nat Commun. 2023 Mar 21;14:1556. doi: 10.1038/s41467-023-37219-z (PMC10030768; doi:10.1038/s41467-023-37219-z)
Supplement: Supplementary file 3 — Source Data [file 41467_2023_37219_MOESM3_ESM.zip › SourceData/RunFiles/ecTS/peakLists/hncoca.pklist]

CrossPeakTypes	H_CA(i-1)_N
PositivePeakTypes	H_CA(i-1)_N
NegativePeakTypes
0.02	0.3	0.3
7.959609985	67.63388824	119.9097977	8.745499611
8.001839638	67.31414795	119.0046921	10.61800003
7.364649773	66.49169159	118.0386734	29.2689991
6.660960197	65.66668701	113.3551331	29.68720055
8.384630203	65.3481369	119.6057663	19.54789925
7.798160076	65.0565033	121.9281693	36.14720154
7.289589882	65.0491333	113.4596481	16.82369995
6.511929989	64.52844238	118.1168518	29.49090004
7.929200172	64.54898071	114.1051178	41.55870056
7.918139935	64.58448792	112.4293976	21.62479973
6.816460133	64.38907623	130.4176025	12.54119968
7.054719925	64.07681274	116.8736496	42.67610168
8.689330101	63.36072922	121.2983627	44.14979935
8.926440239	63.11048889	128.6033325	55.09659958
8.812760353	63.00962067	126.562767	57.19889832
8.21642971	63.00756836	122.3037567	103.1476974
8.696470261	62.90625	114.2021637	106.1956024
8.803660393	63.02825928	108.3321533	60.62680054
8.398859978	62.704319	114.5422592	53.92850113
8.345219612	62.62231064	113.2080383	55.17979813
8.042289734	62.4756012	120.7142715	71.82540131
6.887060165	62.55487061	114.5390778	10.24720001
7.602970123	62.34292984	133.2802582	24.46870041
7.882080078	62.31365967	121.9116974	23.52689934
8.089559555	62.3155899	120.7116394	674.2473755
8.156880379	62.17591095	129.3948975	50.2745018
8.323840141	62.21240997	119.0814209	91.3792038
8.492520332	62.2434082	114.1793365	40.52500153
7.114299774	61.95082855	119.8505402	10.83500004
7.498020172	62.00679016	112.9936295	36.45899963
7.31911993	62.00254059	112.9549866	71.83679962
7.318459988	61.9589119	111.5224686	16.00160027
6.574880123	61.96723175	111.4304733	16.75469971
8.083450317	61.92958832	110.6396637	39.75559998
6.48059988	61.82194138	114.7753067	17.9885006
9.108380318	61.8336792	113.977478	54.59579849
8.674139977	61.6898613	117.0747833	48.14170074
8.247360229	61.5727005	129.0994873	320.3409119
9.010450363	61.54698944	118.6328583	39.53519821
7.851170063	61.43471909	114.9518814	13.37069988
7.747700214	61.27148819	127.6822586	70.62740326
8.141489983	61.06351852	118.0215073	25.63470078
7.707039833	61.10363007	118.0221863	19.33349991
6.584360123	60.99795914	117.3445435	24.72839928
8.664609909	60.79701996	127.6660233	96.83000183
7.849339962	60.74021912	115.7860718	32.03630066
8.169520378	60.8717804	114.109108	36.80080032
8.419260025	60.70542908	122.4314423	30.92180061
10.24141026	60.71725082	116.5501328	15.1012001
7.686029911	60.70751953	111.4992523	32.59140015
8.588720322	60.5367012	128.683197	9.182900429
9.146519661	60.46562958	126.6939163	56.93640137
8.461359978	60.3103981	120.2848969	26.17499924
8.917409897	60.24129105	129.2326965	58.66930008
8.76581955	60.29743958	120.3716125	27.1746006
6.218400002	60.25458145	110.7187271	37.56539917
7.711599827	60.07897949	117.6080933	14.0401001
9.094790459	60.12176132	117.1739273	24.60960007
8.636059761	59.94577026	126.1661987	83.82180023
7.603980064	60.00531006	120.2579422	47.69079971
9.062279701	60.01173019	119.8500824	77.50279999
8.625940323	59.88656998	118.6866837	46.33610153
7.456130028	59.88425064	118.4899673	24.97489929
7.866280079	59.76760864	125.1884003	69.63189697
7.621240139	59.65114975	111.9798203	22.71910095
7.451580048	59.51725006	120.164093	25.0904007
8.11950016	59.35123062	119.3065338	40.65719986
8.673600197	59.31420898	118.9339066	38.78919983
8.173520088	59.29463959	125.9495468	81.75779724
8.591870308	59.21965027	121.1219635	55.79159927
7.098670006	59.11624908	121.8327789	38.5033989
8.376959801	59.12720108	120.6044235	93.50440216
7.902719975	59.04719925	118.8978729	13.99289989
6.846350193	59.04671097	118.1865082	26.46220016
8.010620117	58.94976044	127.5705109	58.34189987
9.234780312	58.74108887	127.681572	17.81130028
8.073900223	58.79930878	115.2249527	30.45730019
7.524409771	58.66516113	124.1585617	51.47100067
9.197770119	58.59923935	121.5988007	18.64649963
7.613399982	58.46487045	121.8390503	24.18079948
7.498000145	58.57096863	117.8427505	32.89659882
8.282649994	58.52318954	117.3611679	29.17770004
6.660759926	58.31729126	114.529808	23.84970093
7.697350025	58.2071991	125.4746933	43.06560135
8.022509575	58.20040131	114.2899933	23.73559952
8.28028965	58.23566055	110.8640366	23.58399963
8.45401001	58.02973175	128.3636627	41.06669998
8.406029701	58.13714981	122.1821518	40.12049866
7.252500057	58.00563812	116.5201187	86.70339966
8.488100052	57.94617081	116.3123627	40.12269974
7.724279881	57.95735931	116.0137863	36.45460129
8.172140121	57.80905151	123.3464737	36.66199875
7.133220196	57.78720093	116.7207336	38.97230148
8.16106987	57.73551178	114.3192825	34.52909851
7.065599918	57.76856995	110.2434464	75.89589691
9.233300209	57.59635925	129.4554901	46.74879837
7.009309769	57.61801147	121.9168701	69.19329834
7.848279953	57.64847946	119.6109238	43.59600067
8.374429703	57.65829849	118.1523438	36.59740067
8.17140007	57.58163071	117.5398178	26.78039932
7.534060001	57.5932312	115.6122437	30.78989983
6.998250008	57.57741928	113.3934631	16.93250084
7.291570187	57.66664886	112.9442368	28.18989944
8.447990417	57.48999023	124.6550674	44.92200089
8.593759537	57.57120895	122.0949936	21.09259987
8.314530373	57.54077911	119.1147766	28.12420082
7.810060024	57.57210159	119.0161133	22.96730042
8.126409531	57.5583992	118.511322	39.08990097
7.690239906	57.41487122	121.0067368	35.57949829
8.779390335	57.41262817	120.9285812	34.72219849
6.885029793	57.35134888	115.4704666	40.36050034
8.98143959	57.21364975	120.8259583	70.92749786
8.846549988	57.163311	118.9023666	54.22520065
7.662320137	57.20991898	118.3500671	37.18909836
7.277229786	57.0223999	118.8884506	26.17860031
7.474420071	57.11407089	114.6292267	18.19809914
8.487270355	56.9245491	130.5260773	58.03269958
8.428370476	56.93725967	121.3756485	28.49889946
8.290769577	56.78657913	131.6000061	65.73699951
7.948060036	56.8535614	121.8333893	63.31919861
8.262519836	56.83736038	115.7645798	35.65539932
9.350449562	56.68696976	118.4263	48.84180069
8.731490135	56.52714157	119.8687134	20.28039932
8.705780029	56.55799866	115.9872894	19.68619919
8.557649612	56.42140961	121.0911865	48.13840103
9.039310455	56.3961792	116.6219864	16.72520065
7.953919888	56.37522888	115.607811	29.66150093
7.498919964	56.40380859	114.3955917	16.73900032
9.695770264	56.21096039	129.6474915	48.54909897
8.467989922	56.16603851	124.0647888	60.09790039
8.950739861	56.24499893	123.6551666	76.86090088
8.196829796	56.03231049	127.9201736	41.27750015
9.156209946	56.00307083	123.9380417	83.20670319
8.426589966	56.01787949	121.5072632	42.49359894
8.622819901	56.10157013	119.2804184	16.54759979
8.717690468	55.90729904	127.1993332	63.73709869
8.413310051	55.92562103	127.1427536	40.63209915
6.84510994	55.92079163	126.8428802	109.7776031
6.935510159	55.92549896	124.6006699	65.6411972
6.082049847	55.94485855	119.2045593	25.41939926
6.777440071	55.9249115	115.5473404	64.00509644
9.092220306	55.80247116	130.6555023	39.71920013
8.890310287	55.80324173	127.7818985	34.3586998
8.085490227	55.81221008	124.798317	11.47850037
8.015669823	55.81269836	109.1171265	31.18219948
9.550000191	55.69599152	124.9370422	86.84059906
7.95649004	55.68648911	121.2562637	32.77030182
8.317990303	55.65713882	117.8615265	62.58050156
7.881169796	55.53985977	117.7459564	22.58670044
9.270879745	55.35380936	130.8166351	70.17780304
8.363650322	55.34946823	130.2282867	104.3593979
9.48554039	55.32519913	126.4047928	30.48609924
8.705730438	55.37182999	122.3081894	49.57479858
6.676720142	55.3121109	121.7405624	24.37919998
6.864999771	55.32337952	106.64814	45.57400131
7.997240067	55.22470856	119.4520569	29.37809944
7.247779846	55.24876022	117.2767715	31.20059967
8.178739548	55.15301895	110.4664001	29.78739929
8.45304966	55.12052917	122.8276367	104.0353012
8.118209839	55.03636932	120.2719574	9.268600464
7.155509949	55.08016968	119.6861115	37.88230133
7.744329929	55.04859161	107.3003082	17.73419952
7.366940022	54.93376923	114.8895035	44.62400055
8.456549644	54.70505142	132.3160858	36.53160095
8.446390152	54.61407089	123.1448898	93.33670044
8.835929871	54.70098114	120.4330597	40.3103981
9.148429871	54.42665863	127.619133	26.32010078
8.258339882	54.51700974	112.0324631	34.90269852
6.479750156	54.47019958	111.9403763	79.10959625
9.259679794	54.35266113	124.3680267	51.35160065
8.116729736	54.37036896	118.3079529	68.66649628
7.908100128	54.38145828	116.214119	48.9280014
8.439869881	54.31196976	114.3324738	113.9925995
7.889319897	54.17057037	107.1578598	36.29410172
9.242819786	54.12385941	122.6207428	51.81560135
8.119569778	54.06739044	120.2566299	63.53079987
9.035679817	53.89760971	125.981842	64.28900146
8.392849922	53.92044067	120.2143402	129.539505
7.870570183	53.7338295	126.3770065	30.53790092
8.809690475	53.65034103	125.7582169	15.6821003
8.286160469	53.70188141	122.550087	50.54079819
8.56276989	53.63125992	120.3548737	53.31579971
8.721599579	53.65525055	114.4961624	30.47130013
9.165450096	53.48202133	130.4315491	69.41889954
9.805520058	53.55202103	122.3604965	51.31949997
8.619890213	53.36029053	126.9297638	33.65940094
7.75454998	53.36573029	117.9336472	32.77890015
8.1500597	53.24449921	127.2835922	60.72790146
9.249360085	53.22631073	123.4192963	67.54019928
7.481880188	53.15103912	123.1122665	29.93869972
8.68900013	53.25807953	120.0615387	53.01110077
7.997950077	53.15156937	113.1430969	20.9965992
8.00590992	53.04981995	123.2625809	28.84320068
9.507530212	52.8964386	120.2310181	53.64839935
7.838630199	52.73905945	118.5291138	61.86289978
9.465729713	52.5896492	131.2515411	28.48320007
7.750189781	52.53171921	115.5086136	41.09529877
8.299830437	52.51213074	109.583519	20.58009911
8.208580017	52.36930084	128.4042053	56.5807991
8.37003994	52.39471817	121.5035629	148.457901
7.596039772	52.39640045	107.3153687	40.33869934
9.096489906	52.18717957	124.0266037	86.8391037
9.037859917	52.16756058	117.7485123	32.39820099
9.17963028	52.03688049	125.554039	38.85879898
7.526370049	51.91418076	125.466507	1231.824951
9.028039932	51.94065094	121.4500427	55.98529816
7.606210232	51.75268936	125.6029892	140.0220947
9.689350128	51.75915909	124.4537964	15.23830032
9.502039909	51.50094986	123.8440323	28.80879974
8.263170242	51.45840073	120.9493103	102.0438995
8.45732975	51.34104919	126.7170105	61.18790054
5.80960989	50.99097824	123.536293	17.94400024
7.210569859	51.0750618	120.5966873	20.55660057
8.890939713	50.68864822	123.3009033	17.12179947
7.002669811	47.64612961	119.4572296	26.23830032
8.632260323	46.00979996	121.8296738	48.78170013
9.093740463	45.78987885	120.0220795	71.05950165
7.323249817	45.76285934	119.4925308	65.53230286
6.962200165	45.68122101	115.6838531	28.68759918
8.214900017	45.46286011	123.9834595	57.68769836
7.885819912	45.39939117	119.7295532	81.51609802
8.503020287	45.12247849	121.5958786	53.23469925
8.323450089	45.22254181	112.2607269	48.47489929
8.527119637	45.06465149	125.1661377	65.22550201
7.946549892	44.89416885	119.0814972	87.58830261
7.776299953	44.7677002	129.517395	47.11830139
7.841919899	44.6968689	120.9298401	11.89290047
6.601469994	44.77864838	120.3634872	113.0587997
7.412320137	44.28343964	122.9197235	32.64609909
8.941720009	43.34534073	126.4517212	36.16320038
7.83494997	43.30994034	107.4474106	57.90539932
8.473199844	51.37973022	126.7605209	18.39279938
7.463300228	51.7645607	125.1910477	17.79649925
8.48390007	52.19511032	124.0699997	15.56519985
9.211389542	54.20431137	123.3973618	32.48600006
8.353050232	62.38463974	119.5857925	6.098599911
8.635680199	59.37083054	118.3526306	19.22089958
8.567640305	61.81058121	116.7831573	5.76609993
9.179989815	64.8243866	116.6710587	6.940899849
7.735459805	67.26412964	117.5678864	3.952399969
7.766870022	46.74155045	121.9399872	24.55419922
7.34292984	65.68547058	114.8773727	12.52950001
8.48390007	63.9632988	121.3794708	14.71819973
7.908180237	67.69467926	118.2405167	8.093999863
7.34292984	58.36623001	119.4736862	17.52429962
8.007619858	59.37083054	119.0252609	12.81849957
8.007619858	59.22732162	119.0252609	13.37699986
