# Supplementary material for: Robust automated backbone triple resonance NMR assignments of proteins using Bayesian-based simulated annealing
Source: Nat Commun. 2023 Mar 21;14:1556. doi: 10.1038/s41467-023-37219-z (PMC10030768; doi:10.1038/s41467-023-37219-z)
Supplement: Supplementary file 3 — Source Data [file 41467_2023_37219_MOESM3_ESM.zip › SourceData/RunFiles/ecTS/peakLists/hsqc.pklist]

CrossPeakTypes		H_N
PositivePeakTypes		H_N
NegativePeakTypes
0.02	0.3
7.608109951	133.2965851	5.354599953
8.463479996	132.3447418	13.9222002
8.299059868	131.6190033	10.56659985
9.471320152	131.2591095	6.247600079
9.277729988	130.8461304	11.03590012
9.100219727	130.6745758	6.983099937
8.492589951	130.5296478	10.94690037
9.170269966	130.4447479	11.31369972
6.827720165	130.4452667	3.079600096
8.369870186	130.2320862	22.85560036
9.699810028	129.6647797	6.79129982
7.783480167	129.5267487	9.464300156
9.237649918	129.462738	6.952899933
8.16493988	129.4168243	8.654000282
8.924180031	129.2487335	10.04759979
8.252019882	129.113327	43.19680023
8.591629982	128.6895752	3.840600014
8.934969902	128.6218872	10.71140003
8.216320038	128.4286804	9.168000221
8.460780144	128.3783875	9.435600281
8.201669693	127.9432068	6.932499886
8.893810272	127.7974396	8.179699898
7.7541399	127.7068787	15.54679966
9.239729881	127.6692886	5.097899914
9.152999878	127.6497574	5.494299889
8.668510437	127.6605835	20.08259964
8.017109871	127.5733337	10.66230011
8.153269768	127.2816696	12.21490002
8.724479675	127.2236633	12.79749966
8.418740273	127.1520462	10.78730011
8.625479698	126.9450302	5.892099857
6.852809906	126.855957	12.86909962
9.152899742	126.7105179	13.14009953
8.471260071	126.7254105	11.79069996
8.820659637	126.5705338	10.97700024
8.947290421	126.4799728	8.155599594
9.491729736	126.4130936	9.393300056
7.876349926	126.3825836	6.849400043
8.640439987	126.1932983	19.40259933
9.042599678	126.0038071	12.82789993
8.178779602	125.9597626	14.77900028
8.814780235	125.7772369	4.075500011
7.611770153	125.6192932	13.37460041
9.187669754	125.5602188	9.58259964
7.707870007	125.494133	8.731599808
7.532629967	125.4999771	117.4798965
8.534850121	125.2051697	10.75819969
7.874599934	125.2088165	12.82530022
7.475230217	125.1678619	2.247100115
9.553770065	124.9608536	13.04870033
8.08837986	124.8275833	1.957000017
8.453769684	124.6674576	8.436499596
6.94257021	124.6023178	9.990799904
9.704050064	124.4935226	4.125599861
9.265040398	124.36689	10.32909966
7.531310081	124.1718597	12.88560009
8.47453022	124.0878525	12.67759991
9.102519989	124.053421	14.09440041
8.221300125	124.0035629	11.30599976
9.160679817	123.9664383	18.91200066
9.501790047	123.8685989	7.777400017
8.959090233	123.6800537	11.67619991
5.822350025	123.5426331	9.120599747
9.254170418	123.4317627	16.86800003
8.181050301	123.3811722	6.315999985
8.902759552	123.3547363	3.687400103
8.013110161	123.2704773	6.748000145
8.452309608	123.1709976	18.75589943
7.491700172	123.106987	9.099699974
7.422200203	122.9115829	5.623600006
8.457929611	122.8067093	23.47439957
9.250510216	122.6568375	10.22710037
8.292840004	122.572113	14.3991003
8.426699638	122.4739304	8.708299637
9.809849739	122.3891602	10.72570038
8.712169647	122.3494492	12.27970028
8.222780228	122.3206787	20.45919991
8.414750099	122.2052994	8.451299667
8.600640297	122.1091003	5.910299778
7.890460014	121.8981323	5.021100044
7.804100037	121.903801	9.512599945
7.018260002	121.9243927	10.34700012
8.636949539	121.8636627	10.29450035
7.107769966	121.8567963	7.908299923
7.956520081	121.8527069	11.87290001
7.620960236	121.8408585	6.145599842
6.686470032	121.7685089	4.797800064
9.197950363	121.6587219	5.484499931
8.510009766	121.6190338	9.448599815
8.432869911	121.5108414	11.20699978
8.377570152	121.5172424	22.10320091
9.031990051	121.4591293	11.36069965
8.697259903	121.3133087	11.56809998
7.96641016	121.3206329	7.515100002
8.598629951	121.1485367	12.98869991
8.56223011	121.1220627	13.31589985
7.697879791	121.019989	7.033400059
8.787960052	120.9570084	6.394800186
8.270339966	120.962883	16.71710014
8.987709999	120.8508224	12.42450047
7.870429993	120.8109436	1.289800048
8.093919754	120.7164612	64.0279007
8.043310165	120.7273788	9.122400284
8.383419991	120.6238937	18.66839981
7.217410088	120.5598297	7.938600063
8.841919899	120.4429474	7.933100224
8.771450043	120.3759003	4.552199841
6.609879971	120.3816605	11.5965004
8.564990044	120.3620834	10.09519958
8.469400406	120.3134079	6.697100163
7.612410069	120.2748337	9.107000351
9.513179779	120.2488785	10.65620041
8.398530006	120.2355576	20.89229965
7.458749771	120.1865463	5.974199772
8.698220253	120.0947876	10.57569981
9.0980196	120.0116501	12.44379997
8.74009037	119.9282913	4.725299835
7.968389988	119.9310837	6.093400002
9.069660187	119.8706894	16.12809944
7.119589806	119.8910599	5.517000198
7.893099785	119.7471771	13.94690037
7.164989948	119.6971512	8.221500397
8.388030052	119.6633072	4.434700012
7.856460094	119.6385574	10.08380032
8.359970093	119.548027	3.408600092
7.33314991	119.5270233	11.02519989
8.001250267	119.47229	6.100699902
7.015029907	119.4835968	3.412400007
8.640390396	119.3604889	5.433000088
8.122759819	119.3090668	7.471700191
6.092209816	119.2217484	11.42860031
8.311120033	119.1053619	18.97179985
7.953479767	119.0883789	13.19929981
8.005760193	119.0477905	12.29179955
7.818769932	119.0615234	6.998600006
8.854920387	118.9551468	9.562700272
8.682169914	118.9560013	8.573900223
7.90926981	118.9271469	4.131800175
7.287670135	118.9139709	7.816500187
8.633899689	118.7048264	11.0010004
9.017129898	118.6622772	11.20730019
8.134759903	118.536499	8.337100029
7.845049858	118.5477066	14.24050045
7.467510223	118.4952316	6.425300121
9.353850365	118.4482269	8.015099525
7.671219826	118.3682632	7.300300121
8.640899658	118.3381805	4.873899937
8.118189812	118.318367	16.2465992
7.925459862	118.2095337	1.956799984
6.853869915	118.2037735	5.304800034
8.382129669	118.1901093	6.925600052
6.522759914	118.1129532	7.016699791
7.37526989	118.0646973	6.501699924
8.144760132	118.0365295	7.371600151
7.713059902	118.0225601	6.511899948
7.763400078	117.9695129	8.16779995
8.325679779	117.8822784	11.96500015
7.507209778	117.8849106	6.286099911
9.043009758	117.7734528	9.587100029
7.889760017	117.7686234	3.975399971
7.733739853	117.5257492	5.373899937
8.180870056	117.5242615	4.718299866
8.291190147	117.3673477	5.725399971
6.595230103	117.3611832	5.809100151
7.25797987	117.3127899	6.30369997
9.104310036	117.2155304	5.875199795
8.67936039	117.1004562	8.642299652
7.064060211	116.8882828	9.255200386
8.564109802	116.8333969	3.089400053
7.141679764	116.7612762	6.577600002
9.184570313	116.6920013	1.565500021
8.687959671	116.6957169	3.652400017
9.041090012	116.6481934	3.42840004
10.24178028	116.5538864	4.651100159
7.259940147	116.5273132	13.46080017
8.246700287	116.5163269	3.747699976
8.494379997	116.3259583	11.93400002
7.91644001	116.2188873	9.154600143
8.714949608	116.0279236	4.729499817
7.733550072	116.0390625	8.387499809
8.270359993	115.7872314	6.580299854
7.859350204	115.8039017	7.728000164
6.97480011	115.7405319	4.744800091
7.961880207	115.6202011	6.845399857
7.545030117	115.6251373	7.017700195
6.788919926	115.5695267	9.069399834
7.758409977	115.5256577	8.149900436
6.893869877	115.5021667	6.105999947
8.082159996	115.2479172	5.940999985
7.861999989	115.0185165	4.723800182
7.377009869	114.9267273	10.55210018
6.489850044	114.791893	5.785699844
6.896729946	114.6690521	3.440299988
7.484149933	114.6362534	4.645800114
8.40694046	114.5670395	11.44869995
8.729419708	114.5292435	8.003199577
6.66824007	114.5160065	4.940100193
7.501959801	114.4135513	5.72510004
8.446530342	114.3544464	23.71179962
8.170160294	114.3265228	9.184300423
8.026180267	114.3243866	5.097799778
8.701109886	114.1942596	21.11109924
8.494440079	114.1379166	9.969799995
8.176389694	114.1496201	10.24600029
7.935080051	114.1232529	10.0965004
9.113349915	114.0162811	11.24279976
7.007900238	113.4027328	4.560299873
6.673799992	113.3840103	6.003499985
7.29956007	113.3454285	2.879800081
8.352310181	113.2148895	12.22369957
8.004079819	113.150322	6.715499878
7.095650196	113.0137329	1.216099977
7.299530029	112.9572296	7.635900021
7.458549976	112.8069611	1.973399997
7.926499844	112.4891205	5.951099873
8.330730438	112.2936325	9.355999947
8.262450218	112.0411987	6.565700054
6.628890038	112.0449524	1.011700034
7.633989811	111.997467	4.548500061
6.488599777	111.9547729	12.43710041
7.043039799	111.7930603	2.860500097
7.327879906	111.6428986	2.402699947
6.580190182	111.5618973	2.138499975
7.694129944	111.5236664	7.51789999
8.289380074	110.9049911	5.999800205
6.223579884	110.74086	10.30669975
8.093110085	110.6719131	8.992899895
8.184789658	110.469841	5.478899956
7.074610233	110.2603607	13.75020027
8.307239532	109.6145477	4.998600006
8.022660255	109.1336517	6.442100048
8.808899879	108.3419495	15.27280045
7.720119953	107.856308	2.481400013
7.84431982	107.4703903	10.40579987
7.605529785	107.3367996	9.864500046
7.756770134	107.3114929	4.155900002
7.90034008	107.1830368	7.598999977
6.874030113	106.6658173	9.537899971
8.467729568	126.7223969	11.79069996
8.487469673	124.1074295	12.67759991
9.218859673	123.4461823	16.86800003
8.127490044	120.2841034	16.31489944
7.724030018	117.6318436	5.373899937
8.432869911	121.5108414	11.20699978
7.287409782	112.959137	7.635900021
7.777800083	121.8792572	9.512599945
7.343989849	114.7404633	10.55210018
8.495659828	121.4345398	9.448599815
8.326379776	119.1168976	18.97179985
7.356500149	119.4851685	11.02519989
8.007300377	119.0585785	12.29179955
