# Supplementary material for: Robust automated backbone triple resonance NMR assignments of proteins using Bayesian-based simulated annealing
Source: Nat Commun. 2023 Mar 21;14:1556. doi: 10.1038/s41467-023-37219-z (PMC10030768; doi:10.1038/s41467-023-37219-z)
Supplement: Supplementary file 3 — Source Data [file 41467_2023_37219_MOESM3_ESM.zip › SourceData/RunFiles/ecTS/peakLists/hncacb.pklist]

CrossPeakTypes	H_CA_N	H_CA(i-1)_N	H_CB_N	H_CB(i-1)_N
PositivePeakTypes	H_CA_N	H_CA(i-1)_N
NegativePeakTypes	H_CB_N	H_CB(i-1)_N
0.02	0.3	0.3
8.599760056	72.77368164	121.1499863	-22.63629913
8.330309868	72.7229538	112.3034134	-38.85820007
9.194160461	71.64618683	116.7189789	-5.298600197
8.668270111	69.84426117	127.6472473	-38.84339905
9.100199699	69.84475708	120.03125	-50.15629959
8.289070129	69.71861267	110.898613	-26.50979996
8.094909668	69.72203827	110.6791763	-9.911899567
7.706260204	69.03658295	125.5025864	-39.33610153
7.691110134	69.04078674	111.4983673	-12.26830006
9.098679543	68.73182678	130.6807861	-24.76609993
8.699350357	68.73639679	121.3298492	-15.49600029
8.427359581	68.40197754	122.4849472	-6.215099812
7.951900005	68.53949738	119.095787	-62.94850159
8.700309753	68.53246307	114.1987381	-31.19589996
8.003410339	68.37917328	113.1206131	-17.44510078
7.735070229	68.06498718	117.5652466	-13.15820026
7.07201004	68.10646057	116.9385529	-6.991799831
7.073400021	67.76268768	110.2642365	-5.190199852
8.493260384	67.31226349	114.1437073	-47.35160065
9.810959816	66.14438629	122.38591	-50.06980133
8.561280251	66.25449371	121.1071014	-22.14010048
8.98857975	66.17803955	120.8493576	-26.99580002
7.072589874	66.2318573	110.2584763	-108.1548004
9.153679848	65.89069366	127.6641083	-10.49639988
9.102720261	65.8671875	117.2011719	-25.90500069
8.855290413	65.53594971	118.9284821	-22.20330048
8.730730057	65.51425934	114.529747	-34.30770111
7.074110031	65.14231873	110.249527	6.546999931
8.892640114	64.12142181	127.7920532	-14.12390041
6.89372015	64.11831665	115.5123367	-32.85749817
7.532219887	63.60234833	124.1332321	-13.48349953
7.499300003	63.64125061	114.4042664	-26.01810074
8.257349968	62.53565979	111.9700317	6.123899937
9.241060257	62.41160965	127.6528168	-9.02270031
7.915510178	62.36848068	116.2322693	-49.73239899
8.632929802	62.0900383	118.7012787	-27.60910034
7.288790226	54.05963898	113.2263336	-9.277000427
7.452070236	52.45970917	112.8853531	-5.263299942
7.610050201	47.7089386	133.3258514	14.78979969
7.007760048	47.66220856	119.468483	7.236199856
7.755489826	46.68815994	107.2948837	18.00009918
8.696889877	46.23152924	120.1052933	-36.86819839
8.214759827	45.9486084	128.419693	-39.17419815
8.639690399	46.02807999	121.8596268	8.391400337
6.829249859	45.70565033	130.4372253	10.53689957
9.099780083	45.73049927	120.0296478	26.46549988
7.327750206	45.77204895	119.4632797	8.790699959
6.968490124	45.68391037	115.7459412	6.925300121
8.183609962	45.75020981	110.481102	31.95549965
7.604390144	45.74855042	107.3336563	48.15240097
8.221139908	45.42974854	123.9906235	23.10350037
8.808529854	45.46051025	108.3494186	53.46969986
8.462530136	45.36883163	132.3327179	56.52489853
7.889609814	45.31999969	119.748497	20.37059975
7.84333992	45.12926865	118.526207	-21.31760025
8.700240135	45.18901062	114.1999664	108.052597
8.324760437	45.24026871	112.3752518	16.4864006
8.534870148	44.98838043	125.2157135	22.21109962
8.508210182	45.05963898	121.6020126	8.432900429
7.951680183	44.91199875	119.0731506	18.10000038
8.324790001	45.1147995	117.8865433	-63.63209915
8.352250099	45.01324081	113.2177277	52.56019974
8.307749748	45.06678009	109.6234589	25.07699966
7.782259941	44.73051071	129.5431671	36.49649811
6.608339787	44.76330185	120.3165665	19.83889961
8.092229843	44.85919952	110.6745529	49.06200027
8.023949623	44.72232056	109.149231	34.37919998
7.84239006	44.74068069	107.4800873	41.38420105
7.417520046	44.22975159	122.8841629	9.502200127
7.969629765	44.31443024	121.3206787	-19.65690041
8.600219727	44.18117142	121.1444702	-46.13899994
7.373700142	44.21379089	114.8991165	41.57939911
8.731109619	44.14577866	114.5771332	-11.1892004
7.215469837	43.8490715	120.5538712	-11.90979958
7.899290085	43.98376083	107.1971893	40.73880005
8.165820122	43.81555939	129.4171448	-52.53170013
8.152070045	43.70344925	127.2602692	-21.93700027
6.486229897	43.70098877	111.9628525	-83.54769897
9.04224968	43.41402054	126.0004425	-48.64360046
9.810629845	43.40428925	122.3805237	-19.57999992
8.563719749	43.48360062	120.3446808	-12.73989964
7.286940098	43.44013977	118.911911	-35.87760162
7.752329826	43.28049088	127.7070465	-77.36389923
8.016160011	43.27587891	127.5600204	-25.63969994
8.948109627	43.27313995	126.4739685	19.91119957
7.692890167	43.2775116	111.5237732	37.89419937
7.843160152	43.24629974	107.4561462	35.15069962
6.872489929	43.31772995	106.6548233	45.26879883
7.861139774	42.70550919	114.9864731	-19.64949989
7.749869823	42.59555817	107.2583237	-7.294499874
8.534150124	42.36597824	125.1916504	-35.86600113
8.510629654	42.41188049	121.6314316	-46.29970169
7.967969894	42.47174835	121.3098602	-21.62779999
9.515350342	42.33736038	120.2486877	-30.98139954
6.609320164	42.15649033	120.3903198	-84.48339844
8.004560471	42.1767807	113.1478195	-16.25349998
8.42800045	42.01877975	122.4507904	-47.75880051
8.42743969	41.96504974	122.1089783	10.35719967
8.377440453	41.94363022	121.5300903	-119.7279968
9.032739639	42.00696945	121.44133	-33.8205986
9.171480179	41.7294693	130.4501801	-22.13839912
9.100979805	41.6450882	124.0462418	-83.34190369
7.956299782	41.61730957	121.8439484	-29.47290039
8.682459831	41.55086899	118.9560013	-34.06480026
8.269579887	41.67710876	115.7936401	-33.74729919
7.540599823	41.65396881	115.604187	-9.011099815
8.177009583	41.67028046	114.1601028	-51.78239822
7.299320221	41.62158966	112.980217	-9.744299889
6.688419819	41.39147186	121.7748413	-22.5442009
8.716030121	41.02062988	116.0111389	-5.982500076
9.098739624	40.83000946	130.6725464	-18.71549988
7.782440186	40.82093048	129.5330353	-30.11389923
7.804170132	40.84648895	121.9383469	-41.47449875
8.383930206	40.87009811	118.1865234	-38.67620087
7.731299877	40.86272812	116.0348892	-14.98209953
9.277830124	40.56079865	130.8378754	-32.89250183
8.452710152	40.54986954	124.6768494	-11.85719967
9.5144701	40.585289	120.2488174	-45.94779968
7.610960007	40.5306282	120.2784576	-44.83100128
7.375150204	40.51156998	118.077858	-26.72470093
8.490130424	40.26699829	130.5107422	-29.25709915
8.368570328	40.31190109	130.2316895	-77.64779663
7.458189964	40.35551071	120.1957092	-26.43930054
7.998209953	40.429039	119.4704971	-22.40649986
8.024869919	40.36548996	114.3121033	-24.90309906
9.187290192	40.20261002	125.5673218	-22.04999924
8.220199585	40.1506691	123.9835892	-32.01079941
8.959879875	40.18397141	123.6643372	-29.16640091
8.221540451	40.03042984	122.3416367	-88.0562973
8.270480156	39.9720192	120.9681168	-85.9240036
8.843270302	39.98709106	120.4613571	-13.89710045
8.740579605	39.9739418	119.9373016	-20.07250023
7.852660179	40.06439972	119.6264572	-46.19869995
8.853699684	40.10237885	118.9550629	-45.70809937
9.042510033	39.99689865	117.7564316	-13.42780018
8.179869652	40.21490097	117.5003433	-9.059499741
7.917129993	40.13859177	116.1999435	-6.765500069
6.787290096	40.19583893	115.5748596	-77.60579681
7.935820103	40.11365891	114.1359406	-53.95299911
8.195349693	39.89807892	127.9759369	-13.27070045
7.956699848	39.89558029	121.8658676	-55.63029861
7.81908989	39.79051971	119.0422363	-29.40340042
7.906139851	39.76160049	118.9369583	-9.228300095
7.959760189	39.86846924	115.609642	-11.22719955
6.876229763	39.84798813	106.6245499	-5.516699791
7.612520218	39.66640854	133.2818604	-8.003399849
8.297849655	39.51617813	131.6224823	-34.44789886
8.71146965	39.6498909	122.3513718	-50.15119934
8.377579689	39.61663818	121.5039597	-48.44720078
8.469849586	39.45018005	120.3482132	-32.06959915
8.320090294	39.6117897	119.2192612	-5.716400146
6.851079941	39.67562103	118.2098694	-20.07789993
6.220600128	39.6414299	110.7378464	-44.65119934
8.464260101	39.28282928	132.3235626	-18.39259911
9.473090172	39.28565979	131.2719116	-21.10910034
9.503089905	39.31163025	123.8722305	-18.71240044
8.399840355	39.35643005	119.7385483	-15.36870003
8.142860413	39.38278961	118.5184326	-10.88399982
7.857999802	39.38106918	114.9685211	-8.376600266
7.376749992	39.32312012	114.90802	-26.73590088
8.458049774	39.04014969	126.6976166	-12.12300014
8.94781971	39.00017166	126.4906693	-36.69620132
9.489850044	39.08729172	126.415802	-13.11709976
9.265520096	38.98596954	124.3591232	-50.1894989
9.160320282	39.01514816	123.9693909	-43.64099884
9.255350113	39.1505394	123.4388504	-53.84970093
7.620570183	39.1266098	121.8442993	-25.04640007
8.289620399	39.04389954	117.3736496	-29.25600052
8.492239952	39.10766983	116.3026733	-13.90340042
9.11563015	39.11066818	113.9786072	-19.18689919
7.925499916	39.03590012	112.5207825	-19.91379929
8.305299759	39.02999878	109.6464462	-7.012000084
7.607769966	39.07862091	107.325737	-11.00279999
8.639539719	38.83190155	126.1938324	-83.89179993
7.530539989	38.68976974	125.4935608	-633.3618774
8.177410126	38.77611923	123.3915863	-9.593400002
8.600669861	38.79861069	122.0431137	-9.57559967
7.889050007	38.76832962	121.900238	-7.066599846
9.199970245	38.77169037	121.678093	-19.56080055
9.353500366	38.79574966	118.4503708	-34.83509827
8.185170174	38.70861053	117.5444336	-25.01880074
7.256169796	38.85644913	117.2993927	-7.83739996
6.894720078	38.72013855	114.6776428	-25.18160057
8.167869568	38.89595032	114.3364029	-38.69839859
9.169710159	38.47948837	130.4616547	-41.14500046
8.177780151	38.48236084	125.9490585	-36.32910156
7.60627985	38.58452988	125.6112213	-103.7220001
9.551790237	38.48006058	124.9633636	-52.25230026
7.105110168	38.57252884	121.8502731	-31.58550072
7.674379826	38.51319885	118.3080368	-10.07699966
8.324839592	38.45917892	117.9094467	-12.89519978
7.506390095	38.44552994	117.8886795	-25.84690094
8.560819626	38.2203598	121.1827927	-20.38969994
8.564169884	38.24872971	120.3407898	-57.53960037
9.071840286	38.29713821	119.8527069	-32.12609863
6.665480137	38.20734024	114.5062408	-18.34620094
9.238550186	37.95980072	129.4907074	-13.77509975
8.451370239	37.98040009	123.1783905	-70.78350067
6.590929985	38.08716965	117.3741608	-21.41769981
7.761149883	38.10649109	115.4916763	-9.145899773
8.433899879	37.66968918	121.4740982	-14.50440025
7.865920067	37.79095078	120.8578873	-8.868200302
7.287479877	37.66027832	118.923439	-9.238800049
7.464660168	37.68397141	118.4892502	-34.47119904
7.730430126	37.54698944	116.0413589	-46.56760025
6.488160133	37.41252899	114.7930984	-19.55540085
6.671090126	37.47555923	113.3815689	-28.90889931
8.36907959	37.21046829	130.2304077	-79.4559021
8.637909889	37.23152924	121.8593521	-28.21570015
8.773859978	37.3239212	120.387207	-18.77020073
6.523300171	37.29428101	118.0811615	-7.936900139
8.268520355	37.34648132	115.7901611	-12.10359955
7.963560104	37.37997055	115.6384811	-27.0965004
8.934729576	36.94601059	128.6384583	-13.97789955
9.032230377	36.96268082	121.4608002	-43.15159988
7.119679928	36.96406937	119.913559	-21.8451004
9.703029633	36.78879166	124.4743729	-19.85740089
8.034079552	36.68387985	120.7148438	-21.61650085
8.633359909	36.78607178	118.692131	-32.40209961
9.472140312	36.4240799	131.2290497	-13.51570034
9.152939796	36.50513077	126.7067871	-25.31970024
8.178299904	36.50431061	125.9636078	-56.57970047
9.16119957	36.38343048	123.9654999	-57.83539963
9.249919891	36.21852112	122.6571426	-48.26639938
8.126079559	36.17462158	120.2893829	-24.19709969
8.399049759	36.2424202	120.2244873	-37.1393013
7.755380154	36.18083954	115.4951477	-32.7521019
7.758289814	35.92737961	117.9991608	-10.1960001
8.247750282	35.95299911	116.5311508	-10.31529999
8.724599838	35.64865112	127.2217712	-61.3913002
8.70923996	35.62220001	122.336441	-13.14900017
8.637140274	34.87065125	118.3558121	-6.587200165
8.679380417	34.57786179	117.1052933	-14.84529972
9.044219971	33.82844925	126.0033035	-32.50910187
7.892310143	33.83501816	119.7535706	-71.52020264
6.089630127	33.80242157	119.2322617	-20.82640076
7.064119816	33.81090164	116.9089966	-60.9117012
7.750470161	33.66289902	127.6830597	-21.13339996
8.814049721	33.69112015	125.7371902	-9.563599586
7.415659904	33.58668137	122.8840332	-21.51169968
6.939290047	33.4378891	124.6157074	-49.93450165
9.26611042	33.25870132	124.359642	-26.97680092
5.822440147	33.41064072	123.5484695	-15.33349991
7.66906023	33.46432877	118.3651733	-27.2385006
8.677220345	33.27558899	117.1043091	-12.4133997
7.860159874	33.4647789	115.8134689	-9.48789978
8.397470474	33.21221924	120.2414932	-93.37460327
6.851480007	32.74470901	126.8616028	-72.40209961
9.249830246	32.76885986	122.690361	-18.5666008
7.215779781	32.77791977	120.5559235	-29.1583004
8.200750351	32.62446976	127.9332962	-28.74580002
7.875850201	32.64598846	125.1740265	-22.81459999
8.475199699	32.67419052	124.0109787	-36.35319901
8.95827961	32.68801117	123.6912003	-55.94200134
9.254050255	32.6385994	123.4373169	-36.93619919
8.45086956	32.72404099	123.1856766	-45.60469818
9.069190025	32.68613052	119.8736115	-70.11990356
7.162919998	32.62805176	119.7001801	-52.52529907
8.028610229	32.7215004	114.2440186	-6.684000015
7.298369884	32.72056961	112.9644165	-32.28530121
8.29279995	32.36569977	122.5862808	-54.03110123
8.696149826	32.40681076	121.3215866	-52.68330002
8.697540283	32.41579819	120.0905228	-22.8470993
7.258969784	32.40274048	117.2822266	-19.93440056
7.257730007	32.46025085	116.5248489	-95.48149872
9.238180161	32.03966904	129.4612122	-36.9496994
8.586250305	32.21089172	128.7190247	-6.52820015
8.415840149	32.16614151	127.1608276	-15.53579998
9.151280403	32.1652298	126.6964798	-49.86830139
9.553480148	32.12488937	124.9546432	-42.31259918
8.986989975	32.09757996	120.8576965	-73.79350281
9.017910004	32.02682114	118.6505508	-23.13339996
8.1167202	32.10876083	118.3207474	-82.39589691
9.701259613	31.71433067	129.6612549	-41.96239853
8.251409531	31.9402504	129.1074829	-107.6066971
9.103969574	31.7737999	124.0589218	-16.31800079
8.092720032	31.7551899	120.7151108	-505.0310974
8.043519974	31.78296089	120.7373199	-48.45119858
8.839810371	31.83045006	120.4478607	-19.75289917
8.493479729	31.74110985	114.1824265	-21.77339935
9.277680397	31.52526093	130.8534851	-47.04029846
8.216130257	31.55344009	128.4185028	-25.4333992
8.456339836	31.59233093	126.7006378	-21.00130081
9.492289543	31.62331963	126.4078598	-21.85720062
7.695189953	31.66431046	121.0177231	-28.15029907
8.119600296	31.61138916	119.2790833	-7.301199913
8.445489883	31.55681992	114.3741684	-107.0596008
8.35229969	31.62368011	113.2134933	-31.16150093
8.990469933	31.27152061	129.266571	-5.153399944
8.016559601	31.23838043	127.5864334	-53.66429901
8.821390152	31.30252075	126.5928192	-19.30430031
9.188220024	31.32453918	125.5626984	-35.82630157
7.490719795	31.43700981	123.119873	-35.32210159
9.103710175	31.23984909	117.1840973	-8.140000343
8.406330109	31.18631935	114.5507431	-58.68740082
8.807880402	31.30264091	108.3338776	-27.93530083
8.924309731	30.98904037	129.2430878	-52.19110107
7.010890007	31.02699089	119.5087814	-17.4727993
8.32929039	31.18211937	119.1230011	-96.95220184
7.76210022	30.95112038	117.9456787	-22.02490044
7.007880211	31.06255913	113.3432236	-6.882599831
6.222690105	31.18434906	110.7342377	-20.75709915
7.706009865	30.85368919	125.4828873	-21.16340065
8.222709656	30.79216003	122.3078308	-40.90869904
8.127360344	30.78148079	120.304657	-57.74169922
7.843200207	30.68681908	118.5619431	-61.22850037
7.529459953	30.46212006	124.1684036	-68.42839813
7.330190182	30.50267982	119.5188065	-48.28789902
8.117340088	30.48834038	118.3262482	-28.94939995
8.711580276	30.51685905	116.0268936	-18.22120094
6.975709915	30.61182022	115.7444534	-19.1352005
7.927599907	30.61504936	112.4684982	-6.656499863
8.491120338	30.33356094	130.5364227	-30.55540085
8.896010399	30.32756996	127.8019791	-36.56079865
5.819159985	30.32593918	123.5639496	-24.81649971
7.019919872	30.34004021	121.888031	-8.69960022
8.795009613	30.35461044	120.8969193	-9.902600288
8.642860413	30.33935928	118.3321075	-22.46870041
7.140220165	30.35946083	116.7550812	-26.14369965
6.670599937	30.32576942	113.3664093	-11.35709953
8.187660217	30.34247971	110.4546814	-5.247600079
7.807400227	30.07395935	121.9085617	-10.15030003
7.962629795	30.10823059	119.9542236	-21.93829918
7.935900211	30.03680992	114.1062698	-17.0632
7.625420094	29.80969048	121.8598328	-6.275400162
8.117289543	29.7894001	119.2979431	-27.69939995
8.32419014	29.84915924	119.136261	-27.41559982
8.679329872	29.68037987	118.9957962	-12.3664999
7.37018013	29.79038048	118.0259171	-9.816599846
8.457389832	29.52145004	122.8230972	-105.593399
8.434820175	29.62899017	121.5511322	-33.05950165
8.460379601	29.35585022	128.3699951	-44.12879944
7.873650074	29.30938911	126.3667831	-12.89929962
8.144339561	29.15726089	118.0333328	-26.43700027
7.611639977	28.99308014	120.2566833	-15.63199997
7.457009792	29.09979057	120.1758499	-11.42430019
8.641759872	28.99410057	119.3336487	-19.51189995
8.007300377	29.0281105	119.0662003	-57.34220123
9.016929626	28.95701027	118.6869888	-33.42829895
6.853769779	28.98903084	118.2286377	-9.586600304
9.043689728	28.95343971	116.6748734	-14.75510025
10.2490797	28.96949959	116.5878296	-11.90559959
7.070740223	28.90642929	110.2273026	-13.3696003
9.240699768	28.75793076	127.6741104	-7.576600075
8.820469856	28.8495903	126.5796814	-48.04029846
8.014849663	28.73714066	123.2897568	-27.13150024
6.88601017	28.76993942	115.4531708	-6.577300072
7.634140015	28.66021919	111.9881287	-23.96590042
8.28676033	28.78284073	110.8526764	-7.298799992
8.626199722	28.44775963	126.9276276	-8.356599808
7.105269909	28.51293945	121.8645935	-10.89830017
8.435709953	28.41254997	121.4320831	-24.12339973
6.090680122	28.50003052	119.2403412	-42.29439926
8.135299683	28.38042068	118.5646515	-34.7961998
8.017560005	28.35737038	109.1761932	-6.981400013
8.414019585	28.20467949	122.1888504	-48.50529861
7.695660114	28.15694046	121.0046234	-11.25360012
7.859039783	28.14600945	115.8117218	-31.91650009
7.544889927	28.3010807	115.6296082	-33.2743988
8.181260109	27.83094025	123.402832	-31.1697998
9.041259766	27.8817997	117.7833176	-26.39830017
8.289509773	27.94068909	117.3617706	-7.519999981
8.079640388	27.93265915	115.2498474	-32.62220001
8.406740189	27.95627022	114.5467072	-17.40259933
6.667230129	28.06522942	114.4177475	-6.426700115
7.327370167	27.83148003	111.6038589	-8.852899551
8.668450356	27.79552078	127.6666336	-90.97540283
8.724849701	27.79997063	127.2181931	-26.77300072
8.76928997	27.81355095	120.3207932	-5.839799881
7.140729904	27.76847076	116.7481232	-9.704299927
8.494429588	27.72431946	116.3337479	-54.43870163
7.472129822	27.82826996	112.8176727	-21.19949913
7.319690228	27.79684067	112.8050003	-47.89690018
6.575739861	27.73694038	111.4962082	-8.653900146
8.164549828	27.50785065	129.4319	-21.42090034
7.507830143	27.45284081	117.8626022	-8.163999557
7.888020039	27.37647057	117.7546921	-18.5814991
7.481219769	27.48983955	114.6531525	-23.74510002
8.298600197	27.27210999	131.633606	-48.09579849
8.012800217	27.26218033	123.2538376	-19.47220039
7.855609894	27.23978043	119.6276093	-13.96660042
9.11345005	27.28804016	114.0305176	-51.40629959
8.474820137	26.56483078	126.7614822	-43.63999939
7.816549778	26.70577049	119.0303497	-12.17660046
7.082530022	26.6858902	112.6951599	-5.247900009
6.938819885	26.49745941	124.610199	-23.36630058
8.903790474	26.46656036	123.3872299	-12.48120022
8.601369858	26.31666946	122.1188431	-21.96109962
7.00646019	26.33151054	113.3864365	-19.88310051
8.452730179	26.16489029	124.6649628	-37.20959854
8.178799629	26.15023041	114.1014481	-17.50670052
9.501649857	21.44207001	123.8857422	-15.30150032
7.875189781	21.33299065	125.2142487	-77.10040283
7.875480175	20.33382034	126.3969421	-22.88559914
8.086079597	19.96912003	124.8199615	-12.99779987
7.016960144	19.73134041	121.9300308	-79.2263031
8.268679619	19.71306038	120.9584885	-38.38819885
8.472840309	19.31100082	124.0804672	-44.76409912
6.487380028	19.33407974	111.9279327	-16.93980026
8.908069611	18.81403923	123.3357773	-6.286600113
9.154230118	18.78160095	127.6501236	-23.71949959
7.605649948	18.45311928	125.6140289	-64.02629852
8.250709534	18.24858093	129.1109009	-315.0791931
8.417480469	18.07793999	127.1510162	-43.38840103
7.530610085	18.23859978	125.4949036	-416.4132996
6.521230221	17.96184921	118.1325226	-30.64279938
8.265569687	17.93947983	111.995018	-16.01250076
7.890289783	17.64295959	121.9229279	-27.51650047
7.998189926	17.59609032	119.4671478	-10.93449974
8.622420311	16.93848991	126.9303894	-29.54750061
8.470430374	16.89484978	126.7719803	-14.06599998
8.934880257	16.66838074	128.6229248	-56.63499832
8.788889885	16.68515968	120.9597931	-27.38879967
9.352199554	16.68427086	118.4407806	-14.95800018
7.887070179	16.61761093	117.7406464	-9.498800278
8.151869774	15.49392986	127.2922821	-63.97750092
6.836460114	30.28245926	130.47258	-3.625
8.814240456	28.99144936	125.7316437	-3.26970005
7.471240044	38.80313873	125.2690964	-12.23680019
7.481729984	18.40513992	125.2690964	-7.940999985
8.090279579	32.60628128	124.806572	-2.153100014
9.690340042	46.03281021	124.459671	-4.233799934
8.483739853	39.57775116	124.1127777	-10.50580025
8.488980293	46.03281021	124.1127777	-8.450499535
9.212949753	41.12696075	123.4189835	-22.14760017
8.457509995	30.28245926	122.8408127	-53.98020172
6.68956995	30.54066086	121.8001175	-4.236999989
9.197210312	31.31526947	121.6844864	-4.908899784
8.378809929	39.31954956	120.6437912	-85.00810242
8.378809929	40.09415054	120.6437912	-37.92860031
8.740799904	41.12696075	119.9499969	-5.84980011
7.959219933	68.16116333	119.9499969	-3.27670002
7.161719799	32.34807968	119.7187271	-42.13669968
8.399800301	31.31526947	119.7187271	-3.53760004
8.357830048	31.83167076	119.4874573	-9.939800262
8.357830048	33.63909149	119.4874573	-2.589400053
7.465990067	38.02853012	118.4467697	-24.12150002
7.932899952	27.95863914	118.2155075	-4.254700184
7.927649975	29.76605034	118.2155075	-4.640399933
7.712560177	33.89728928	117.9842377	-7.662799835
7.728300095	26.40942001	117.6373367	-3.811100006
6.589890003	38.80313873	117.4060669	-10.73960018
8.567669868	68.75463104	116.8279114	-3.939199924
8.562430382	31.05706978	116.8279114	-3.506200075
9.191960335	32.86447906	116.7122803	-3.09829998
9.045069695	26.15122032	116.7122803	-3.259000063
10.2464304	31.57346916	116.5966492	-4.519299984
7.256149769	32.08987045	116.4810181	-67.58920288
6.78399992	39.57775116	115.5559464	-20.08959961
8.079790115	27.44223022	115.209053	-19.3791008
6.49022007	68.75463104	114.746521	-4.149499893
7.481729984	27.95863914	114.6308899	-11.44460011
7.502980232	41.670681	114.3996277	-3.845499992
8.44701004	30.79886055	114.3996277	-54.39189911
7.041059971	26.92583084	111.7400665	-3.785099983
8.457509995	28.21684074	128.3911896	-14.42230034
7.754529953	68.23822021	117.6373367	-5.208199978
8.090279579	31.31526947	120.7594223	-398.5436096
7.775509834	38.28673935	121.9157562	-20.02939987
7.775509834	38.54494095	121.9157562	-23.2322998
7.775509834	46.80741882	121.9157562	7.257500172
7.355820179	30.79886055	114.8621597	-5.144800186
7.352119923	36.47932053	114.8621597	-3.788100004
7.350580215	36.73751831	114.8621597	-4.569600105
8.504719734	42.44155121	121.6191025	-35.67380142
8.504719734	29.76605034	121.4532166	-11.82839966
8.326350212	31.83167076	119.1405716	-37.17060089
7.361070156	39.83594894	119.4874573	-13.0472002
7.985360146	31.57346916	119.0249329	-11.19979954
7.990600109	33.89728928	119.0249329	-23.75309944
