# Supplementary material for: Robust automated backbone triple resonance NMR assignments of proteins using Bayesian-based simulated annealing
Source: Nat Commun. 2023 Mar 21;14:1556. doi: 10.1038/s41467-023-37219-z (PMC10030768; doi:10.1038/s41467-023-37219-z)
Supplement: Supplementary file 3 — Source Data [file 41467_2023_37219_MOESM3_ESM.zip › SourceData/RunFiles/ecTS/peakLists/hnco.pklist]

CrossPeakTypes	H_CO(i-1)_N
PositivePeakTypes	H_CO(i-1)_N
NegativePeakTypes
0.02	0.3	0.2
8.271389961	180.4270935	115.7931824	94.38629913
7.09762001	180.4250183	112.924057	28.38960075
8.081489563	180.238739	115.2539291	69.43910217
7.473320007	180.1804352	112.8172073	130.9165955
7.322249889	180.1776886	112.8109665	275.7249146
7.32776022	180.1266937	111.5578232	49.59790039
8.182069778	180.0901947	123.3923798	104.1257019
8.434419632	180.1061401	121.3861618	76.01170349
6.581840038	180.0984497	111.4995728	54.24000168
8.45538044	180.0047302	124.6799774	155.3585052
9.355699539	180.0274506	118.4436722	128.5151062
8.384670258	179.8480072	118.2017899	86.99169922
7.757390022	179.8620911	107.3249512	81.78929901
8.002519608	179.6727448	119.4783401	74.53669739
8.138070107	179.6051331	118.5502167	115.6143036
8.416339874	179.5656891	122.2108002	115.8231964
7.107520103	179.5307007	121.8518066	108.4405975
8.603240013	179.4588013	122.1218338	94.42500305
7.891679764	179.4449615	117.7588501	61.97859955
9.046710014	179.4060364	116.6553574	49.24629974
6.673830032	179.1937103	113.3872833	93.23809814
8.496399879	179.1636963	116.3338699	170.6446075
8.323530197	179.0544891	119.1284332	73.75569916
9.473560333	178.9724121	131.2656555	90.15409851
8.171279907	179.0033417	114.3527374	114.8958969
8.181940079	178.9068909	117.5340118	79.14129639
8.036769867	178.8163605	120.7281494	73.16079712
8.775090218	178.754776	120.3814926	58.77780151
7.61300993	178.6972046	120.2774734	173.5608063
8.634630203	178.6494751	118.7104416	174.852005
9.044449806	178.6160126	117.7700119	126.9988022
9.153189659	178.5880585	126.7138672	146.6526947
8.435409546	178.5201263	121.5436935	131.8885956
8.331800461	178.5276947	119.1148376	283.2192993
6.855500221	178.5327911	118.2121429	75.06430054
7.733500004	178.5873413	116.0488815	123.5559006
8.123149872	178.4603271	119.305748	89.74739838
8.715929985	178.4481506	116.0252838	52.78620148
7.634990215	178.3884735	112.0046463	67.42070007
7.375110149	178.347641	118.069252	75.49060059
10.24806023	178.3179169	116.5608063	52.80810165
8.027009964	178.3474121	114.3209	69.4260025
7.008230209	178.237915	113.4159698	49.00019836
8.791069984	178.1801453	120.9667435	73.25180054
8.683670044	178.1526642	118.9513474	113.0998993
8.264349937	178.1286316	112.0507965	104.1911011
8.4584198	178.072113	126.6947632	93.64099884
9.494779587	178.0125885	126.4174423	114.2752991
6.596580029	178.0432129	117.3673019	80.30940247
7.546770096	178.0636444	115.6422119	106.0947037
6.63173008	178.0308685	112.0579529	28.81110001
7.301410198	177.9702454	112.9847031	104.4007034
7.935919762	177.8953247	118.1919403	23.94009972
7.502449989	177.9126282	114.4118729	97.61190033
9.201580048	177.8377686	121.6636124	78.67430115
8.022549629	177.822052	109.1328735	96.67720032
7.491899967	177.7230377	123.1148834	156.9626007
7.889420033	177.6806335	121.9098587	71.37989807
9.033630371	177.657135	121.4604263	167.1499939
7.968029976	177.7094727	121.3259964	107.2390976
7.818470001	177.661438	119.0538635	106.1386032
7.805079937	177.5868378	121.9343338	141.5518036
8.123959541	177.6354828	120.2634811	32.41880035
8.29102993	177.6272888	110.8995285	96.93430328
8.185549736	177.6334229	110.4706116	73.48549652
9.190629959	177.5400238	125.5694504	168.0740967
8.146730423	177.5461426	118.0411377	95.89409637
8.179030418	177.5101929	114.1416779	132.4087982
6.488609791	177.4652405	114.7945023	91.8431015
9.707429886	177.3772583	124.4965363	66.15070343
8.27229023	177.3887482	120.9744873	284.6281128
9.504870415	177.3478851	123.8746872	100.582901
8.496529579	177.285553	114.1495972	166.2994995
7.166190147	177.2168427	119.7015228	140.7955933
8.643639565	177.2801514	118.3490067	54.61019897
8.811010361	177.2820282	108.3559799	240.2472992
7.482530117	177.1879272	114.6495132	56.9341011
7.710400105	177.0375824	118.0017624	87.99330139
8.293959618	177.0241547	117.3651733	93.57779694
8.566559792	177.0616913	116.817421	25.49990082
8.44836998	177.04422	114.3584518	346.6724854
7.90143013	177.0366974	107.1939468	130.3424072
7.671969891	176.9102325	118.3540268	102.1240005
7.917439938	176.8657532	116.2221909	188.5270996
8.626299858	176.8106232	126.9410172	95.14070129
8.476469994	176.815033	124.0888214	167.0740967
7.846079826	176.8438873	118.5613632	173.8126068
8.731450081	176.8279572	114.5309296	122.6864014
6.4885602	176.7838745	111.9660034	218.673996
8.046199799	176.7763214	120.7396927	151.2299957
7.859370232	176.7397919	115.8187408	93.27559662
8.643119812	176.6915894	119.3665237	82.15830231
7.258590221	176.6944427	117.3162384	107.8668976
9.115969658	176.6997681	114.0230484	145.0319977
9.256719589	176.5710754	123.4273071	195.4181976
7.69754982	176.6033478	121.0168228	85.54440308
8.39138031	176.5991058	119.6776962	67.76499939
7.912079811	176.5684814	118.9069366	33.85369873
7.963160038	176.6296082	115.6293564	100.6965027
7.456890106	176.5662689	112.7389526	28.95980072
8.095350266	176.5284424	120.7170563	1651.223267
7.737120152	176.4999237	117.5133286	60.44200134
9.243160248	176.4225464	127.6745529	73.3927002
7.142119884	176.4400787	116.7581177	104.6093979
7.620999813	176.3646851	121.8438492	99.2220993
7.612559795	176.2895813	125.6141586	255.464798
7.533360004	176.2738953	125.4994965	2491.125244
9.516389847	176.282608	120.2545395	139.6304016
6.66862011	176.2855835	114.5192032	71.23110199
7.606900215	176.2906799	107.3379898	199.7460022
8.902219772	176.2145081	123.3391037	62.73759842
8.567230225	176.2171021	120.3689117	194.9774933
7.855350018	176.2072144	119.6284409	143.2071075
7.969820023	176.1373138	119.9392166	84.59320068
7.475490093	176.1212463	125.177887	50.90439987
6.688189983	176.0953522	121.7666397	77.77649689
7.927289963	176.0922852	112.4896698	88.33529663
8.936639786	176.0024261	128.6232758	185.673996
8.822179794	176.0351257	126.571167	198.1858978
8.359829903	175.98526	119.5318832	39.23630142
7.288760185	175.9895172	118.916893	137.2398071
9.019029617	176.0333099	118.6633911	159.4694977
6.522699833	176.0317993	118.1158829	108.7783966
6.874310017	175.9882965	106.6565933	145.7821045
8.419380188	175.938446	127.1619415	155.6551056
8.464810371	175.840271	132.3468628	217.504303
7.459060192	175.8350067	120.1916275	90.35489655
8.008760452	175.8989105	119.0675583	138.3491974
8.245229721	175.8578949	116.5132523	36.70930099
8.224559784	175.7901917	122.3378677	279.5411072
8.252699852	175.7405243	129.1074066	1013.439209
8.46214962	175.7533264	128.3713684	165.5747986
9.043580055	175.7197876	126.0093613	205.8851929
7.936970234	175.7028046	114.1413269	156.6470032
8.094260216	175.6303558	110.6744614	176.9752045
6.832530022	175.6016388	130.4399109	34.41030121
8.726079941	175.5979309	127.2168427	258.1487122
8.714179993	175.5271912	122.3561707	200.8070984
8.470580101	175.5185089	120.3233719	100.5641022
8.309459686	175.4919434	109.6228027	87.38870239
6.893620014	175.44841	114.6768112	44.48279953
8.118780136	175.3956909	118.3242035	271.535614
8.354590416	175.375946	113.2229767	172.2386932
8.018349648	175.3204346	127.5795364	171.5904999
8.408599854	175.2953339	114.5787506	177.5455017
8.005120277	175.2954407	113.1500168	103.9972992
7.074969769	175.3045197	110.2647476	267.0339966
8.090169907	175.1434784	124.8262787	37.00630188
8.960069656	175.1149902	123.6795807	156.6618042
7.01488018	175.1783142	119.4889297	57.30770111
7.376309872	175.1326752	114.9065628	150.1585999
9.239379883	175.0753174	129.4714966	106.3796997
9.812080383	175.0829468	122.3824615	201.3583069
8.639800072	175.0491333	121.8708496	139.6475983
7.018539906	175.0528107	121.9265594	188.885498
7.606629848	174.9684448	133.3087616	64.83999634
9.172570229	175.0270691	130.4430084	149.2080994
9.070710182	175.0166779	119.8664169	279.1044006
7.260990143	174.9748535	116.5388336	225.2973938
9.555130005	174.9324951	124.954628	220.4279022
7.119190216	174.9251099	119.9065933	77.12709808
7.765759945	174.9351196	117.9640503	150.1578064
9.155870438	174.8563385	127.6653519	92.88629913
7.844620228	174.8582764	107.4653778	171.5700989
8.592769623	174.7535095	128.6921387	29.39850044
8.15279007	174.7895966	127.281189	196.2957001
8.379659653	174.7563477	121.5229416	452.6758118
8.562649727	174.7776947	121.1213913	189.4230042
8.476429939	174.7205811	126.7631989	148.3146973
8.815429688	174.7437286	125.7691116	61.89839935
8.45993042	174.6825256	122.8228683	373.9949951
7.33190012	174.7352142	119.5259094	203.3166962
7.879149914	174.6304932	126.3986511	95.50849915
5.822599888	174.6298981	123.5494232	89.71759796
8.702210426	174.6597595	114.2046814	428.3839111
7.784759998	174.5892639	129.5362549	139.2440948
7.754580021	174.5326996	127.7116165	254.0494995
7.874509811	174.5991821	125.2077484	200.4010925
6.894440174	174.5399323	115.5010071	91.86640167
8.180040359	174.5011292	125.960228	193.3735046
9.162929535	174.4288177	123.9817276	279.006897
9.10367012	174.4203186	124.0494232	235.436203
6.788650036	174.3982239	115.5726013	141.3768005
6.942120075	174.3289795	124.6139832	152.7548981
8.015130043	174.3829193	123.284317	92.50489807
8.326370239	174.3186646	117.8843079	171.466507
9.101989746	174.249588	130.6748505	121.6858978
8.670780182	174.2539215	127.6759796	372.050415
7.953790188	174.2393188	119.0939484	254.5131073
7.721680164	174.2854614	107.8546982	19.79089928
8.641759872	174.2202759	126.1928329	304.5566101
8.855919838	174.1721497	118.9541168	174.7758026
6.223050117	174.1871185	110.7380371	148.6488953
8.601249695	174.1230164	121.1560898	195.5838013
9.266810417	173.9670105	124.3698578	152.0373993
8.690130234	173.9669189	116.7103577	32.7132988
7.869349957	173.9301758	120.8002472	26.41609955
6.093289852	173.9389954	119.2336731	175.3276978
7.044380188	173.8917694	111.7770309	23.77199936
7.301229954	173.8185272	113.3377991	19.63150024
7.708429813	173.7738495	125.4964371	123.6984024
7.532589912	173.7454681	124.1753006	260.2549133
9.104539871	173.7925262	117.2006836	84.24890137
9.194020271	173.7651825	116.6992569	31.01479912
8.896180153	173.728653	127.8020096	135.7485046
7.863639832	173.7011871	115.0139236	72.39920044
8.332380295	173.7012329	112.3018875	179.7597961
7.894020081	173.5222778	119.7562103	264.7203064
8.300100327	173.4625702	131.6326599	159.503006
8.371470451	173.37677	130.2460175	364.5743103
8.129090309	173.4080505	120.2912827	232.9243011
8.221989632	173.3213501	124.0017929	180.0225067
9.279740334	173.2561646	130.8521271	162.7021942
9.101599693	173.2758179	120.0342789	232.4792938
8.453849792	173.2137604	123.1741104	247.2142029
9.251919746	173.1646118	122.6568298	124.0604019
7.065989971	173.212677	116.9063187	179.0684052
8.514080048	173.0880585	121.6306763	133.8878021
7.217860222	173.1104736	120.5636902	104.5239029
8.680430412	173.1179657	117.1021729	106.1928024
8.990289688	173.0759125	120.8638916	180.4320984
7.957049847	172.9870453	121.8553391	203.3119049
6.976119995	172.9351349	115.7441101	57.89810181
7.759890079	172.8791504	115.5327911	142.8983002
7.467150211	172.8071289	118.4893036	104.396698
8.384719849	172.7355499	120.6247177	313.7872009
8.699799538	172.6484833	121.3221512	191.4385071
8.216580391	172.5709076	128.4286346	99.70179749
8.699210167	172.526947	120.0897369	175.1085968
6.610549927	172.4736633	120.3830795	229.9100952
8.400489807	172.4483185	120.2458267	331.9684143
6.853320122	172.4252625	126.8616409	198.8388062
8.294509888	172.36203	122.5821762	174.3432007
8.202699661	172.2328644	127.95047	123.9480972
7.508069992	172.250946	117.8861923	108.2791977
9.702859879	172.1260071	129.6672058	115.5444031
8.429400444	172.1251373	122.4847794	133.0912018
8.925100327	172.0631561	129.2508698	120.0996017
8.535869598	172.0207062	125.1995773	173.0523987
8.742230415	171.9393768	119.9287567	53.29150009
8.843810081	171.776001	120.4505234	107.0447006
8.167409897	171.5133667	129.4256744	141.2281036
7.423649788	171.0786438	122.9097519	68.99569702
7.695290089	171.0063171	111.5235596	105.321701
8.493570328	170.4662018	130.526825	159.4183044
8.949560165	170.4153595	126.4902802	92.90579987
8.498720169	172.8973846	124.1127777	36.1692009
9.227930069	174.782486	123.4189835	72.41699982
7.722300053	177.2476196	117.6373367	49.93460083
7.774759769	175.4350281	121.9157562	85.93229675
7.355070114	177.3201294	114.8621597	52.25450134
8.498829842	176.3682709	121.4532166	50.71609879
8.493470192	176.3775787	121.4532166	50.71609879
7.360320091	178.1176758	119.4874573	34.72249985
7.995090008	177.827652	118.9093018	113.0427017
