# Supplementary material for: Robust automated backbone triple resonance NMR assignments of proteins using Bayesian-based simulated annealing
Source: Nat Commun. 2023 Mar 21;14:1556. doi: 10.1038/s41467-023-37219-z (PMC10030768; doi:10.1038/s41467-023-37219-z)
Supplement: Supplementary file 3 — Source Data [file 41467_2023_37219_MOESM3_ESM.zip › SourceData/RunFiles/ecTS/peakLists/hnca.pklist]

CrossPeakTypes	H_CA_N	H_CA(i-1)_N
PositivePeakTypes	H_CA_N	H_CA(i-1)_N
NegativePeakTypes
0.02	0.3	0.3
8.320770264	67.58738708	119.1410522	54.31100082
7.717179775	67.67722321	107.8514099	14.07400036
7.717199802	67.19793701	117.5431671	36.68709946
7.705749989	67.26732635	117.9953079	28.06150055
8.007639885	67.0791626	119.0344772	20.20859909
8.121069908	66.45629883	119.3066788	79.57420349
7.372449875	66.44164276	118.0584106	20.21590042
8.034179688	65.63511658	120.7313232	45.67499924
6.668590069	65.60666656	113.3649368	25.99780083
9.187879562	65.29086304	125.5671005	88.10959625
8.391759872	65.29812622	119.6202698	14.26109982
7.804840088	65.03865051	121.9036865	27.0760994
7.96736002	65.02277374	119.9384537	51.10039902
7.287990093	64.92720795	113.2703323	15.64690018
7.216829777	64.69976044	120.5681686	65.26210022
9.185799599	64.69837189	116.731987	11.20919991
7.95980978	64.48002625	115.6180878	65.77760315
7.935210228	64.52793884	114.1075211	35.54029846
7.919320107	64.52720642	112.4804611	15.69439983
5.818459988	64.3649826	123.5710602	49.2356987
6.519299984	64.45230103	118.1041565	24.97999954
7.060420036	63.99243927	116.897522	19.68000031
6.484529972	63.9348793	114.7867966	51.57160187
9.09803009	63.28530121	130.6729584	58.78379822
8.69740963	63.28884888	121.3096466	36.49259949
8.931900024	63.0440712	128.6044464	31.35020065
9.030099869	63.04978943	121.4614868	93.94409943
8.81978035	62.94794083	126.5824738	52.50109863
8.219929695	62.96091843	122.3260727	87.27330017
7.117119789	62.84415054	119.9154434	52.6006012
7.950950146	62.85425949	119.0920868	142.6773987
8.699560165	62.8436203	114.1952667	66.76999664
8.807559967	62.9548111	108.3324738	64.31099701
8.444919586	62.57904053	114.3650436	223.5446014
8.35130024	62.5751915	113.1957932	65.59809875
8.043390274	62.46255875	120.7324677	34.25999832
7.607029915	62.31489944	133.2994995	13.62829971
7.609620094	62.35023117	125.6270065	101.0664978
7.530409813	62.30147171	125.5002899	884.140686
7.479780197	62.30733109	125.3024216	17.18889999
9.191109657	62.36880112	116.6758423	12.00440025
8.257840157	62.42443848	112.0306778	42.60200119
6.220560074	62.30698013	110.7462997	82.96849823
7.889130116	62.23508835	121.8895416	14.04160023
8.092149734	62.26240158	120.7125015	418.4075928
6.891610146	62.25600052	114.6610794	59.53210068
8.49571991	62.21176147	114.1643524	34.41339874
8.164259911	62.11865997	129.4211273	43.88669968
8.327810287	62.15525055	119.1006393	72.67289734
7.471280098	61.89868164	112.8178177	30.48010063
7.319419861	61.89551163	112.8206863	65.69059753
7.325520039	61.86418915	111.6543427	13.70489979
8.287739754	61.8747406	110.9011688	58.85010147
8.091219902	61.88014984	110.6775818	21.38559914
9.254159927	61.73912048	123.4335175	110.8040009
8.127349854	61.64608002	120.2973633	140.5252991
8.563429832	61.6883316	116.8216019	25.72649956
6.485360146	61.69958115	114.7671967	11.54150009
9.112649918	61.72694016	113.9911728	38.56769943
8.04349041	61.55107117	120.7361679	61.0306015
8.677700043	61.61864853	117.0851974	34.31330109
8.250349998	61.47956085	129.1114502	207.4636993
8.091710091	61.47428894	120.7189178	733.0422974
9.01554966	61.44768906	118.6554565	67.88739777
8.387579918	61.32595062	119.6649475	41.92079926
8.634090424	61.2841301	118.7166138	60.34389877
7.863589764	61.30826187	114.975708	19.48390007
7.75180006	61.17975998	127.6966095	57.59970093
8.813099861	61.1701088	125.7597733	28.22739983
7.922709942	61.07101059	118.2014389	23.10390091
8.144309998	60.97975159	118.0187073	26.21999931
7.707870007	61.059021	118.0105896	21.79969978
6.592850208	60.94855118	117.3416824	23.98810005
9.353369713	60.92752838	118.4522476	82.66100311
8.668000221	60.72129059	127.6472931	82.47579956
9.491250038	60.68157959	126.405899	56.53020096
8.451660156	60.8045311	124.6706467	91.43029785
9.098540306	60.7244606	120.0281067	113.4173965
10.24750042	60.70027924	116.5392227	13.3142004
7.85804987	60.688591	115.783287	27.65189934
8.176739693	60.80426025	114.1231232	38.80739975
7.705639839	60.63069916	125.5038681	82.4417038
8.424889565	60.65822983	122.4561691	16.57550049
7.669010162	60.66815948	118.374321	72.78749847
8.001779556	60.6595993	113.1444473	44.64789963
7.692480087	60.62150955	111.5243225	27.0163002
8.218759537	60.41891098	124.0231628	82.41570282
8.122859955	60.46601105	120.2780533	20.21269989
9.15128994	60.39463043	126.6995163	66.06999969
8.17689991	60.39274979	125.9631119	120.4812012
9.277770042	60.15921021	130.8535767	106.6666031
8.923509598	60.13832855	129.241745	51.08369827
8.179039955	60.21228027	123.3780289	67.30670166
8.769659996	60.23273849	120.3643265	16.62240028
8.469200134	60.22307968	120.3112106	25.34469986
6.851970196	60.2367897	118.2186127	50.54399872
8.405110359	60.17552185	114.5732803	144.884201
6.222099781	60.17060089	110.731369	51.05879974
8.015890121	60.06211853	127.5873489	119.8462982
8.596639633	60.01990891	122.1128235	47.93149948
7.723279953	60.03091049	117.662117	14.83870029
9.104510307	60.05482101	117.2074203	27.3246994
8.63918972	59.85947037	126.1835098	111.4978027
8.565329552	59.94573975	120.3550262	127.7045975
7.611030102	59.91167831	120.265007	33.52899933
9.067810059	59.92934036	119.8523331	68.36630249
8.006150246	59.92390823	119.0679703	120.5861969
9.553939819	59.8569603	124.9570923	122.6903
9.70582962	59.79970169	124.4996567	44.70470047
8.559729576	59.78684998	121.1487732	79.36190033
8.633210182	59.79460907	118.6972427	70.56610107
7.465159893	59.80102158	118.4920731	18.19529915
8.198659897	59.68008041	127.9454269	67.96779633
7.872739792	59.66025925	125.2021408	55.32239914
9.041230202	59.51768875	116.6600037	38.80830002
7.631010056	59.4949913	112.002449	19.40929985
7.456679821	59.41884995	120.1769485	21.51939964
8.141550064	59.39688873	118.0102463	73.88690186
6.592470169	59.43375015	112.083992	10.55869961
9.169589996	59.18920898	130.4500732	89.19360352
8.176989555	59.19329071	125.955452	80.02359772
8.431969643	59.20248032	121.5371094	90.73449707
7.696499825	59.25231171	121.0225906	61.06409836
8.122300148	59.26639175	119.2865372	27.34449959
8.683349609	59.18431854	118.9402466	28.45389938
8.456000328	59.16130829	126.697319	56.27759933
8.598320007	59.1282692	121.1448135	55.30070114
8.494669914	59.12363052	114.1586838	83.65059662
8.328749657	59.12012863	112.3055573	87.56289673
7.104929924	58.99419022	121.8158035	24.51479912
8.382490158	59.02122879	120.6204071	93.67299652
8.853819847	59.02629852	118.9628906	105.9003983
8.135199547	59.02672958	118.5574265	91.76139832
6.856410027	58.96395111	118.1924667	23.58609962
10.24398994	58.98204041	116.5531769	36.49119949
6.671380043	58.95587158	113.3854675	63.30950165
7.752180099	58.84820938	127.7138901	183.4761047
8.01473999	58.84259033	127.5559692	58.51250076
7.884019852	58.71493149	117.7599869	42.01369858
7.914209843	58.64250946	116.2287903	123.7595978
8.081520081	58.69316864	115.207077	18.72179985
9.236860275	58.61075974	127.6466217	23.54910088
7.531079769	58.54751968	124.1932831	25.50180054
7.488739967	58.55918884	123.1246414	92.18689728
9.198450089	58.54816818	121.6671829	15.28320026
7.497189999	58.54492188	114.4691467	64.43499756
7.506609917	58.50231934	117.8778763	18.36770058
9.043299675	58.43703842	117.7853088	69.46790314
8.28897953	58.43935013	117.3676529	18.72850037
7.999609947	58.30273056	119.4845428	59.22740173
8.923950195	58.11735916	129.2492218	90.02140045
7.705500126	58.11685944	125.4884262	40.72460175
8.412670135	58.19594955	122.1936798	104.6836014
6.670929909	58.20489883	114.5009384	13.60709953
7.297060013	58.12231064	112.9554672	72.03170013
8.291190147	58.16559982	110.8914566	16.62719917
8.43171978	58.07447052	121.3860931	54.270401
8.023079872	58.0941391	114.3243637	15.8288002
8.459139824	57.93949127	128.3768616	141.5682068
9.151729584	57.9239006	126.7129135	115.7310028
7.799499989	57.9214592	121.9222336	102.2282028
7.619130135	57.91014099	121.8546066	64.7779007
6.089719772	57.9460907	119.2332916	97.05989838
7.257810116	57.92823029	116.5085983	29.11800003
7.731170177	57.88703918	116.0297165	29.00289917
8.176830292	57.7204895	123.3514862	23.89259911
8.492839813	57.73532867	116.3300629	148.6638947
6.685080051	57.62744904	121.770607	50.21379852
7.855629921	57.56011963	119.6128235	26.78969955
8.68132019	57.56103897	118.9612732	77.77619934
9.015879631	57.67433167	118.6654816	74.37519836
8.38424015	57.61585999	118.1747131	16.72949982
7.373819828	57.59085083	118.0673294	58.72719955
8.178460121	57.66777039	117.5311813	76.68830109
8.169190407	57.64702988	114.3012085	26.48929977
7.070980072	57.67073059	110.2306366	28.4673996
9.236860275	57.49037933	129.4606018	33.79119873
8.450639725	57.5107193	123.1721115	150.9308014
8.599229813	57.45328903	122.0828629	22.34989929
7.015789986	57.48685074	121.9140778	24.65399933
9.19645977	57.43629837	121.6567001	49.01819992
8.468529701	57.47872162	120.3243103	57.82709885
7.456980228	57.48754883	120.2025375	61.85509872
7.009009838	57.46340942	119.4944763	39.21860123
7.815899849	57.4754982	119.0305405	22.69350052
8.136759758	57.43144989	118.4944077	26.26460075
7.138830185	57.54766083	116.7565231	84.80570221
8.268899918	57.48286819	115.7936707	82.68430328
7.541769981	57.49427032	115.5984573	23.65040016
9.112950325	57.5504303	114.0276031	107.290802
7.010560036	57.47888947	113.3939667	15.5007
8.450739861	57.35451889	124.6867523	21.44540024
8.787790298	57.2876091	120.9502411	19.0156002
7.6978302	57.35169983	120.9916687	23.09009933
7.610489845	57.38809967	120.2814331	97.60639954
8.318630219	57.3854599	119.1105423	17.08589935
8.640230179	57.30379105	118.3235016	42.37329865
7.857319832	57.31803131	115.8187637	72.49500275
8.011019707	57.26082993	123.2770462	67.5542984
6.897950172	57.2392807	115.4790115	16.54570007
9.809829712	57.08998108	122.3856812	107.313797
7.105639935	57.0900383	121.8618927	84.0460968
8.986140251	57.08559036	120.8529663	62.73400116
8.854789734	57.02444839	118.9507065	47.46070099
7.669000149	57.09677124	118.3517914	25.42840004
8.728480339	57.03897095	114.5243301	74.31410217
7.284359932	56.93268967	118.9073715	22.49819946
7.464859962	56.92399979	118.494339	72.1289978
8.079939842	57.00207901	115.2520905	68.542099
7.483960152	56.98825836	114.630043	10.65550041
9.469090462	56.76464081	131.2613678	52.34260178
8.491809845	56.80617142	130.5276489	67.9713974
8.893730164	56.79669189	127.7979889	74.35540009
9.10130024	56.74803925	124.0514221	165.480896
7.955080032	56.75590897	121.8464432	69.84459686
8.433790207	56.83551025	121.3567429	18.25989914
6.592420101	56.82939911	117.3761368	53.38349915
8.297809601	56.67763138	131.6064606	71.46710205
8.772339821	56.70415115	120.3908234	42.92739868
8.267450333	56.70875168	115.7819901	29.18330002
8.934829712	56.60305023	128.6315308	117.6531982
9.353340149	56.58895874	118.4214325	31.02669907
8.381290436	56.50315094	118.199379	71.60310364
8.712209702	56.50683975	116.0247803	13.17549992
8.559760094	56.35174942	121.1100082	47.46920013
8.739230156	56.43172073	119.9612732	11.4932003
7.909339905	56.26971054	118.914299	23.01639938
9.039059639	56.27888107	116.6499863	13.11330032
7.959969997	56.27495956	115.6170273	32.31259918
7.499680042	56.32662964	114.4123611	14.62880039
8.175279617	56.33311844	114.1357269	105.1909027
7.006229877	56.29204941	113.4075623	45.14149857
7.071990013	56.32627106	110.2669373	199.4750061
9.70042038	56.13169861	129.6653137	38.00350189
8.473130226	56.09054947	124.0632935	78.92199707
8.957889557	56.17052078	123.6535568	59.14910126
8.987400055	56.1286087	120.8626633	142.6114044
7.162469864	56.09617996	119.7039032	110.5287018
8.64081955	56.08235931	119.3735123	13.34570026
6.786520004	56.14538956	115.5712433	147.2583008
8.198960304	55.95610046	127.9693527	28.27370071
9.241689682	56.05104828	127.6789474	34.85839844
9.159680367	55.93260956	123.956871	92.78739929
7.95539999	55.94932175	121.877388	129.5411072
8.432430267	55.95425034	121.5190811	30.65329933
7.731070042	55.96340179	116.0550079	95.48629761
8.590800285	55.84592819	128.6900177	17.93379974
8.666379929	55.84944153	127.6579666	188.1894073
8.417819977	55.84051895	127.156311	37.23109818
6.850870132	55.83523941	126.8407135	53.34080124
6.940410137	55.85255051	124.60289	53.28430176
9.264380455	55.93209839	124.3800125	100.5292969
8.899950027	55.86550903	123.3535614	28.85440063
7.419980049	55.84901047	122.9175186	56.77149963
7.853590012	55.85445023	119.6289063	98.4509964
6.0896101	55.85316849	119.223877	57.4518013
8.328969955	55.82820129	119.1160431	198.2902985
7.062009811	55.8609581	116.9059601	152.0926971
9.098420143	55.73345184	130.6569672	37.5807991
7.782040119	55.754879	129.5341187	61.76539993
8.892419815	55.7605896	127.7816315	36.86989975
8.474209785	55.70357895	126.7647324	94.71880341
7.543039799	55.7503891	115.6280136	76.3022995
6.892439842	55.74398041	115.5087433	75.72930145
8.020270348	55.71957016	109.1202621	24.22139931
9.553910255	55.59968185	124.9606094	83.89459991
8.509750366	55.58143997	121.6282272	109.1296997
7.965889931	55.56776047	121.3005905	47.52470016
8.116600037	55.60713959	118.3293304	163.770401
8.323410034	55.55667114	117.8887863	23.69479942
7.506800175	55.55693054	117.8865509	59.79299927
7.875770092	55.46456146	126.4021912	59.58349991
8.78689003	55.44276047	120.9637527	55.94279861
7.888130188	55.44829178	117.7967606	13.60319996
9.27779007	55.25942993	130.8415375	65.39459991
8.72344017	55.29030991	127.2229767	132.4960022
8.947119713	55.3471489	126.4868393	73.08350372
8.711070061	55.26842117	122.345108	40.72449875
9.512310028	55.26311874	120.2530823	94.84020233
8.368339539	55.24522018	130.2204285	143.6893005
9.49213028	55.21844101	126.4170532	37.6780014
8.636249542	55.24423981	121.86203	73.01339722
7.886760235	55.13449097	121.9107132	50.97719955
6.684329987	55.19689941	121.718811	16.37520027
7.998310089	55.15029907	119.4843292	25.02470016
7.815720081	55.22687912	119.0565033	68.2826004
6.973859787	55.19963074	115.7454681	44.8044014
8.166999817	55.14365005	114.3429565	83.42430115
6.872089863	55.23672104	106.6413422	16.89780045
7.530049801	55.01763916	124.1778107	178.655899
8.456139565	55.01877975	122.8065338	121.8699036
7.256470203	55.02606964	117.3157272	74.14849854
8.714529991	55.05622864	116.03302	39.88990021
7.164609909	54.97896957	119.7074432	16.47830009
7.861159801	54.96800995	115.0259323	47.7519989
7.752429962	54.95869827	107.3185272	11.99479961
8.381090164	54.81502151	120.6281662	179.585907
7.374289989	54.80921936	114.8996506	56.52479935
8.461689949	54.61679077	132.3296661	38.55500031
9.500709534	54.60552979	123.8670273	42.46049881
8.842359543	54.61999893	120.4387665	44.9897995
8.738840103	54.62723923	119.9314728	39.50139999
8.957659721	54.55012131	123.6952133	110.6548004
8.450559616	54.52634048	123.170517	89.02739716
9.237560272	54.32925034	129.4676971	78.53800201
9.153269768	54.34238052	127.6670914	30.16060066
8.475009918	54.37908173	124.0906067	90.81410217
6.521930218	54.41065979	118.115097	72.10829926
9.102149963	54.35314941	117.210289	62.35480118
7.914889812	54.32794952	116.1915131	19.83729935
7.933189869	54.31890869	114.1311569	105.7138977
8.260199547	54.41014099	112.0332336	33.59280014
6.487520218	54.37551117	111.9393768	31.5781002
9.264389992	54.24618149	124.371727	68.74759674
8.396789551	54.19279861	120.2409668	246.6327972
7.329619884	54.28691101	119.524231	122.856102
7.842840195	54.2358284	118.5611115	126.9625015
8.117320061	54.28308105	118.303009	67.33190155
8.445159912	54.22840881	114.342247	88.64080048
6.850019932	54.0558815	126.8611908	161.2886047
7.965149879	54.11222839	121.317543	54.24560165
7.897089958	54.11611938	107.1839981	16.84740067
9.249699593	53.91156006	122.6573334	148.6217957
8.126600266	53.99372101	120.2789993	48.13570023
7.756579876	54.01076889	115.5293579	78.86669922
8.024510384	53.94762039	114.3249588	57.28990173
7.891819954	53.82978821	119.7584381	183.050705
8.677740097	53.79080963	117.0949631	56.67789841
7.876629829	53.64942932	126.3733673	39.06340027
8.291069984	53.63814926	122.5681076	63.22409821
7.258399963	53.63819885	116.5364227	195.0399017
8.819910049	53.54040909	126.5815277	115.4493027
9.041410446	53.58687973	126.0064621	149.9602051
8.59885025	53.57223129	121.1577911	104.1003036
8.560819626	53.5533905	120.3274612	20.61669922
8.639769554	53.55918121	119.3623886	43.47090149
7.285560131	53.57332993	118.9198532	75.91010284
8.731049538	53.58692169	114.544487	31.59269905
9.169730186	53.40053177	130.4251709	55.62860107
9.809599876	53.48096085	122.3793335	43.85300064
8.623459816	53.26465988	126.894043	21.44330025
8.244029999	53.25580978	116.5177078	31.95140076
7.632589817	53.28923035	111.997467	46.11629868
8.150349617	53.15848923	127.2657776	53.22029877
9.253199577	53.1388092	123.4339294	94.49720001
7.490980148	53.10086823	123.1118927	22.90600014
8.221369743	53.09936905	122.3421097	191.8652039
8.696590424	53.18252945	121.3258209	141.5733032
8.696370125	53.17734909	120.0867996	60.79550171
9.068499565	53.14641953	119.8750992	167.4293976
7.7614398	53.14704132	117.969101	92.38279724
6.486249924	53.15748978	111.9668121	149.7908936
8.297719955	52.95671082	131.6304626	110.5833969
8.459750175	52.96160889	123.3599472	10.3810997
8.010540009	52.96136093	123.2639999	44.48699951
8.456310272	52.98788834	122.8163376	201.1997986
6.60766983	53.02415085	120.3920898	170.1710052
8.001509666	53.02528	113.1486969	37.92350006
8.534170151	52.80223846	125.2040405	84.709198
9.512940407	52.7918396	120.2393188	70.80280304
7.843379974	52.64260864	118.5401764	57.49700165
8.323849678	52.64347076	117.8976593	149.4519958
9.471409798	52.48799896	131.2504272	26.44910049
9.15929985	52.50909042	123.9637527	125.0438995
8.289030075	52.43970871	117.3636932	53.18859863
7.75578022	52.43571091	115.5205994	28.39749908
6.665309906	52.47080994	114.5226669	47.78730011
8.30436039	52.45758057	109.6199799	15.73449993
9.700779915	52.30867004	129.6697083	82.94779968
8.711270332	52.3241806	122.358963	107.8007965
8.375929832	52.40542984	121.5174332	340.4667053
7.925459862	52.32785034	112.4902191	56.46929932
7.603079796	52.32505035	107.3172836	27.08270073
8.290320396	52.16957092	122.5832825	89.061203
8.215330124	52.11161041	128.4216766	123.5623016
9.101730347	52.13780975	124.0543365	64.248703
8.269319534	52.10559845	120.9763184	190.8809967
8.841569901	52.12982941	120.4505234	84.44429779
9.042619705	52.09204102	117.7702866	41.31000137
8.490969658	51.96654892	130.5336761	67.85990143
9.186889648	51.97649002	125.5573273	46.9394989
8.424010277	51.88639069	122.4817429	100.5996017
9.031889915	51.88301849	121.4506531	70.2385025
7.530449867	51.86159897	125.4961472	504.7626953
7.610990047	51.69493103	125.6309204	55.83990097
9.704409599	51.7041893	124.4816437	17.98080063
8.697219849	51.72394943	120.0980988	81.49210358
8.639730453	51.44435883	126.20224	127.5034027
7.873060226	51.45309067	125.2164383	151.6486053
9.502010345	51.4634285	123.8657379	35.2492981
7.015769958	51.41117096	121.9299316	159.5169067
8.625639915	51.22745132	126.9568329	56.83660126
8.468239784	51.30554962	126.7109909	43.82630157
8.164850235	50.99618912	129.4120026	107.1939011
7.214190006	51.01625824	120.5528336	35.49769974
6.939529896	50.87253189	124.6045303	105.9052963
5.818170071	50.87974167	123.5341568	32.4129982
8.900130272	50.67724991	123.3526382	14.28349972
8.36771965	50.54764175	130.2306061	150.963501
9.153659821	50.64126968	127.6477737	48.86470032
8.087059975	49.85810852	124.8343735	23.87709999
8.418029785	49.53292847	127.1567535	94.83029938
8.150930405	49.37490845	127.2885132	138.3621063
7.603990078	47.64348984	133.3161469	48.19630051
7.008349895	47.63349152	119.5005417	15.44219971
7.753220081	46.64881134	107.3005829	55.89039993
8.637299538	45.93716812	121.8451538	28.70289993
9.09910965	45.73503113	120.0199432	77.79219818
7.3301301	45.69515991	119.4967575	30.14699936
8.183959961	45.73654938	110.4803467	91.05940247
7.603610039	45.71294022	107.3387375	131.2743988
6.827410221	45.61722946	130.4331207	29.5984993
6.973499775	45.62031174	115.7320404	18.96500015
8.218999863	45.4282608	124.002739	76.10340118
8.807579994	45.42522812	108.3517532	171.1575012
8.46187973	45.35123062	132.3453827	171.3208008
7.891329765	45.34767151	119.7416992	48.04069901
8.700059891	45.17282867	114.2086563	309.6393127
8.327389717	45.18202972	112.3366776	49.03070068
8.534549713	45.01351166	125.2119904	63.66809845
8.510669708	45.0766983	121.6303406	27.74449921
8.350749969	45.01868057	113.2237167	124.0497971
8.305299759	45.0796814	109.6167831	68.47229767
7.949950218	44.8357811	119.0849609	45.83940125
8.091609955	44.84917068	110.677063	129.9620056
7.78275013	44.70547867	129.5210571	81.00150299
6.6073699	44.7303009	120.3712769	44.65019989
8.0207901	44.72357941	109.1333237	95.52140045
7.841010094	44.69684982	107.4834671	85.01779938
7.418749809	44.21054077	122.9009171	30.11499977
7.375400066	44.20222092	114.9197769	105.3722
7.897980213	43.99459076	107.1890717	140.5509949
8.945210457	43.2817688	126.4845123	65.85440063
7.692249775	43.24327087	111.5305634	114.4152985
7.841289997	43.24298096	107.4656296	99.91110229
6.871650219	43.29043961	106.6600037	156.3948975
7.29365015	43.00082016	113.3179779	14.29520035
8.689040184	42.40945053	116.6984406	19.74029922
7.039450169	42.26200104	111.7824936	19.9647007
8.244660378	51.93815994	129.1081085	438.0892029
8.585659981	60.46802902	128.7380829	5.35710001
8.811240196	53.56784058	125.7778931	6.831399918
7.468239784	51.66736984	125.222847	8.338500023
8.082030296	55.7292099	124.8528214	9.018199921
8.480739594	52.07355118	124.1127777	10.99250031
8.491230011	56.67697906	124.1127777	18.50099945
9.215189934	52.20895004	123.4652328	60.70980072
9.209950447	53.96908188	123.4652328	25.73279953
7.620379925	58.4371109	121.8001175	19.96319962
8.269470215	51.46669006	120.9675674	79.85359955
7.861700058	44.62683868	120.875061	6.111700058
7.861700058	60.46802902	120.875061	8.888699532
8.396800041	53.96908188	120.2275238	194.0888977
7.961369991	67.50855255	119.9499969	8.704899788
7.116749763	61.95737076	119.8574905	9.067500114
8.360079765	62.09275818	119.5799713	15.65890026
8.638119698	59.11407852	118.3774033	13.9083004
7.924650192	67.64395142	118.1923828	5.227600098
7.762020111	53.42750168	118.00737	49.92950058
8.176460266	57.6247406	117.544838	76.68830109
7.25838995	55.32302094	117.2673187	35.29249954
8.491230011	57.8955307	116.342247	120.1809006
6.786240101	55.86460114	115.6022034	76.16339874
6.891170025	62.49895096	114.6771469	35.67139816
7.478730202	58.57249832	114.6771469	34.8608017
8.402050018	62.63433838	114.5846405	42.83520126
8.18696022	55.05223846	110.5143738	10.14150047
8.241970062	61.21517944	116.434761	6.451600075
7.735789776	67.23776245	117.6373367	30.27190018
6.822969913	64.39447784	130.4031982	7.94080019
8.417779922	57.8955307	122.1701431	42.68299866
7.295119762	57.6247406	112.8270187	15.74590015
7.778530121	46.92855072	121.8926163	6.624599934
7.772510052	46.65776062	121.8926163	21.59980011
7.75153017	58.1663208	121.8926163	26.60280037
7.35281992	61.14500046	114.8621597	25.54529953
7.35281992	65.61302948	114.8621597	11.30500031
8.491230011	58.4371109	121.4300995	35.49089813
8.491230011	63.98828888	121.4300995	8.31649971
7.358069897	57.48934174	119.4874573	25.22879982
7.358069897	58.30170822	119.4874573	8.126199722
7.982359886	59.24946976	119.0249329	18.1833992
7.98759985	61.00960922	119.0249329	66.35230255
