# Supplementary material for: Robust automated backbone triple resonance NMR assignments of proteins using Bayesian-based simulated annealing
Source: Nat Commun. 2023 Mar 21;14:1556. doi: 10.1038/s41467-023-37219-z (PMC10030768; doi:10.1038/s41467-023-37219-z)
Supplement: Supplementary file 3 — Source Data [file 41467_2023_37219_MOESM3_ESM.zip › SourceData/RunFiles/ecTS/peakLists/hncocacb.pklist]

CrossPeakTypes	H_CA(i-1)_N	H_CB(i-1)_N
PositivePeakTypes	H_CA(i-1)_N
NegativePeakTypes	H_CB(i-1)_N
0.02	0.3	0.3
7.693250179	68.88923645	111.5240784	-23.53149986
8.699110031	68.53444672	121.3373032	-28.0114994
6.494719982	68.68035889	114.7789612	-11.28380013
8.425009727	68.25705719	122.4767532	-21.70439911
8.701000214	68.4032135	114.2069931	-88.88210297
7.968269825	68.04517365	119.8263321	-8.682700157
7.063519955	67.9018631	116.8932037	-30.84620094
8.009969711	67.67286682	119.0878372	-9.21269989
8.561670303	66.11914825	121.1317673	-31.50180054
8.989109993	66.00032043	120.8729477	-41.93040085
9.149270058	65.62033844	127.6694565	-12.8458004
8.85406971	65.39241791	118.9536667	-34.36489868
8.893269539	63.96417999	127.8047104	-21.10650063
7.531260014	63.57500839	124.1776428	-51.06129837
9.240099907	62.24644852	127.7010803	-10.20059967
8.129910469	54.07978058	120.3171997	11.87510014
7.289579868	53.95623016	113.2466431	-18.3260994
6.631740093	53.95901871	111.9325333	-7.609300137
7.453279972	52.22468948	112.6562881	-9.172800064
7.012639999	47.5433197	119.5096512	12.56480026
9.710590363	46.14011002	124.5090637	-8.159899712
8.637029648	45.81541061	121.8591919	17.99939919
9.098930359	45.68634033	120.0285568	39.14099884
7.331989765	45.66207123	119.5140305	36.02600098
8.220950127	45.38780975	124.0045624	26.77599907
7.892879963	45.3250618	119.7554398	59.85440063
6.97397995	45.52598953	115.7353668	12.12709999
8.535010338	44.97961044	125.1915436	31.64030075
8.510100365	45.03619003	121.6210327	28.28680038
7.896349907	45.08694839	119.3954468	-9.744999886
7.876279831	45.00418854	119.0335236	5.533500195
7.842949867	45.06830978	118.544838	-44.83520126
8.330559731	45.15937042	112.310257	31.75279999
7.781809807	44.61922073	129.5483398	21.3404007
7.952290058	44.75485992	119.0940018	53.58909988
7.846869946	44.60240936	121.0977173	10.28999996
7.868289948	44.50424957	120.8869781	8.052200317
6.609769821	44.6140213	120.3840027	46.46099854
7.421000004	44.17087936	122.9143829	16.78219986
8.731659889	44.12574005	114.5518799	-18.03779984
7.900269985	44.28710938	107.1809387	-30.47970009
7.216219902	43.72758865	120.5517197	-13.60569954
8.151320457	43.60429001	127.2798462	-35.91999817
8.561969757	43.41836929	120.3507233	-35.18629837
8.018070221	43.22771072	127.5877609	-41.33760071
8.945989609	43.24966049	126.4876709	10.70219994
9.813540459	43.31045151	122.4094772	-33.33129883
7.841229916	43.18503189	107.4555664	30.04879951
7.755559921	42.64263916	107.2852173	-14.34010029
7.96653986	42.40594101	121.3170776	-25.18009949
9.513489723	42.30195999	120.254158	-34.52190018
9.031450272	41.91561127	121.4638672	-37.25590134
8.00605011	42.08134079	113.1663284	-16.09129906
9.168470383	41.64974976	130.4454193	-37.70040131
7.956830025	41.55675125	121.8600464	-47.91630173
7.543879986	41.57270813	115.6106873	-21.62319946
7.501339912	41.61870956	114.3899918	-15.30099964
7.296440125	41.53852844	112.9369812	-23.71629906
8.169960022	41.311409	114.3392334	-23.86100006
8.739109993	40.9815712	119.8937073	-12.98089981
9.099699974	40.72809982	130.656311	-24.20619965
8.712470055	40.80273819	116.0243912	-13.38819981
7.732319832	40.75928116	116.0453873	-26.22800064
9.278670311	40.4903717	130.8469238	-50.53820038
8.451760292	40.44749832	124.6777802	-32.45940018
8.381070137	40.4612999	118.1964798	-22.29240036
8.182319641	40.29320145	117.5547638	-20.73460007
9.189519882	40.17945862	125.5925827	-31.0156002
8.957779884	40.12141037	123.6807632	-58.00749969
8.385160446	40.05899048	120.6873627	-51.4939003
7.915269852	40.02975845	116.2245407	-39.41180038
8.198030472	39.79790115	127.9498825	-21.70420074
8.843130112	39.89725876	120.4564285	-28.74160004
9.03911972	39.8523407	117.7397919	-17.11359978
7.95870018	39.76871109	115.6136627	-20.73620033
6.787580013	39.9658699	115.5891037	-39.74779892
6.872809887	39.71611023	106.6644592	-39.32699966
7.604849815	39.58570862	133.3126984	-14.43719959
8.29817009	39.43748093	131.6165771	-48.21509933
8.376649857	39.54507065	121.5064621	-112.5605011
8.468489647	39.65203094	120.33638	-15.98970032
8.322099686	39.55617905	119.1229706	-21.00620079
8.46284008	39.2184906	132.3403168	-41.71620178
8.138179779	39.32073975	118.5575638	-28.66309929
7.866250038	39.31163025	115.0211029	-12.30589962
7.377789974	39.22303009	114.9166107	-35.88190079
8.459039688	38.94947815	126.7074203	-15.27610016
9.49353981	39.02807999	126.4116898	-19.56469917
9.160140038	38.9256897	123.9658127	-49.16790009
7.258780003	38.80530167	117.3293533	-23.18490028
6.593009949	38.80424881	117.3668365	-16.79249954
8.492899895	39.01773834	116.3235626	-24.86109924
9.113539696	39.01073074	114.008461	-33.74399948
8.306139946	38.96800995	109.6183014	-18.88629913
7.604219913	38.9887085	107.3506699	-36.46509933
8.176850319	38.42916107	125.9671402	-48.91230011
8.179659843	38.68656921	123.396553	-23.44540024
8.599820137	38.57955933	122.1102524	-16.13120079
7.885610104	38.62680817	121.915947	-17.39069939
7.669990063	38.55511093	118.3623734	-24.52910042
8.641309738	38.37939072	126.2139969	-46.28020096
9.069399834	38.19897842	119.8690033	-54.43610001
8.325799942	38.34247971	117.8800964	-46.08750153
9.240579605	37.86743164	129.4637451	-27.20750046
7.460440159	38.04727173	118.4900894	-15.61310005
7.756979942	38.02917099	115.5326385	-29.33320045
8.433509827	37.58105087	121.4923935	-41.7344017
7.286930084	37.58821106	118.925499	-21.21360016
7.908669949	37.4240303	118.8429031	-8.270999908
6.524189949	37.29674911	118.1259766	-19.5442009
8.272179604	37.19018173	115.7594604	-22.43560028
8.3688097	37.12427902	130.2427979	-89.52559662
8.934619904	36.85733032	128.6340637	-39.94150162
8.038809776	36.79882813	120.7406998	-12.2177
8.632809639	36.7114296	118.7003937	-29.70000076
9.475270271	36.26197052	131.2650604	-16.94729996
9.153169632	36.43507004	126.711998	-38.60589981
8.127650261	36.06251907	120.2986526	-51.78099823
8.397459984	36.13769913	120.2399673	-78.5727005
7.762760162	35.80321884	117.9656372	-27.57629967
8.711429596	35.55821991	122.3581085	-31.49699974
8.640529633	34.8864212	118.3720322	-12.20009995
7.752669811	33.57051086	127.7077484	-46.61090088
6.851920128	33.5033493	126.8607635	-56.61439896
9.041509628	33.72365189	126.0028305	-49.43569946
8.360090256	33.66371918	119.5504532	-10.89290047
6.091030121	33.71421051	119.2450104	-26.64500046
7.709670067	33.73062134	118.0158997	-14.31599998
5.81829977	33.34505081	123.5215378	-18.0515995
8.67936039	33.17247009	117.08535	-26.24069977
7.856780052	33.38341141	115.8212585	-20.23859978
9.264229774	33.08287811	124.3390503	-34.10150146
7.874199867	32.54859924	125.2042465	-47.28170013
8.472700119	32.59751892	124.0341263	-30.9822998
8.451510429	32.63447189	123.1752014	-74.92610168
9.252869606	32.6346283	122.6512833	-31.7602005
8.026100159	32.58506012	114.3301926	-16.30500031
8.08619976	32.45769882	124.8200531	-10.45359993
9.255760193	32.45317841	123.4599228	-32.20460129
8.291950226	32.40721893	122.5662384	-25.63339996
8.69604969	32.3323288	120.0786514	-25.82859993
7.165130138	32.31267929	119.7000122	-33.16059875
9.700429916	31.98999023	129.6676941	-31.74819946
8.259260178	32.08340073	128.4313507	6.74849987
8.417849541	32.0408783	127.1617126	-28.37619972
9.555410385	32.00201035	124.9619904	-61.12179947
7.258399963	32.04365921	116.5349197	-68.62210083
8.251210213	31.8421402	129.112381	-331.4874878
9.101739883	31.72970963	124.0299225	-30.17099953
8.330140114	31.87532043	119.1126328	-55.98680115
9.016530037	31.88746071	118.6640091	-21.92200089
8.497440338	31.64436913	114.1813431	-26.13570023
8.925740242	31.4548893	129.2610626	-38.12329865
8.216139793	31.46734047	128.4296112	-41.52679825
8.122599602	31.58271027	119.3311234	-27.3859005
10.24794006	31.50469971	116.5885468	-7.427499771
8.35161972	31.53216934	113.2018738	-41.78120041
8.821290016	31.19247055	126.5777283	-38.61090088
9.199500084	31.25325966	121.6175537	-10.15939999
8.09237957	31.09836006	120.7144012	-657.486084
8.097999573	31.08073044	120.3761673	46.2234993
8.388259888	31.15825081	119.6567612	-10.30690002
9.105130196	31.1422596	117.2030869	-18.03170013
6.220809937	31.07831001	110.7345428	-25.83180046
8.807350159	31.16390991	108.33992	-39.97880173
7.490459919	30.82444954	123.1021576	-16.00819969
8.222310066	30.71293068	122.3291168	-88.06230164
7.002900124	30.95306015	113.4205933	-14.30220032
6.685709953	30.39205933	121.7714462	-14.60350037
8.11798954	30.37875938	118.3305588	-40.81150055
8.444869995	30.59925079	114.3521423	-69.89050293
7.926849842	30.43403053	112.4594269	-13.62819958
8.186309814	30.41670036	110.478363	-23.35070038
8.491589546	30.21242905	130.5257263	-31.98889923
8.457509995	30.34152985	122.8228989	-62.41640091
7.016590118	30.22050095	121.9294662	-41.11119843
8.787630081	30.19615936	120.9512024	-20.94050026
6.672530174	30.2317791	113.3758163	-21.20000076
7.805029869	29.9699707	121.9398117	-25.37330055
7.919069767	29.80475044	118.2125702	-5.470799923
7.934790134	29.91860962	114.1253815	-33.15810013
7.620520115	29.66529083	121.8329926	-14.96990013
8.68266964	29.49926949	118.9658813	-26.38319969
7.374360085	29.72328949	118.0657272	-16.83919907
7.873549938	29.19780922	126.3561096	-15.93060017
8.82172966	28.99509048	125.8091431	-8.319999695
7.610720158	28.92988968	120.2780838	-35.02600098
7.458600044	29.05158043	120.1813965	-19.62590027
6.853909969	28.85902977	118.2065506	-13.18949986
7.634840012	28.84382057	112.0071564	-13.66219997
7.073339939	28.86552048	110.2563629	-65.74669647
8.632820129	28.56557083	119.3810501	-5.895599842
6.896160126	28.62977028	115.4867935	-20.84630013
8.292819977	28.73282051	110.9083099	-17.57799911
8.462400436	28.36587906	128.3818054	-24.5781002
8.625579834	28.42123032	126.9526901	-19.19079971
8.411809921	28.24224091	122.1931686	-27.16010094
7.105840206	28.27977943	121.8529587	-28.05690002
7.698470116	28.04981995	121.0273666	-25.10989952
7.482379913	27.98275948	114.6803207	-8.440999985
6.669219971	28.04836082	114.4836578	-18.57600021
8.021149635	28.11940956	109.1253128	-22.7779007
8.72274971	27.71516037	127.2108307	-47.56309891
8.772439957	27.66320038	120.3573227	-12.73019981
8.290280342	27.78408051	117.3684082	-19.42749977
7.140699863	27.58593941	116.7485275	-25.00060081
8.407349586	27.88582993	114.5707779	-37.52320099
7.318970203	27.81277084	113.2085037	5.96089983
7.472109795	27.67181015	112.7982788	-44.76440048
7.320759773	27.68544006	112.8091125	-97.10510254
7.326069832	27.72141075	111.6080704	-21.98049927
6.58066988	27.64154053	111.4885635	-23.11800003
8.164629936	27.38331032	129.4173584	-29.5454998
7.506929874	27.3706398	117.8723602	-28.86359978
8.082480431	27.34114075	115.2445526	-17.47069931
8.009810448	27.18259048	123.2513199	-18.27140045
7.855559826	27.18287086	119.644783	-37.9530983
6.942790031	26.3385601	124.626709	-43.67219925
7.817409992	26.53335953	119.0325165	-21.55929947
7.092609882	26.52625084	112.8336487	-11.99199963
7.714139938	26.20075035	117.6811676	-8.872799873
9.044219971	26.19145012	116.6230698	-11.02390003
8.176230431	26.14595032	114.1310196	-28.53910065
9.502070427	21.19244003	123.8634567	-17.05190086
8.269880295	19.63899994	120.9716797	-81.81739807
6.487430096	19.12228012	111.9576492	-58.6128006
8.908100128	18.67160988	123.3415985	-11.89140034
7.610350132	18.34516907	125.6187668	-211.0415955
7.53110981	18.09342957	125.4978409	-1744.141724
7.476580143	18.06287003	125.2152634	-23.62599945
8.264220238	17.84207916	112.0579224	-27.08930016
8.001099586	17.47352028	119.4732208	-20.14360046
8.475379944	16.8507309	126.7462769	-29.95190048
9.353460312	16.54030037	118.4494324	-31.66480064
7.887300014	16.52257919	117.7385635	-17.10020065
8.599860191	72.57360077	121.1660995	-35.42010117
8.095299721	69.58074188	110.6716995	-38.48300171
8.667329788	69.69975281	127.6636734	-62.39830017
7.707250118	30.7778492	125.4990082	-42.03150177
6.822969913	29.8998394	130.4031982	-4.574800014
8.596150398	40.12466049	128.7380829	-3.167900085
8.480739594	46.01166916	124.1127777	-9.397299767
9.220439911	40.43450165	123.4652328	-33.15299988
8.150230408	30.51951981	118.00737	-6.899300098
9.188960075	32.99826813	116.7122803	-4.170199871
8.249910355	62.12350845	116.5272675	-3.117000103
7.772510052	46.6313591	121.8926163	13.35509968
7.35281992	36.71638107	114.8621597	-9.575400352
7.35281992	36.71638107	114.8621597	-9.575400352
8.496479988	37.33607101	121.5225983	-9.843299866
7.363319874	40.43450165	119.4874573	-6.258699894
8.008589745	31.4490509	118.9324265	-12.93480015
8.008589745	31.4490509	118.9324265	-12.93480015
