# Supplementary material for: Robust automated backbone triple resonance NMR assignments of proteins using Bayesian-based simulated annealing
Source: Nat Commun. 2023 Mar 21;14:1556. doi: 10.1038/s41467-023-37219-z (PMC10030768; doi:10.1038/s41467-023-37219-z)
Supplement: Supplementary file 3 — Source Data [file 41467_2023_37219_MOESM3_ESM.zip › SourceData/RunFiles/huIDR/peakLists/HNcaCO.pklist]

CrossPeakTypes	N_H_CO	N_H_CO(i-1)
PositivePeakTypes	N_H_CO	N_H_CO(i-1)
NegativePeakTypes
0.2	0.02	0.2
108.87970756338203	8.282819461848382	174.09468595028596	1
108.88635635130683	8.284379122624506	176.6052021181467	1
108.9912266542437	8.305077088179878	174.01240568064114	2
109.03248135276117	8.312897590371096	176.61808980286352	3
109.17757989513642	8.441898236418318	174.38802035386405	4
109.14742254070929	8.439619170582183	177.27541499069503	5
109.77958504909955	8.353218460660676	173.61818850421423	6
109.71580228919336	8.3613100146635	177.1033750959684	7
109.9308065351626	8.475286795953561	174.02173591240276	8
110.00124982927053	8.478101792749431	176.9732427202248	9
109.93092875746962	8.57574475725118	174.2966250275	10
109.97103145565416	8.569195420489471	177.9378239157736	11
109.91964836645288	8.397822494137943	173.8339378481272	12
110.00933587314566	8.394076731934874	177.04982578534262	13
110.02751946299512	8.501156879478266	173.9869917275143	14
110.06564560301194	8.504387923302458	176.84625649778326	15
110.64232751143537	8.503180954195384	173.8075545242336	16
110.69814758326879	8.498126574111264	176.94344338229268	17
110.86354155624825	8.471697767388575	174.049536467261	18
110.88924449392304	8.474184607855575	176.79738774242634	19
111.30515289968663	8.502847624293292	174.09478368248463	20
111.29186613504281	8.505672781870306	175.1505350512126	21
115.96318470882176	8.229835053922592	174.4825246437168	22
116.02117767386038	8.22957575378388	176.52145160614836	23
119.09590776100167	8.61879875356938	176.24463292086773	24
119.03835621497126	8.616527826645404	177.32471639087152	25
119.68387026836827	8.172473578051255	176.1898739044582	26
119.67364497800389	8.179366968735982	174.41220933787002	27
119.86760674580432	8.267217674988652	175.85487773783476	28
119.855645966547	8.265154690875256	177.61232342494478	29
120.06775892093302	8.369382619336921	177.18341917669022	30
120.03515414216737	8.368361897351429	178.09610595315746	31
120.20787153394072	8.543499585562381	175.20984538471615	32
120.16672617628522	8.544225803017552	176.435122699086	33
120.10421271572204	7.997906221487796	175.39327665075476	34
120.11974955564122	7.99527986669675	174.01775142181395	35
120.30220888560879	8.329807837120613	176.29446897511286	36
120.26140137672894	8.335579728125403	173.94277684050496	37
120.4378278927429	8.098337684648035	175.54081163264865	38
120.45909150558337	8.102255638752613	173.88537229565537	39
120.45087042427599	8.290368955715039	176.50633751185697	40
120.4876449257931	8.289077348880678	174.06164976521958	41
120.48085550289206	8.241251518692131	176.57431874452524	42
120.4612413313783	8.252191530858727	176.78253254829033	43
120.51274158679013	8.45092291219327	176.55201080939042	44
120.5907499450582	8.4538841325195	176.68843519149542	45
120.67721182802505	8.435012407423862	177.36996549880567	46
120.69522853914181	8.437171296678025	174.40847772047394	47
120.78926214349886	8.373692428847297	176.494157816107	48
120.7146676302459	8.371911908934198	173.77077383543167	49
120.73647721013579	8.403246658078011	176.01259405025684	50
120.72718963767414	8.396131883811323	176.24521332707505	51
120.83391013683726	8.259300312127092	176.3539590276527	52
120.7671967367796	8.26016465817234	175.96847782364006	53
120.85159771572837	8.262435466832343	176.20217315529456	54
120.76546068291726	8.259036224652716	175.89842294962088	55
120.86209801459711	8.22313192507372	176.5021164275302	56
120.80165604216143	8.231654362198496	174.12209976510414	57
120.80045161748517	8.254951925447003	176.3807971208834	58
120.89833350901324	8.24981607281088	176.3182376249156	59
120.86051624626766	8.39571595687671	176.08388550743314	60
120.86618394075172	8.397055343888631	176.51080711401474	61
121.06054039372803	8.208942087797277	176.6005409207501	62
121.01656306153887	8.207061875461715	176.29131899332302	63
121.03193013354318	8.009397536426262	175.49606476841018	64
120.99808513637306	8.008989242316966	173.62738048031824	65
121.03930724258048	8.371620622790429	177.0685625407904	66
121.05583463689311	8.372729404099095	177.24620269402595	67
121.0402829899507	8.410494496509237	175.8583917395682	68
121.08052706275099	8.405276663035018	177.25632923507928	69
121.0335480596257	8.351483452235389	175.91303750365196	70
121.08121022161971	8.35095781626457	175.90711462603542	71
121.14912729391035	8.057548110840731	176.03483746487316	72
121.14489844931681	8.056238839186443	175.81715233796956	73
121.11488634458279	8.249305604954742	175.75224380844259	74
121.15150425697985	8.250459144496388	176.48286514423296	75
121.22595642415999	8.371602603402954	176.33893343447622	76
121.15276050524655	8.37161888668914	176.17417803893184	77
121.27489937044457	8.34336899056156	175.28843388045576	78
121.27525918354783	8.349168934053965	175.90227055401982	79
121.36302798141439	8.34432930776373	175.85019139605703	80
121.33231517498963	8.347369894524407	176.63526222967894	81
121.34521734873724	8.289398231436245	177.28724667183815	82
121.36519783650672	8.291779586268403	177.13183939434825	83
121.40665839231865	8.407766842400616	176.43297440990412	84
121.3425673171245	8.402286682287452	176.26473281893053	85
121.45437459464777	8.42826022783881	175.97711588006425	86
121.41403751113661	8.43632391766547	175.9412394522588	87
121.55010686621095	8.493297323388383	176.0176303717078	88
121.60974562346736	8.49539042523129	176.29770124429768	89
121.6532739789276	8.386384394028559	176.89783427978097	90
121.65513661425005	8.39257015746579	176.1968616096625	91
121.67812518551568	8.384628270026447	174.54329284953047	92
121.70697249319882	8.378080929986517	175.46485236849313	93
121.75274805224977	8.445282121911662	176.40132199234895	94
121.71061392408366	8.446661307919737	176.05643490405805	95
121.71024150278298	8.252105227150219	176.58675708449476	96
121.76882237007791	8.258577115787556	174.5549489849108	97
121.77267818933872	8.354246117207824	176.24267977398725	98
121.80121747770886	8.357260332628353	175.85881367254598	99
121.82356182245226	8.107904527927257	177.233787448254	100
121.82751276919848	8.115858403116343	173.99998532685805	101
121.88517256363271	8.373223786868682	175.7218282136546	102
121.8603244213427	8.371384236011508	175.44629434764164	103
121.96140874615867	8.358416970989891	175.74015513485838	104
121.89937306947863	8.362668227296657	176.07567102432685	105
122.01579637795953	8.419120224232516	175.47890934099124	106
122.046138794012	8.420307490967211	176.14642674336287	107
122.06564587686726	8.434693150553628	176.38513359384336	108
122.0383279961542	8.430550894022868	176.38551832917017	109
122.16242831042265	8.430707255213926	176.36569881321884	110
122.12217800170393	8.428753889309574	176.1596391182987	111
122.01162969234534	8.472178972183256	176.10864692965683	112
122.06334627870419	8.470797750441399	176.16113115468698	113
122.10723246316306	8.491287269193393	176.1358346570176	114
122.10871495118397	8.491630476655578	176.07347735024936	115
122.1067761704206	8.58584534123867	175.3480413188568	116
122.1184248161013	8.580968935752644	175.9605964904414	117
122.11604694086766	8.544434327188744	176.42756639155957	118
122.11827407555485	8.546666657102202	176.45240536248636	119
122.2311988616764	8.378564149723593	175.76083792826577	120
122.07574695351325	8.382106513009719	175.37978358542628	121
122.23782485997985	8.381528268244812	176.23037656610663	122
122.32000713946707	8.385407158092038	174.4344280889025	123
122.24842133805156	8.326800081411271	176.58515551166718	124
122.26898564385884	8.323780229765074	176.177682881143	125
122.3053047842886	8.43663698418207	176.04323027239124	126
122.27155484514805	8.429235549787338	175.8763663843989	127
122.24346981128211	8.481482337929831	176.6190328417901	128
122.20479297153604	8.482285626286416	176.31890582189567	129
122.28749444091403	8.447500584477924	176.10281503351152	130
122.33588166888711	8.451889200974996	176.46716780274394	131
122.37216142509718	8.484058750085037	176.45681387449812	132
122.3190999801527	8.480486480755035	176.491421005802	133
122.43557442704395	8.494965456985259	176.58088246630754	134
122.3227896634267	8.493548671244811	176.12964203962355	135
122.47115583893789	8.530695140012945	177.1033781865966	136
122.41840302723796	8.530216061148867	176.63727654452418	137
122.51088958398961	8.448501465682034	176.35669224497767	138
122.50743522403377	8.450631718125875	176.46253818974097	139
122.53580195983179	8.48700833204876	175.34768739014305	140
122.51916411077643	8.485973450117262	176.04510845853545	141
122.47779932436316	8.488405895474203	176.24265785665634	142
122.5042529891519	8.496680970229944	176.1770900516389	143
122.45498307636244	8.501386753151603	175.7638915156116	144
122.49971834286836	8.502107302063278	176.06110879374634	145
122.62959108956336	8.355905099385035	176.16580312066776	146
122.59462320133339	8.352989960505143	176.54739565487404	147
122.58689589372293	8.484534133565402	176.3670900058849	148
122.59017364351934	8.486341850981592	176.44848115976166	149
122.73605652406427	8.499623407832699	176.39098783722162	150
122.6579247721746	8.500154967196027	176.48544504974822	151
122.73460264135461	8.51693209870994	176.10803557208152	152
122.74117413119656	8.519731905867479	176.0367561932739	153
122.81786276554745	8.591492824374752	176.42036034507285	154
122.81245409486708	8.59664320734266	176.4994421794646	155
122.75202295296928	8.409197195301953	175.81593623413457	156
122.78524496729467	8.40419812872203	176.01949509956663	157
122.78638509606975	8.357156116843347	175.09288099219535	158
122.88122977524976	8.35547715846493	175.79275892683654	159
122.87284074159267	8.5046134772493	176.09116976820977	160
122.84155483435724	8.504088792750487	176.40239517959805	161
122.91754724881444	8.467495414444372	176.0702909166043	162
122.93691489688706	8.462545468873692	176.40025720776302	163
122.87824621601006	8.561084512700365	176.31406474772734	164
122.90779877661743	8.552475394486398	175.97848105255497	165
122.9374531695387	8.522303020439649	176.31744407197607	166
122.98401964416676	8.526057904566033	176.40582841178573	167
123.03053808900127	8.532246415944925	176.04456712916326	168
122.99539776685008	8.532397585397204	176.39436950666544	169
123.04964042042631	8.26354927185224	175.9526179664674	170
123.03023227729322	8.26594224429505	175.87931135882246	171
123.14266310191039	8.466254715131598	176.41506748929964	172
123.15252397899889	8.469813006250007	176.04816864807583	173
123.29209004065989	8.534804546707546	176.38493381530515	174
123.25550155722897	8.531591009660428	176.3565399210366	175
123.26556821838126	8.447189363597289	176.06881902563387	176
123.36075503453759	8.440907284189585	176.1676038343815	177
123.48031640579957	8.608101612494865	176.9157161271399	178
123.47643680935023	8.602368742348673	176.34217360229678	179
123.73856784820532	8.422384282359184	176.26054682394656	180
123.65431885424503	8.422544069548662	176.14235255161563	181
123.95533992430211	8.290225967949628	176.86898322992172	182
123.92691552409948	8.290205401800122	175.70366937363193	183
123.94399174641968	8.330825431249755	177.96218470846637	184
123.94260378457112	8.331859694710063	176.35214294064014	185
123.96423544229248	8.069139281401858	177.987701307542	186
123.90648829571994	8.064664149980524	176.1515753081275	187
123.98270227081814	7.946508936103492	177.65939193445425	188
124.06287201624974	7.939723435008884	176.0664695847688	189
124.07396464999648	8.631977947043355	175.0035264590234	190
124.09782344659479	8.625352784268092	176.1060689054104	191
124.1415554358084	8.329659877431837	176.13247303492145	192
124.12555147199924	8.332376637848618	175.08120731608184	193
124.89098039620522	8.465884222579549	175.87696742487182	194
124.95719662444259	8.461178740018289	175.7406302644189	195
125.15845108216361	7.957125595868195	175.18269620359007	196
125.16370038602057	7.959905549511691	175.44671435432676	197
125.69546768973696	8.397840277862237	176.8181953803958	198
125.71269964471841	8.39420852890027	175.13512131965018	199
125.83446589083847	8.375509606161165	175.94962499540145	200
125.85301644775085	8.372147289700605	176.00808243932025	201
125.991857030936	7.9867864377963915	176.16271761559696	202
126.02940198061219	7.986609908563944	175.21180417383061	203
126.01930665124544	8.587001661431911	175.93705105319322	204
126.08994952252682	8.582428016089054	175.91141079366398	205
126.20202585088013	8.267963951998167	175.44025826166475	206
126.14917741585961	8.273696291903288	175.8880922049246	207
126.08299352391883	7.963820485199287	176.23256121540678	208
126.09360176901485	7.966479792934075	175.33852317268295	209
120.78122879023465	8.663684402788837	177.19465264799067	210
120.82440798521822	8.662125438758308	177.49150681722605	211
127.58725282078979	8.113394496069018	176.22696635345403	212
127.53037976232017	8.110926733768398	175.59494774562634	213
127.34181829675529	8.103142563779445	176.04192946858333	214
127.28311627153057	8.103351275597777	175.38939156724663	215
126.10430203600913	7.99582761324394	176.26070137888337	216
126.12431335351343	8.00124451946826	175.20925740849322	217
121.88195706475197	8.150033615384626	174.51677019890363	218
121.89697412154761	8.153859701542979	174.79624857844624	219
121.4737932134018	8.393425716324224	176.880017048099	220
121.52163165677864	8.38891199388474	176.07410170116177	221
121.0179550314274	8.18635687030656	176.2206981800572	222
120.96813975185138	8.192441882439343	176.31016257562266	223
