# Supplementary material for: Robust automated backbone triple resonance NMR assignments of proteins using Bayesian-based simulated annealing
Source: Nat Commun. 2023 Mar 21;14:1556. doi: 10.1038/s41467-023-37219-z (PMC10030768; doi:10.1038/s41467-023-37219-z)
Supplement: Supplementary file 3 — Source Data [file 41467_2023_37219_MOESM3_ESM.zip › SourceData/RunFiles/huIDR/peakLists/HNcoCA.pklist]

CrossPeakTypes	N_H_CA(i-1)
PositivePeakTypes	N_H_CA(i-1)
NegativePeakTypes
0.2	0.015	0.2
108.92347330576507	8.284451670906082	54.7338525753301	1
108.94399075856168	8.309567831230138	54.58457581054108	1
109.258200083543	8.442030796361841	57.019732202959524	2
109.72983987007103	8.35672051580788	56.94409801431448	3
109.93210067124606	8.47714935994196	56.684620071801575	4
109.86991573700986	8.574822597585142	55.18923991128505	5
110.0627216021945	8.40624734306805	56.9476072824327	6
110.05674038289328	8.500497159781636	56.6878126973009	7
110.68386283708018	8.501391317141568	56.700756442743526	8
110.79249886068601	8.476351026240785	56.78032700104336	9
111.34966652130328	8.503498778584422	58.848555005839906	10
116.00588682371857	8.223520323797946	54.264614785133034	11
119.02458412241633	8.620133175581264	64.02119122442203	12
119.68118260777022	8.170961249090807	45.61284884098083	13
119.84634919666658	8.270573366617478	52.53238594739615	14
120.05202179298695	8.37451808958495	52.74093417745541	15
120.19875803932636	8.539801049585906	61.70151737110709	16
120.15028654439952	7.9994965632737625	45.401151523025796	17
120.24054827043571	8.338205030018509	45.230590096946365	18
120.43816619949715	8.10158260853898	45.21713101602788	19
120.46721770783232	8.290273001138594	45.27693723782176	20
120.4987460690533	8.249495000987995	55.04615397103018	21
120.54684652427807	8.451378172074657	63.007346553190814	22
120.60670787555092	8.436746759678874	45.178309987623926	23
120.81564485613849	8.374554727732766	45.05097699687682	24
120.6830327078109	8.399457767117203	57.437831191157315	25
120.79464156793453	8.268077202016388	54.35317661532531	26
120.80003483015348	8.260336277120238	54.25991174263006	27
120.81478874338505	8.226628603627036	45.35012377325766	28
120.77329752100066	8.247596714866326	54.027970084824936	29
120.92435747338523	8.390122720866957	57.11594712073498	30
121.00109386972659	8.205196013788134	54.323408383733835	31
120.9711619896008	8.006436343255919	45.233446356567896	32
121.14217635672085	8.37347880979034	57.50538905000431	33
121.14995091389598	8.405965461787304	55.0777439925547	34
121.14161140955163	8.347121336582719	54.29248078723228	35
121.19273980082475	8.05148668508931	54.05725438643622	36
121.12860468825151	8.250406929302233	56.26791362837821	37
121.16459518553445	8.366541509940157	54.30741872320069	38
121.2812130500492	8.342168124028104	54.279583930000236	39
121.38546547828034	8.351168732577676	56.42553460675825	40
121.36649449576046	8.288267786177421	57.206116071934176	41
121.33005933278709	8.407531715686693	54.33590811889156	42
121.38276082182624	8.435069470580123	56.078958858259256	43
121.61608559974825	8.492034395440655	56.119166156004994	44
121.60276910719847	8.394873168884594	54.38143232189648	45
121.6877926668363	8.383512033887683	58.084648076391204	46
121.72399080044585	8.448844488485646	54.341882901704125	47
121.74615541560811	8.254359532851153	52.882647049192606	48
121.75197746419094	8.357982557332175	54.157873855048564	49
121.80233672063775	8.108871268966515	45.37704372651395	50
121.8236424102977	8.374585645312527	55.85696872898102	51
121.95289775722915	8.36128027320624	54.12462995582494	52
122.06406401982017	8.424549893441837	54.38068571133999	53
122.1142268096853	8.430693868761752	54.3077046201685	54
122.06574612781668	8.472144294307869	54.13821296041005	55
122.15288980812802	8.490917295612439	54.238563257758166	56
122.02588710080944	8.584071062631354	56.16546801518138	57
122.16415188836875	8.546127534686152	56.28935749457294	58
122.06967357620569	8.379000474124542	57.99305408174255	59
122.27933556221082	8.386241499601535	58.66062648757064	60
122.25971959366024	8.326933723576387	55.91105419709364	61
122.20749408852532	8.43410019794317	56.25047351266916	62
122.2495275420087	8.483278929243898	56.61867676075576	63
122.36618451694406	8.447690803508186	56.44771199663559	64
122.27863143077643	8.485261786794805	56.57683998892517	65
122.3231821467534	8.494520226278212	56.26491643168793	66
122.49633854271767	8.523805131183872	56.57586545643213	67
122.39142318505584	8.456723836392493	56.44866392676664	68
122.54878329675292	8.488597668636494	56.3287607392481	69
122.5445660832168	8.500317621147673	56.309108505297154	70
122.44797922096357	8.497053027531823	56.29561936401832	71
122.53606832901666	8.35041539421975	56.48361245577999	72
122.59041574677153	8.478881988418044	56.694537537771154	73
122.64929477545085	8.50192182563044	56.256462334264555	74
122.76325769962459	8.521783343601358	56.24839543102825	75
122.78674037546553	8.591386072696485	56.16176002557548	76
122.82996463390766	8.409057629618882	56.456372817958766	77
122.80095190960003	8.355093767011057	56.09788645433736	78
122.84479808755052	8.50741360400905	56.3019129208817	79
122.84056209304651	8.468530328692587	56.299412859457696	80
122.92566465025844	8.556306540948224	56.38628638729141	81
122.93550516143857	8.520645044353351	56.28600227133105	82
123.00457190689363	8.53270409259649	56.34673469194475	83
123.08727043098047	8.264269708203166	55.58187386908611	84
123.09969059394516	8.461014369998498	53.507615714066546	85
123.24153049280282	8.528700001820997	56.341481518453705	86
123.30715859900134	8.440132076044977	56.388995662885684	87
123.4149669527207	8.613352555577077	56.284538644142486	88
123.7164007074291	8.429177003286563	56.075377181671854	89
123.90528714667272	8.287434317853307	57.81555433379245	90
123.96939639154718	8.329424536573093	56.3867430778061	91
123.95047020186283	8.069181163103554	54.3402855250546	92
123.99353759272736	7.946548648562096	54.44989788686389	93
124.1101558341719	8.627963698694025	55.96978427245876	94
124.12170995475056	8.33390566553077	57.614365267413454	95
124.91653167510597	8.467952030240259	61.787210135839864	96
125.09778829556056	7.9583717104568095	58.32195637150847	97
125.73889867339315	8.40162248262081	61.75025220048664	98
125.87082407877232	8.371941244352511	62.47111986143094	99
126.01368403429124	7.985681051728881	54.29046249232177	100
126.02410358069965	8.585414252575259	62.05368723772473	101
126.2468647075111	8.269516201183825	56.32572133061508	102
126.10667935376644	7.964867980920807	54.498155260902365	103
120.86168325597573	8.66201089427696	57.49887093929108	104
127.48386387970847	8.11633033646082	56.35481433814494	105
127.2281432986959	8.100097654030154	56.273026780714936	106
126.15509460605693	8.003054485001504	54.36392703294164	107
121.83855022395497	8.14799239712145	56.05638632765099	108
121.40785794444942	8.389892185886975	54.3469635308925	109
120.94206715729379	8.189082185419023	56.82739070670984	110
