# Supplementary material for: Robust automated backbone triple resonance NMR assignments of proteins using Bayesian-based simulated annealing
Source: Nat Commun. 2023 Mar 21;14:1556. doi: 10.1038/s41467-023-37219-z (PMC10030768; doi:10.1038/s41467-023-37219-z)
Supplement: Supplementary file 3 — Source Data [file 41467_2023_37219_MOESM3_ESM.zip › SourceData/RunFiles/huIDR/peakLists/HSQC.pklist]

CrossPeakTypes	N_H
PositivePeakTypes	N_H
NegativePeakTypes
0.2	0.015
108.90545695862394	8.282737984980457	1
108.98638773472216	8.315613723080975	1
109.16391620872564	8.44144374752556	2
109.7277977211871	8.354787859007079	3
109.95071789812977	8.47706278044405	4
109.92380211469637	8.57478347169621	5
110.00962276955573	8.39915107379275	6
110.11060796991266	8.498390201642698	7
110.69378314816889	8.500509335220995	8
110.76120988690066	8.474334586699467	9
111.29122275904581	8.512187070563883	10
116.01236659014845	8.222922755005646	11
119.00364897863871	8.631040226304524	12
119.72407866678357	8.171042774038332	13
119.8918920446488	8.26297993792841	14
120.11041334938311	8.36774194373092	15
120.24262514501679	8.540537324387403	16
120.04745376805523	7.994799680360424	17
120.21735147179673	8.33594087135572	18
120.40206947930756	8.103805107552438	19
120.42218418265061	8.29052054920599	20
120.55366501456639	8.249171312298534	21
120.4992329689522	8.451581452399166	22
120.71329349219423	8.432362153478213	23
120.72323262294033	8.37644830168042	24
120.64860166686425	8.397882922996635	25
120.80065715124816	8.262600006419627	26
120.90695200178745	8.26374717944663	27
120.73587305246672	8.223244996471006	28
120.84961413018682	8.24894194104754	29
120.87399986891627	8.387131626597455	30
120.95029668642414	8.208804135924389	31
121.03408027326849	8.002927344619268	32
121.02862509386485	8.36791757678385	33
121.1329158824521	8.40507353860699	34
121.07611283984772	8.351765595672143	35
121.12102766366203	8.049944427263245	36
121.22877582873744	8.249500382721155	37
121.12687498802177	8.368347257312024	38
121.31120516857412	8.351793990228124	39
121.32958261907277	8.354237840494903	40
121.32629900332026	8.294199309668993	41
121.34651983751456	8.409010794403796	42
121.40595596604673	8.428775474532245	43
121.596862282029	8.489170573640788	44
121.61194221031751	8.384863787305767	45
121.6393124470082	8.378893002573392	46
121.72703413789472	8.449707964856758	47
121.8156412482234	8.256401566407051	48
121.78979792214548	8.358210841232049	49
121.87569502008309	8.114747733777993	50
121.84768891207484	8.373084211403514	51
121.94791141294417	8.35903407796283	52
121.95797639114663	8.423873476331922	53
122.0427077441255	8.433748789824262	54
122.13287701417677	8.432886266679953	55
122.0667865623052	8.472608870906164	56
122.13987464243394	8.482113119383518	57
122.15058128171812	8.587683701888155	58
122.11365363649071	8.544662925318585	59
122.1719087787648	8.387079305253442	60
122.20101369483436	8.378463598329615	61
122.3315362480809	8.324213840890678	62
122.2600435629397	8.426491452917334	63
122.24354549927237	8.483150834002608	64
122.27131828729406	8.451558654314308	65
122.31339582284093	8.486895240955798	66
122.36535395090144	8.50379365878171	67
122.31574823743132	8.526289201289924	68
122.53325141179705	8.449321262098337	69
122.48843696314711	8.487706950573875	70
122.49056414986185	8.491186598813856	71
122.49605620230291	8.501412535706212	72
122.54817433291085	8.355479361739478	73
122.62967836912951	8.480506948226441	74
122.65771801857464	8.500657801571165	75
122.82586002595524	8.520480346521031	76
122.79761125044098	8.592321157400466	77
122.80436233581123	8.406614380947364	78
122.85290786649712	8.361255909007696	79
122.87223436361046	8.508188618233095	80
122.9403232502005	8.461671399720927	81
122.89919611439915	8.562189895365275	82
122.91562934152601	8.513063458055843	83
123.09289625388044	8.534587663637266	84
123.10059358915514	8.268747365350253	85
123.2024468582333	8.467422232966442	86
123.32622051637259	8.535784045936786	87
123.28361075737189	8.441198431370745	88
123.52544584474619	8.612415924488735	89
123.75211320260296	8.43141032352738	90
123.94931191253616	8.287895791773119	91
123.97636059128172	8.326742712860549	92
123.95243113672171	8.070005320216007	93
124.04142843783009	7.943245946042013	94
124.05566508332663	8.629643849313604	95
124.07905684024959	8.332656783374041	96
124.87821362384695	8.4646547830335	97
125.09227202547312	7.9555462074718575	98
125.7309635557832	8.399748503101836	99
125.8255428961267	8.375752697381335	100
125.97252169657223	7.981515423586253	101
126.01595323087302	8.586502385562412	102
126.1530321393268	8.262650862340601	103
126.14410204255769	7.962714675023691	104
120.7546319380115	8.663959933353402	105
127.54182075246278	8.113382106064648	106
127.20913278086937	8.09670607019912	107
126.15280138331109	7.999454401443165	108
121.8179324238222	8.148989481917981	109
121.42205293543293	8.388868205397385	110
120.97415487409877	8.192577731595245	111
