# Supplementary material for: Robust automated backbone triple resonance NMR assignments of proteins using Bayesian-based simulated annealing
Source: Nat Commun. 2023 Mar 21;14:1556. doi: 10.1038/s41467-023-37219-z (PMC10030768; doi:10.1038/s41467-023-37219-z)
Supplement: Supplementary file 3 — Source Data [file 41467_2023_37219_MOESM3_ESM.zip › SourceData/RunFiles/huIDR/peakLists/HNCO.pklist]

CrossPeakTypes	N_H_CO(i-1)
PositivePeakTypes	N_H_CO(i-1)
NegativePeakTypes
0.2	0.015	0.2
108.8544541471821	8.278831291261948	176.6068878413278	1
108.99084548040528	8.302496642226368	176.6496327544603	1
109.24469017091769	8.446000875210133	177.30584967835094	2
109.67684875350102	8.358855456633632	177.13246470828744	3
109.95713786705359	8.4805055782053	176.91677762805375	4
109.84203167451626	8.573767686200242	178.00830570595352	5
110.00726030964088	8.400731332517907	177.0766112418867	6
110.03366529401406	8.496217655644172	176.82953583798155	7
110.6235424104861	8.504029174965341	176.9141296728354	8
110.79752690863737	8.473539762253061	176.7837422248297	9
111.20783780967902	8.507147063705352	175.2436832270508	10
115.9924634149129	8.223985957492438	176.4744193726228	11
119.02239084297952	8.620820794983391	177.35594811697283	12
119.6894213650171	8.169154148739139	174.38186427857667	13
119.84257137653005	8.265090652397406	177.63098740758903	14
120.1791467020611	8.372495265620588	177.9575251133165	15
120.22578454570798	8.546659217979947	176.46629349425447	16
120.09839171835303	7.996868405109599	174.0526649086044	17
120.28501336602869	8.3334864391213	173.89806252724094	18
120.35612981035153	8.101645384623312	173.88054056541148	19
120.50285403994747	8.29290892155296	174.12363302079686	20
120.51275787889328	8.253341544505796	176.817491599721	21
120.58817158744647	8.445566775247608	176.7096973773696	22
120.70164190983894	8.430505036081613	174.36752748991654	23
120.67335419520946	8.371309254389326	173.75467759656652	24
120.67866916819479	8.401924393096118	176.2607618651191	25
120.81415471569865	8.261278653060428	175.9730483459287	26
120.83296573680904	8.25456095862064	175.9442720529957	27
120.76867046099234	8.224409428660922	174.18050591053637	28
120.78233367450329	8.249919955980317	176.26438723432756	29
120.86637805083613	8.397448502341623	176.5510609107179	30
121.0227098905467	8.206290001059612	176.33143917471355	31
121.01344621431204	8.012375730630545	173.57754281900387	32
121.0001491394252	8.373612844727692	177.17615980666153	33
121.12053048959645	8.402355011144197	177.19673600901055	34
121.0590580201416	8.347110235420372	175.97158295979582	35
121.14142541693508	8.050102233286625	175.8288598753903	36
121.08323803658006	8.24969298318854	176.53086177018545	37
121.15405067290381	8.364782263195751	176.18715919302306	38
121.32712482080943	8.344730334579932	175.90853596755372	39
121.33277140253949	8.349047135564946	176.6100538175268	40
121.32245294812768	8.284788472053203	177.09041351767027	41
121.42886210035797	8.40868799739622	176.14868926386933	42
121.40491313584593	8.425189606654916	176.00785932151697	43
121.54988036112395	8.49128486733168	176.27248683855598	44
121.71572829082828	8.38511663986471	176.1567926967786	45
121.67948750025008	8.383915208211162	175.6172244384706	46
121.72961604336386	8.449228277644727	176.04031437389344	47
121.7508643875279	8.251653128361111	174.52326510412885	48
121.74636724193388	8.351740920781847	175.83766907628348	49
121.91143386322214	8.112088590234265	174.08845065241778	50
121.86963644100649	8.371006152940796	175.47419686983304	51
122.01245598913195	8.363610437302693	176.02841076380244	52
121.95462819396639	8.417593934273675	176.0382721809405	53
122.00999456512577	8.42974724569444	176.385946017954	54
122.103532029433	8.432624793317308	176.12384197882352	55
122.08308811043152	8.46993082741464	176.10733669457744	56
122.05665509319051	8.491467054923229	176.11101503533962	57
122.17604753955221	8.582126443107459	175.91373666798995	58
122.11914361061774	8.549339944769489	176.50432957361062	59
122.15858900385373	8.378635244123995	175.36862385346475	60
122.20948488025752	8.377580975040319	174.52773486505052	61
122.29886601837518	8.324038293627362	176.2429225303588	62
122.23635647036919	8.43435221551881	175.91155465581414	63
122.23535013302583	8.481335742671277	176.26008229421635	64
122.36218212809443	8.448194969415844	176.47798121566163	65
122.3595442159322	8.479757678503814	176.62417811268722	66
122.38676373002292	8.500523694484823	176.1915062236501	67
122.39740723874671	8.524707746569591	176.63865330502958	68
122.50785810996537	8.456676813661137	176.4832181825928	69
122.4971423657392	8.489652107168913	176.0724988350395	70
122.46455637861844	8.493953119874856	176.12725252116664	71
122.54847674952761	8.505386144576898	176.13544493387482	72
122.5159406004331	8.35930145881682	176.65303660596902	73
122.61259591769976	8.480207872395697	176.39393617756443	74
122.70329219832458	8.500395850709973	176.3918511558426	75
122.76668006130828	8.525543938912922	176.08487025827458	76
122.88451780923042	8.594611238509394	176.49823323688972	77
122.83678838787733	8.411907725159487	176.09406604109626	78
122.80250101879949	8.354227832467359	175.81428947637355	79
122.88156297390196	8.508684347956292	176.31724413086573	80
122.8410113038636	8.467418056953896	176.40719185217003	81
123.00583519608197	8.563887056925237	176.0103239422496	82
123.00734950891848	8.517456046381911	176.3761042459528	83
123.06167648103886	8.531195478584157	176.38287257343677	84
123.06211968753068	8.267723153332243	175.8608114198994	85
123.12973898413267	8.465870921794794	176.0656152274237	86
123.30217724637359	8.532025616934973	176.334192513641	87
123.34555786513366	8.43942387677384	176.30306698419594	88
123.47854433132622	8.613492961828419	176.41384631971948	89
123.69709847353806	8.42837028446138	176.2678586046913	90
123.85488615703399	8.294817276741227	175.7397822258372	91
124.04144219752219	8.332115394178533	176.41955974780373	92
123.99377821061147	8.068448354509549	176.1966435689207	93
124.1296726725091	7.94446838898419	176.1336260518667	94
124.00303014890873	8.626369891051386	176.13850525578673	95
124.11018553479673	8.33212976542927	174.99698003082267	96
124.8500155123949	8.465553271413906	175.63559754790924	97
125.15112039047945	7.959593943358586	175.4032390335778	98
125.69249523735998	8.404866305460018	175.11905522280227	99
125.91736414981442	8.378086156794735	175.93412000182335	100
125.93657850008718	7.981358622568491	175.21610904874578	101
125.97640070013038	8.589501359668184	175.92552931802425	102
126.23734156421142	8.262102450431072	175.8457586590326	103
126.04822592386311	7.958356714206397	175.3708058940488	104
120.82504205184551	8.662147104566854	177.4244730358289	105
127.49101490957439	8.10602514946757	175.6154784038647	106
127.31428864314114	8.100357842066591	175.4689863266886	107
126.07326517384595	7.996248010861606	175.2712031213837	108
121.87079295224464	8.145970959698364	174.79068819056727	109
121.44257863681084	8.393956138708221	176.01108726678623	110
121.04604487940759	8.18982868370833	176.26197412622577	111
