# Supplementary material for: Robust automated backbone triple resonance NMR assignments of proteins using Bayesian-based simulated annealing
Source: Nat Commun. 2023 Mar 21;14:1556. doi: 10.1038/s41467-023-37219-z (PMC10030768; doi:10.1038/s41467-023-37219-z)
Supplement: Supplementary file 3 — Source Data [file 41467_2023_37219_MOESM3_ESM.zip › SourceData/RunFiles/huIDR/peakLists/HNCA.pklist]

CrossPeakTypes	N_H_CA	N_H_CA(i-1)
PositivePeakTypes	N_H_CA	N_H_CA(i-1)
NegativePeakTypes
0.2	0.015	0.2
108.87087316086867	8.282020100701285	45.36518095713731	1
108.89602970544303	8.283405783264753	54.641261215569905	1
108.9784637855903	8.307832600515441	45.34482052664762	2
108.95452274077026	8.31069948607248	54.50982820752362	3
109.19157448446404	8.439475507499038	45.567509649874985	4
109.12530693140185	8.448471699947513	56.94658696168026	5
109.77509064377402	8.357612944790192	45.27032045625866	6
109.79362592512433	8.36179465109322	56.91014374093852	7
109.98827458485516	8.476606078309187	45.19962181478543	8
109.88078213177837	8.473469613288632	56.691638118066436	9
109.88654285470852	8.566469558143302	45.24998912563089	10
109.92353184487533	8.572276234342615	55.12711279627609	11
110.0152871493532	8.399851286652433	45.22631104414356	12
110.06089816504067	8.39409819044028	56.94268743173496	13
110.04658016464631	8.50235122186483	45.25366316724564	14
110.02260498009773	8.498250898483512	56.66043081677053	15
110.74104078774796	8.506319665832601	44.989010816115126	16
110.66765363288187	8.503885974487751	56.61931470987472	17
110.82281412516011	8.481969195591905	45.40148844775446	18
110.82747611652528	8.47651211257976	56.70180702843693	19
111.23263016459617	8.508357413052021	45.29562282544864	20
111.23346122728566	8.505354735682202	58.74564950591891	21
116.0687978307639	8.23221237507937	58.73580387083849	22
116.02454701073631	8.219829564904584	54.32563395623002	23
119.06301569881751	8.622329529232934	56.81419875984849	24
119.09917815556314	8.621325459342707	63.99300772600789	25
119.59126847517182	8.16935906277812	55.96273892647737	26
119.61718806789351	8.17333036281925	45.58734059171362	27
119.91795371790138	8.269933890565605	55.592486757321595	28
119.9129818360671	8.266724311811984	52.494167947435464	29
120.0457306806171	8.369384963843604	56.97121728511458	30
120.07202904862685	8.371418444574061	52.70373345037723	31
120.19680953012382	8.544007302129444	58.80984348786084	32
120.1518467995417	8.542796135738026	61.68553431121828	33
120.0504128928549	8.000339285307126	58.02985435574228	34
120.09632176020679	7.99578451839593	45.43566891740415	35
120.28263062435073	8.324887902844395	56.12171820650348	36
120.2508653678569	8.331084311729994	45.257479102963565	37
120.41321680691655	8.105078083725841	58.04186789051414	38
120.32992091595271	8.10287772994253	45.23354978570091	39
120.44232919850121	8.296035267586348	56.35107296118163	40
120.458105936954	8.288644348217902	45.22912792644333	41
120.48625885569236	8.256060558157523	54.74020031543863	42
120.53423656219611	8.254956561890921	55.049419247447496	43
120.51585312959575	8.451748743667256	54.36171605726141	44
120.55103151214053	8.450577643004998	63.028717980662464	45
120.74333392108792	8.43697481556113	57.468766367360715	46
120.68951793772715	8.43222408264435	45.27484783800649	47
120.64340610960397	8.38045745057644	56.03445322900192	48
120.76624271214106	8.37671092951725	44.99688745487469	49
120.65688103053301	8.40081444052173	54.006857694428895	50
120.7462168054089	8.394844065875906	57.45242231965516	51
120.78203272836508	8.265144773846961	54.38921128444963	52
120.83397846227085	8.259389940240318	54.2946402989946	53
120.85069224023356	8.262802782995623	54.3309972144657	54
120.84790392733693	8.257532896157938	54.30474702570316	55
120.79468916802388	8.22970528671527	56.30569816013891	56
120.85732296771657	8.229428476815716	45.36052690740364	57
120.86190909584975	8.250301932972825	61.729449300479125	58
120.86306164904846	8.251491466965547	54.14312765658282	59
120.8902579622855	8.390676118976312	54.507127969259436	60
120.88757865230214	8.391355638586269	57.08068848677242	61
120.9979741639837	8.208427159487155	56.34363814389977	62
120.9848936141276	8.214239658983358	54.25488681211148	63
120.97101523630614	8.010262761808569	58.35857178861234	64
120.95881506650629	8.005410418578345	45.226144879258804	65
121.09351689008191	8.370147717832099	57.17773787908549	66
121.07816099490071	8.367786437191793	57.538840923282216	67
121.15881517428544	8.396215761954398	54.26940090915808	68
121.02713429037799	8.40247587227898	55.00814769523053	69
121.06794422448311	8.345856232016246	54.265115597208684	70
121.11721205765434	8.34614877727994	54.24334196664111	71
121.1660045619893	8.053797234622534	56.115387933791716	72
121.12809670426422	8.053350235424409	54.055808534433346	73
121.07062299505006	8.24763440562825	61.737281383332444	74
121.12034990112177	8.250168881323786	56.39855074654852	75
121.1758835874501	8.366202191127876	56.411073784758464	76
121.12325785523979	8.367903316169656	54.31318519803972	77
121.32725192615653	8.346345977022999	54.334976594011856	78
121.2561642633969	8.346071728424763	54.30314156736578	79
121.31223659146572	8.350759560623267	56.251563236134196	80
121.34702975828397	8.34729466800729	56.43547732318611	81
121.27731917909853	8.284696445300536	57.042632113195104	82
121.383497304169	8.28821930447402	57.15608924740826	83
121.3233457770044	8.410433915520661	56.50604334136581	84
121.3772091087241	8.407163398692163	54.32171191424245	85
121.39512197731263	8.43031907453102	54.40770076400603	86
121.38206641815589	8.43005273034639	56.02032701421559	87
121.59806407203808	8.489666932957109	54.336138261485964	88
121.63614582209028	8.492073186473934	56.138748303402465	89
121.68296594978646	8.387375815357226	56.579705350008396	90
121.62218021761406	8.386647037923732	54.41553795432147	91
121.67324225907448	8.377470741704347	52.909591781408885	92
121.72643467335259	8.379063245864042	58.026543101555745	93
121.71397641486274	8.455045929571135	56.31316079590095	94
121.74831334097377	8.45280141078814	54.394549377014926	95
121.7334057433128	8.254178555009396	54.54112990022774	96
121.74601233559724	8.258325372898085	52.81382814602487	97
121.76131752917307	8.356492676322674	54.35091805855389	98
121.73241042881283	8.353826316291316	54.1314353225778	99
121.86670648337048	8.108323266544069	55.08899039254215	100
121.82207106694449	8.120235353075998	45.45324987230807	101
121.81924011407034	8.371007653751466	57.81267440280808	102
121.9282475278442	8.377137963597109	55.81196417418799	103
121.95914470845568	8.359880250104755	56.43316705918471	104
121.94992830844463	8.360063365536414	54.13485729679088	105
122.03690072006614	8.428846755457661	56.276209390881505	106
121.98267659690343	8.429656659570584	54.33484451659857	107
122.13454674990582	8.42754834391928	56.28897916455635	108
122.08526886334165	8.431651786683796	54.304560597109656	109
122.06581898175503	8.468596842384132	56.254975947489974	110
122.05803551185743	8.469697316605352	54.20612143981653	111
122.14873178721125	8.490847946260143	56.2498200966137	112
122.13915049089404	8.490696072289545	54.169453118826674	113
122.05950676488874	8.590452696126967	55.791820314941944	114
122.10054161726102	8.585315186058198	56.2002818536816	115
122.08061867571378	8.547106172681122	56.51932302049015	116
122.07738726142814	8.546311975268122	56.296850362356345	117
122.17183933017587	8.382333571632673	54.22004865859829	118
122.20324297506883	8.384243342805249	57.99603202252117	119
122.27095490777259	8.378008108401701	54.29740055900223	120
122.28443444206574	8.380100385102047	58.67353180479682	121
122.20355470714075	8.322517605891449	56.50802615610622	122
122.20395542861556	8.32859922777144	55.9674580067906	123
122.23941699306984	8.436709249252758	54.358614653056605	124
122.28342930451039	8.433737972067204	56.258941214265505	125
122.22608098050783	8.484242602821562	56.62007952002694	126
122.20114499052116	8.483719792436814	56.6129927374878	127
122.36352982408975	8.44626685247407	56.26718721909868	128
122.26974795801671	8.448970102836105	56.38078803689418	129
122.42443970075828	8.480388810993539	56.58628065884128	130
122.39683506661932	8.48509131161638	56.498512957897056	131
122.37596241539995	8.499826549851951	54.26180266819185	132
122.40957716878134	8.500292913499758	56.26375248142209	133
122.42104687044481	8.528887876677736	56.97470858880992	134
122.42175540982822	8.527939741304923	56.59564055150655	135
122.45109563784888	8.450958668014884	56.293525094732836	136
122.37275876547295	8.453901939051557	56.476172372666	137
122.53246439946749	8.492481723176859	54.23138398996644	138
122.4673504477122	8.48423232701244	56.30037596936577	139
122.5213263551336	8.493534555455577	54.255579215578685	140
122.44771997784363	8.496850107965358	56.2894070512048	141
122.47280041763274	8.50042046897481	54.31774761704964	142
122.45441898212303	8.494352303495804	56.27130932726747	143
122.4969704359173	8.354878490517315	56.00845682562491	144
122.528143169216	8.353363286563976	56.512545496601504	145
122.49079428362303	8.47731417483145	56.37681729687231	146
122.63358231392245	8.484113328054743	56.722249460109104	147
122.73523045796989	8.499943348404198	54.28965405672592	148
122.64638387878536	8.498141569496418	56.307890897179675	149
122.69398887515308	8.518023913605086	54.26363708687444	150
122.74951141543872	8.517021645770573	56.347192020768375	151
122.75897861585116	8.590144024465703	56.44171766655847	152
122.82780904636203	8.592991372622546	56.01422195775723	153
122.79331037150196	8.410962486945346	56.083694260117746	154
122.7557387946722	8.410244980037461	56.36809938126421	155
122.78323080331207	8.356700932452812	57.53926571195789	156
122.76633358663952	8.355825769126941	56.10110944235909	157
122.8963377063511	8.510636648217913	56.18650981439671	158
122.8828929731824	8.507699645601104	56.23774628772762	159
122.84218898960998	8.46067237717499	56.33696436019873	160
122.8577309530808	8.467828196380067	56.323158672098415	161
122.94923451104435	8.560454038838204	54.13729267790495	162
122.96112239634522	8.56016981290955	56.37236423152238	163
122.9683883740385	8.512512543517671	56.23825463810008	164
122.93976711497625	8.517630422925782	56.239186995859335	165
123.05378093470492	8.533827763724513	56.341303703847416	166
123.04606377269702	8.530379097835365	56.33221175087089	167
123.05190057723702	8.269280693567161	62.266929324658975	168
123.05925622486272	8.265748932594969	55.55775829569298	169
123.14093451241501	8.463127179918597	57.098728312146946	170
123.15254690507587	8.466312910129494	53.62037514142956	171
123.31576548650649	8.538924029051891	56.30251146597279	172
123.25136666160034	8.53421849546599	56.32069854968957	173
123.36987256614776	8.444834390003532	55.912856173581496	174
123.28593343882498	8.444935524407285	56.36256809527699	175
123.48887339839443	8.606777697179213	56.66229659505598	176
123.46465158515164	8.613474352740822	56.25010226211804	177
123.72325333563609	8.426309282105587	56.41826207286165	178
123.74892815552666	8.430353885216894	56.0904449695913	179
123.93229137200984	8.287698826617534	55.10186454583967	180
123.86179549140505	8.289590431688314	57.78538502760812	181
123.9158518735683	8.330656489519047	55.1996348577755	182
123.94665381485504	8.33268875585699	56.452683919774216	183
123.96684240549716	8.070378609694483	52.846506972922164	184
123.90385549343746	8.060025368927358	54.466387232838805	185
124.04139088685125	7.94349990817877	52.49367826893308	186
123.99675062204017	7.941966671450085	54.496695516010206	187
124.09426731244075	8.626629996851507	54.34970717985946	188
124.08872899875936	8.621895463868182	55.900536968519646	189
124.1331345844838	8.33150971377381	53.61266820107789	190
124.05920999568771	8.336636375279033	57.64505762899389	191
124.8969521946716	8.46387817154228	54.15339679963315	192
124.85450969275257	8.465147279280098	61.81310195520254	193
125.13154943347563	7.961615234900139	61.61852280831199	194
125.16710522986763	7.9613450667943155	58.26684666024802	195
125.76868965971725	8.402768846814944	56.77423593449018	196
125.66750698764055	8.401359679955027	61.72120709289253	197
125.89739108813635	8.370045811539638	62.010651635211126	198
125.90722753813495	8.372544567883859	62.30106518937271	199
125.95349606465129	7.988910331585609	55.971800266168486	200
126.05789832780705	7.987660745715	54.24059923776812	201
125.95897205119039	8.586226410889056	56.232424592603394	202
125.98850657020961	8.583188097077139	62.0598381866689	203
126.21995874902613	8.266087296876076	50.41014550536911	204
126.20017457442655	8.261588753430678	56.26412220342344	205
126.12325674773693	7.964119752463165	58.14220141459241	206
126.15671858160681	7.962941823364896	54.55776047066499	207
120.80242495270403	8.65926657551921	57.572260499271415	208
120.8260518798135	8.661771645720316	57.484092230000265	209
127.48493991283283	8.112961575457762	58.20951797692988	210
127.51944959928258	8.109548552666526	56.47646560064006	211
127.2717068503504	8.100784308034692	55.94962282562624	212
127.29441208418442	8.09466680038252	56.2329505465429	213
126.17867499225845	8.00174229561239	58.082703107457355	214
126.04614241577839	8.001688497444963	54.390387586475114	215
121.95415769368014	8.150150810323321	53.492616905530554	216
121.90648941596942	8.14732407472975	56.09826794299588	217
121.4535829299627	8.38227645188196	54.42281986407319	218
120.98962747721957	8.18962444894974	54.46866095288214	219
120.98571413122852	8.186913730569767	56.81826588882903	220
