# Supplementary material for: Robust automated backbone triple resonance NMR assignments of proteins using Bayesian-based simulated annealing
Source: Nat Commun. 2023 Mar 21;14:1556. doi: 10.1038/s41467-023-37219-z (PMC10030768; doi:10.1038/s41467-023-37219-z)
Supplement: Supplementary file 3 — Source Data [file 41467_2023_37219_MOESM3_ESM.zip › SourceData/RunFiles/MBP/peakLists/HNCOCB.pklist]

CrossPeakTypes	CB(i-1)_N_H	CA(i-1)_N_H
PositivePeakTypes	CB(i-1)_N_H
NegativePeakTypes	CA(i-1)_N_H
0.2	0.3	0.01
27.387	120.895	7.277	8370944737280
41.380	120.152	7.269	4742437142528
24.106	120.860	7.163	3266360901632
31.251	122.227	7.089	7334564200448
66.714	122.324	7.122	5871450980352
36.621	123.251	7.140	7526136938496
61.647	123.142	7.184	-1377321222144
40.339	123.044	7.295	13962446897152
28.750	123.156	7.360	2987396956160
43.769	124.018	7.347	-14585642876928
69.781	128.395	7.225	24088867241984
28.417	120.048	7.011	6773817737216
31.466	118.958	7.101	6629570379776
18.368	118.647	7.001	1612052168704
31.366	118.717	7.300	5971398098944
17.964	119.070	7.352	10217586688000
39.264	116.694	7.157	16085235531776
41.915	116.259	7.264	9014730555392
49.096	114.991	7.362	1860459298816
16.969	116.020	7.082	6120907210752
28.766	115.733	7.088	5713100275712
28.739	120.213	7.253	7612528590848
16.403	117.562	6.930	6275556966400
38.443	116.446	6.997	3089957126144
17.304	114.914	7.171	3958318563328
29.712	114.835	7.258	5748221804544
30.095	113.805	7.158	11909501812736
28.705	113.290	7.087	7991813210112
28.705	113.301	7.201	4390308544512
28.685	112.219	7.093	3086052491264
27.002	112.229	7.154	6726716227584
27.959	112.149	7.253	1668770824192
40.951	106.061	7.415	3321849446400
26.711	111.570	7.166	1083189755904
34.503	109.650	7.406	727644766208
27.949	110.470	7.410	4679333314560
63.773	109.986	7.441	9171206406144
45.153	108.235	7.228	-15994552582144
42.717	108.214	7.301	7629998915584
35.903	107.635	7.181	7210150133760
17.570	106.557	7.089	15219784941568
41.703	103.813	7.311	7711419793408
36.665	102.221	7.286	8550349799424
27.888	114.237	7.303	6708666040320
31.079	112.942	7.322	11616603078656
17.131	106.306	6.807	5358958411776
32.048	106.560	7.076	6840638242816
27.358	110.515	6.661	2107332493312
29.796	110.657	6.682	5297726816256
36.095	111.240	6.938	3877530238976
27.352	110.508	6.548	4190429249536
27.355	110.498	6.506	1609734029312
27.949	112.133	6.694	1050670465024
27.952	112.146	6.583	2601349808128
53.306	112.160	6.561	1226785423360
53.271	112.156	6.671	532364853248
27.955	112.144	7.140	3458710110208
53.553	113.318	6.665	581595955200
33.087	116.117	8.675	6994097340416
70.364	122.735	6.980	5727397609472
38.015	107.226	7.463	5481043066880
40.621	107.380	7.518	441206964224
39.499	113.480	8.979	3852176195584
20.203	110.907	9.253	8214122856448
19.050	115.101	9.396	5974209331200
30.825	118.564	9.167	4463647522816
33.553	119.707	9.309	5775973941248
41.614	121.356	9.142	7368307900416
41.457	121.521	9.006	6463163990016
17.251	121.189	8.975	11135888654336
37.482	122.001	8.897	3582514429952
27.921	118.203	10.412	5477043798016
38.474	124.462	10.337	4253899292672
40.095	123.970	10.222	3359329222656
42.315	123.850	10.123	-10346674782208
71.258	124.010	9.993	6807394189312
45.542	125.755	9.849	6448251142144
44.265	129.283	10.869	-5796800757760
30.944	126.916	9.525	8128932872192
41.128	129.837	10.388	9347941793792
31.481	127.126	9.462	6476187828224
32.815	128.634	8.950	5841896865792
38.184	131.162	8.666	7085512196096
32.059	134.430	8.638	3907010953216
32.198	128.166	9.001	10926925283328
40.293	126.959	8.879	4906120380416
70.388	127.568	8.701	12345358155776
42.811	126.236	8.866	13100096946176
42.055	125.785	8.695	9372681895936
37.092	125.677	8.628	1950946951168
40.336	126.756	8.603	4423810023424
32.191	125.286	8.951	9780938670080
39.613	125.152	8.892	314237845504
62.235	124.632	8.803	5874902368256
41.936	124.574	8.719	5847870078976
38.591	124.331	8.726	6164937965568
40.636	122.760	8.686	5387266818048
34.058	123.593	8.786	17402815315968
39.212	124.030	8.839	9740631408640
31.003	123.861	8.905	20536377737216
65.587	123.862	8.968	5716624539648
39.648	124.295	9.082	5151039946752
37.600	124.659	9.221	3484041084928
33.406	123.652	9.391	6512479043584
65.846	123.008	9.405	10391110287360
70.759	122.038	9.392	9235580583936
21.362	113.903	8.797	6567963394048
41.560	112.893	8.649	4271520874496
38.367	112.934	8.575	6966165897216
31.069	112.507	8.562	8028864118784
29.673	111.786	8.621	11008361889792
36.857	111.811	8.765	5549343637504
32.311	108.201	8.587	5135117844480
30.462	106.874	8.527	2538693197824
40.897	107.629	8.333	1232419422208
37.736	108.937	8.368	7367578615808
17.588	109.604	8.198	13605765382144
29.481	110.604	8.410	18534629376000
35.662	111.936	8.385	15615801688064
71.653	112.885	8.421	5944103665664
36.517	102.466	8.431	2348524765184
27.587	103.713	8.847	4887362404352
40.057	113.063	8.240	3786721984512
28.568	113.032	8.150	6119076397056
28.205	115.424	8.118	4609381236736
44.785	115.681	8.087	-11080537473024
40.354	116.126	8.093	6734778728448
17.021	116.433	8.078	5002671161344
36.148	116.254	8.122	3315747782656
30.676	116.683	8.183	8127200100352
26.670	116.382	8.186	4331010523136
38.953	115.815	8.236	10747460452352
32.479	115.417	8.160	8515373498368
32.134	115.563	8.342	3731230294016
39.458	116.595	8.362	4530544574464
31.479	117.047	8.275	5296682958848
38.475	117.367	8.326	8216237834240
32.704	117.310	8.401	5405250945024
40.563	117.661	8.422	4991899140096
41.135	118.180	8.396	3253153824768
40.830	116.099	8.489	8052188119040
17.322	116.977	8.499	11208213135360
31.045	117.561	8.530	2871208443904
30.000	118.103	8.546	2593144176640
38.324	118.237	8.602	6911582797824
18.465	118.623	8.496	7425965948928
36.741	118.726	8.536	2657732526080
31.123	118.482	8.644	3759144435712
41.285	118.678	8.650	3477538865152
40.435	119.537	8.594	13903394242560
30.551	119.739	8.615	8813405011968
34.709	120.078	8.547	17363991789568
37.166	120.320	8.404	9473106116608
37.925	121.568	8.330	7573967732736
28.754	121.455	8.232	5578016423936
29.871	121.814	8.218	499208519680
39.731	121.927	8.253	6848262438912
37.787	122.046	8.256	6780198846464
30.271	122.447	8.309	31833563594752
21.462	123.157	8.265	8415060426752
36.528	122.922	8.340	8095395741696
69.130	122.877	8.358	12020820738048
40.935	123.132	8.367	270654652416
30.056	123.082	8.405	3693343145984
35.173	122.997	8.424	7053433634816
30.985	122.709	8.444	9130628612096
17.309	122.720	8.458	7392690962432
72.946	122.256	8.345	10981845499904
44.044	121.961	8.355	-11870146658304
47.266	121.425	8.491	-10508977569792
29.482	121.684	8.519	7264700727296
69.928	121.504	8.550	10326454042624
22.549	121.102	8.593	7946896408576
36.748	121.244	8.639	5079200432128
39.459	122.034	8.585	8995194535936
32.139	122.234	8.538	7609262276608
68.699	124.338	8.188	5146973044736
32.115	124.991	8.290	12950135898112
37.073	125.219	8.323	4737988558848
31.416	125.667	8.410	5986636529664
40.704	126.258	8.469	6935072997376
69.910	127.517	8.504	4517631885312
42.977	129.759	8.477	6807980343296
31.782	129.989	8.424	13232162996224
43.317	129.607	7.878	9523396870144
46.727	127.841	7.890	-10687975784448
39.211	126.916	8.057	20245636972544
38.895	125.838	8.015	7474454200320
31.513	125.122	7.909	7317572550656
31.196	124.836	8.042	9844583038976
36.988	123.708	7.929	6672665280512
70.922	123.664	7.957	10333029662720
28.759	123.014	8.011	12186604797952
47.099	122.933	8.111	-7345207246848
44.463	122.503	8.065	-16691135250432
46.929	122.018	8.140	-8419456057344
31.211	121.379	8.124	5150546591744
30.813	121.613	8.063	6071914594304
30.632	121.708	8.029	11647894683648
44.800	121.855	8.008	7403328765952
30.079	121.359	8.039	6184682651648
45.140	121.188	8.050	-17001268379648
28.552	121.182	8.059	3954127929344
18.304	121.091	8.020	24997928108032
42.375	120.894	8.049	-16113951834112
47.593	120.727	8.035	-10357527543808
29.351	120.383	8.039	3242251255808
29.127	122.157	7.919	6978584182784
37.363	121.515	7.907	3312065183744
40.597	121.278	7.905	5298327650304
29.979	120.972	7.935	4197216944128
31.299	120.318	7.898	3618623193088
38.561	119.876	7.921	4487625310208
30.858	120.223	7.967	7217886527488
68.245	119.506	7.987	3281209262080
31.062	119.614	8.029	11719670759424
46.308	119.645	8.023	-7316190000000
19.106	119.590	8.161	5296148709376
43.363	120.054	8.159	2023233159168
37.812	120.156	8.181	4589759758336
41.471	120.499	8.146	6772435189760
34.427	118.823	8.219	11903456772096
28.576	118.590	8.227	4025328074752
17.087	118.320	8.070	10704400678912
17.254	118.359	8.002	9823633539072
30.568	118.649	7.956	14273128431616
16.697	118.908	7.966	8890815086592
27.638	117.130	7.904	7406269497344
17.648	116.395	7.901	8775685636096
18.151	116.400	7.946	3418783219712
18.048	116.113	7.977	10321219551232
32.190	116.538	8.040	428449071104
31.978	115.801	7.992	476322496512
26.701	115.407	7.982	7592955346944
30.531	115.275	7.938	9696022888448
38.434	114.863	8.027	3108406034432
19.722	114.418	7.901	8375887200256
30.839	112.929	7.857	2215284834304
39.530	112.217	7.885	5306121715712
17.606	112.986	7.997	16611271507968
42.183	110.892	8.079	5785734086656
18.789	110.593	7.988	8225549713408
63.523	109.552	7.870	6223758884864
17.211	107.769	8.049	7885574111232
39.229	106.609	8.055	9424781443072
41.647	106.696	7.986	24279951343616
43.127	104.310	7.969	6854787727360
40.341	107.397	7.746	3883544346624
17.341	108.115	7.710	8056140201984
31.706	107.950	7.704	6149558501376
47.028	107.839	7.575	-7652144316416
32.211	108.837	7.541	2975107907584
28.820	109.072	7.564	1964300697600
69.443	109.209	7.677	411744108544
32.553	108.837	7.694	6211398270976
25.833	112.294	7.585	695649370112
38.036	111.636	7.759	7293295394816
41.190	113.206	7.770	4859517468672
29.647	113.848	7.779	7963047624704
31.483	114.062	7.827	5274913996800
45.802	114.011	7.666	-9003694292992
52.513	114.248	7.575	777088532480
53.545	114.415	7.509	1244456812544
17.912	113.839	7.368	10703956082688
49.094	113.874	7.363	664340922368
29.292	113.824	7.357	5357835911168
27.001	114.010	7.479	1124486348800
53.564	114.415	7.397	2290661457920
51.549	114.393	7.429	1136948019200
43.113	114.705	7.458	4386696986624
49.092	115.024	7.475	772215668736
17.654	115.353	7.812	7714637873152
36.707	115.305	7.819	5042733056000
31.848	114.974	7.664	3719073103872
55.663	115.237	7.628	559425650688
25.208	115.707	7.563	6057035300864
55.721	116.288	7.737	443937882112
53.009	116.319	7.666	326506610688
55.708	116.295	7.629	951115382784
17.143	115.973	7.472	7612348235776
41.467	116.031	7.460	7967416516608
53.882	116.207	7.347	419359000000
30.657	116.579	7.399	7427647864832
27.527	116.852	7.429	7676622798848
29.221	116.758	7.475	3916945162240
34.562	117.265	7.467	4564054441984
38.429	117.409	7.503	4207724986368
35.672	116.922	7.542	1294832107520
40.670	117.177	7.545	5415954284544
41.892	117.245	7.555	5381843058688
17.117	117.787	7.543	11952122232832
40.278	117.404	7.630	6477003620352
17.190	117.793	7.640	638710841344
41.468	117.547	7.681	8476293070848
16.424	117.551	7.696	3771468873728
45.885	116.968	7.754	-11525444075520
29.178	117.541	7.821	8910994931712
41.248	117.508	7.860	6241829519360
31.417	117.946	7.775	3897236652032
30.580	118.088	7.809	8676039458816
16.882	118.741	7.754	10638499774464
37.013	118.509	7.708	2979231432704
25.825	118.596	7.667	8187184414720
17.187	118.425	7.647	7691182276608
29.839	118.282	7.643	7640997429248
30.363	118.530	7.592	5102105001984
30.571	118.372	7.428	4605756833792
31.750	118.961	7.435	5091909173248
40.288	118.801	7.422	8957464674304
39.124	118.890	7.393	14145267171328
45.027	119.444	7.396	-24361717202944
45.230	119.494	7.540	-37101143851008
29.536	119.456	7.547	7124855816192
38.538	119.755	7.550	7981670858752
40.305	119.472	7.654	5098812473344
39.872	119.431	7.658	7508676575232
45.530	120.069	7.685	-10473750659072
39.263	120.400	7.714	4949493678080
68.378	120.233	7.786	7937190789120
16.797	120.635	7.628	7004590440448
31.300	120.208	7.487	6151810842624
17.297	120.208	7.437	6305273085952
37.906	120.845	7.442	5571807805440
40.959	121.147	7.561	6280841265152
44.992	121.449	7.596	-27095635853312
39.823	121.455	7.564	8885165359104
39.098	121.669	7.515	6169348276224
68.017	122.252	7.486	3367007682560
36.760	121.908	7.700	89138692096
35.735	122.743	7.686	2984194342912
27.933	123.311	7.651	3887917432832
68.641	122.993	7.614	6689303035904
31.347	123.407	7.592	5334713237504
31.114	122.960	7.476	4526669037568
64.303	123.484	7.486	5457484709888
44.876	124.435	7.574	-16773670764544
35.067	124.826	7.539	9857876885504
45.812	114.173	6.532	-6205865984000
49.062	113.887	6.656	492926468096
27.807	113.976	6.695	408524816384
53.540	114.412	6.665	2402774679552
51.548	114.380	6.726	1028036231168
52.470	114.235	6.760	559169929216
53.567	114.435	6.775	1301493579776
27.003	114.008	6.831	1274822524928
27.010	114.016	6.943	594091180032
27.781	114.897	6.796	1079032807424
29.465	114.853	6.773	6763380211712
49.096	115.015	6.768	760629559296
27.785	114.902	6.696	885425242112
49.096	114.998	6.657	1496106663936
55.693	116.279	6.504	957328916480
39.195	116.418	6.717	11452146515968
28.328	117.678	6.708	5075226853376
38.437	117.354	6.849	5043902218240
27.358	117.957	6.883	4137569222656
39.792	117.980	6.949	3053055639552
45.096	118.697	6.905	-28658467078144
39.302	118.799	6.830	5962695966720
41.525	119.586	6.791	5187936714752
46.367	119.291	6.724	-7914941054976
66.532	120.047	6.501	3960864243712
17.725	120.900	6.477	12224301105152
59.939	122.437	6.461	5882541244416
34.040	120.902	6.887	5905776115712
29.796	121.413	6.873	6249809182720
25.890	125.431	6.803	962134605824
68.470	130.916	6.811	8557129367552
31.059	126.393	6.223	9089912406016
32.514	117.656	6.219	12266594369536
18.819	115.161	6.208	11896604327936
27.785	113.912	6.284	9021549445120
29.126	112.130	5.806	3867788705792
29.391	111.667	6.243	8013979058176
27.631	111.219	6.194	940001067008
27.622	111.221	6.380	953435947008
27.357	110.498	6.397	3450227130368
37.779	108.717	6.209	9499169521664
15.889	108.111	6.143	11074548006912
29.585	110.163	8.232	335076130816
