# Supplementary material for: Robust automated backbone triple resonance NMR assignments of proteins using Bayesian-based simulated annealing
Source: Nat Commun. 2023 Mar 21;14:1556. doi: 10.1038/s41467-023-37219-z (PMC10030768; doi:10.1038/s41467-023-37219-z)
Supplement: Supplementary file 3 — Source Data [file 41467_2023_37219_MOESM3_ESM.zip › SourceData/RunFiles/MBP/peakLists/HNCACO.pklist]

CrossPeakTypes	CO_N_H	CO(i-1)_N_H
PositivePeakTypes	CO_N_H	CO(i-1)_N_H
NegativePeakTypes
0.2	0.3	0.01
178.233	120.898	7.278	786174050304
179.531	120.893	7.277	850766987264
180.886	120.147	7.269	945285693440
178.884	120.189	7.271	40343068672
178.148	120.855	7.162	946418614272
178.403	122.226	7.089	3304368111616
181.407	122.233	7.090	524999983104
173.996	122.328	7.122	1631273877504
171.757	122.319	7.122	983744643072
177.783	123.250	7.140	1274410696704
172.384	123.272	7.137	42949095424
179.770	123.121	7.182	3984101736448
176.683	123.049	7.295	3324003221504
172.827	123.030	7.295	1142656335872
177.753	123.162	7.360	637207904256
179.598	123.137	7.361	316875702272
177.436	124.023	7.347	3448396840960
173.628	124.012	7.348	1953923203072
181.592	128.397	7.225	8776824913920
174.076	128.396	7.226	1012276396032
180.601	120.064	7.012	3053788069888
177.975	120.045	7.010	530423742464
175.832	118.954	7.102	598548545536
177.218	118.942	7.102	669993795584
177.608	118.651	7.001	849841487872
179.244	118.640	7.001	432929243136
179.553	118.705	7.300	2092339822592
176.343	119.072	7.352	1432281546752
179.783	119.050	7.352	1242846461952
173.067	116.681	7.157	-527956246528
176.525	116.258	7.264	3508615249920
177.530	116.243	7.264	364693422080
177.177	114.999	7.363	114596528128
176.832	116.022	7.081	956797681664
180.601	116.022	7.082	738455388160
178.182	115.728	7.089	908593266688
175.838	120.215	7.254	891147845632
178.303	120.210	7.254	575658262528
177.917	117.559	6.930	1388613730304
176.462	117.555	6.931	610396536832
176.054	116.448	6.997	645864226816
175.017	116.417	6.996	79959293952
175.164	114.953	7.170	-148766785536
178.381	114.830	7.258	1202610241536
178.806	114.795	7.257	526639235072
175.835	113.811	7.158	2792215543808
176.614	113.803	7.157	655190851584
181.165	113.277	7.089	272276553728
181.168	113.316	7.203	217197346816
181.129	112.208	7.094	57832947712
173.566	112.219	7.154	769385431040
177.615	112.212	7.154	582086688768
180.065	112.149	7.254	34022127616
175.679	106.061	7.415	674647900160
177.933	111.582	7.169	64595500000
174.438	109.680	7.404	409075646464
178.060	110.475	7.410	1527674044416
174.304	109.978	7.441	3184586653696
175.507	109.934	7.443	174044741632
171.936	108.237	7.229	3892685832192
175.461	108.234	7.229	588272107520
171.748	108.217	7.301	1898527326208
173.383	108.222	7.300	855928733696
175.647	107.642	7.181	1996200214528
177.805	107.613	7.180	415389777920
175.173	106.556	7.090	3246588428288
178.360	106.551	7.090	1407344836608
175.454	103.808	7.311	2296554455040
176.404	103.807	7.312	661572091904
172.993	102.224	7.286	3081406513152
172.987	114.249	7.303	1113179947008
175.383	114.232	7.301	283208843264
171.318	112.950	7.322	2465876410368
177.071	112.934	7.322	648823242752
172.523	106.300	6.807	1244363751424
176.686	106.286	6.807	674130296832
172.352	106.568	7.076	2801752866816
175.903	106.544	7.076	170244816896
180.081	110.519	6.662	179326255104
172.522	110.666	6.683	1223647297536
175.593	110.650	6.683	298056253440
176.226	111.247	6.939	560949100544
180.088	110.498	6.549	416946749440
180.075	110.456	6.504	125310976000
180.058	112.186	6.585	68402954240
180.034	112.141	7.140	94092754944
171.393	116.120	8.675	2818902327296
176.298	116.109	8.675	1063403913216
174.541	122.739	6.980	521318105088
171.183	122.729	6.980	663573692416
174.064	107.218	7.463	1543284981760
176.965	107.156	7.464	355599941632
170.229	107.373	7.520	98582872064
171.193	113.493	8.980	1019697561600
173.768	113.486	8.981	307344244736
170.885	110.906	9.253	1883238825984
175.961	110.907	9.253	1194878828544
176.378	115.088	9.395	1529923764224
178.062	115.071	9.395	789365129216
177.431	118.604	9.167	318297112576
176.949	118.574	9.168	878286667776
173.997	119.719	9.310	1966177255424
174.658	119.719	9.309	799075794944
175.527	121.374	9.144	156695396352
172.726	121.361	9.143	854956048384
173.465	121.515	9.007	1893577129984
176.522	121.484	9.007	380192948224
178.065	121.190	8.976	3758576107520
180.915	121.173	8.975	1263367749632
172.724	121.994	8.897	1551578300416
174.405	121.995	8.897	251377434624
178.405	118.208	10.411	1712161292288
179.697	118.191	10.411	618439639040
172.925	124.458	10.339	1212252946432
178.421	123.981	10.222	955589197824
175.861	123.900	10.223	77212336128
175.035	123.851	10.123	763694940160
170.896	123.855	10.124	1327459991552
179.683	124.012	9.993	1954935472128
174.381	124.004	9.993	1186008399872
175.817	125.740	9.850	1641451356160
175.234	125.735	9.851	828566405120
179.166	129.296	10.868	820440662016
171.411	129.285	10.869	861484089344
175.380	126.897	9.527	56874217472
176.455	126.881	9.525	937529442304
177.465	129.849	10.388	1597122281472
174.464	129.835	10.387	266471833600
173.357	127.131	9.463	1653867937792
175.236	127.119	9.463	762337165312
174.589	128.642	8.950	434983075840
175.825	128.612	8.950	777322496000
178.201	131.171	8.667	2413997064192
177.068	131.150	8.666	418308521984
175.014	134.419	8.638	488121696256
179.170	134.422	8.638	722397691904
177.992	128.172	9.001	2846965104640
176.527	128.181	9.001	814343061504
173.996	126.974	8.880	930181480448
174.594	126.970	8.879	173509148672
175.228	127.563	8.702	3382892298240
172.553	127.552	8.702	1775621111808
176.258	126.236	8.867	6338915074048
174.483	125.791	8.695	2268168454144
176.481	125.781	8.694	437130756096
177.445	125.687	8.629	492949012480
170.494	126.753	8.603	1426780585984
175.021	126.763	8.600	127172067328
172.534	125.298	8.951	2790397050880
175.671	125.292	8.951	1473517977600
176.113	125.168	8.895	167524532224
178.747	124.635	8.803	1185664204800
172.754	124.565	8.720	514482765824
173.583	124.585	8.718	84803502080
179.785	124.322	8.726	1313928118272
178.905	124.304	8.726	255468683264
177.291	122.767	8.686	1369095536640
171.059	122.759	8.687	140846858240
178.301	123.590	8.786	2224962142208
175.087	123.586	8.786	1272230576128
177.250	124.024	8.839	1812408827904
176.060	124.014	8.839	410218790912
176.609	123.865	8.906	6029515423744
177.368	123.865	8.906	2023350468608
175.951	123.853	8.968	1792052428800
170.506	123.846	8.968	793367347200
181.399	124.293	9.083	1746152062976
180.487	124.284	9.083	152679432192
178.590	124.664	9.221	1512089452544
180.907	124.643	9.221	267534778368
173.641	123.673	9.390	2819365011456
175.678	123.008	9.405	3245006913536
174.453	123.020	9.405	1019779284992
174.422	122.030	9.392	1836455559168
174.222	113.887	8.797	829836754944
173.534	113.885	8.797	1016456019968
175.343	112.889	8.649	420417503232
178.307	112.866	8.649	584156708864
172.640	112.943	8.576	2057931063296
175.505	112.933	8.577	1007888760832
176.906	112.543	8.565	-621357694976
178.426	112.507	8.563	917875851264
174.388	111.786	8.622	3103445221376
175.336	111.773	8.622	1205517418496
175.851	111.838	8.767	1623485710336
178.956	111.816	8.765	229787107328
175.609	108.205	8.588	2098046697472
177.414	108.191	8.587	424155086848
175.052	106.875	8.527	1266660147200
179.411	106.845	8.530	166187515904
170.945	107.638	8.333	781397655552
174.216	107.657	8.333	148268023808
174.070	108.934	8.368	1270508552192
174.760	108.905	8.368	194290974720
175.768	109.615	8.198	3164584542208
180.291	109.598	8.197	1313602142208
172.171	110.602	8.409	5091813752832
176.846	110.598	8.408	1701389795328
174.707	111.934	8.385	5276635234304
175.842	111.916	8.386	948871495680
173.386	112.886	8.421	2195593101312
176.153	112.835	8.420	177820778496
173.776	102.466	8.431	1159565410304
173.664	103.720	8.847	2488567595008
177.468	103.709	8.846	403451412480
176.860	113.053	8.240	1160842838016
175.046	113.035	8.151	2094702264320
179.917	113.029	8.152	542284972032
176.822	115.427	8.118	578597421056
179.236	115.409	8.118	471859527680
173.190	115.684	8.087	1167873409024
171.947	115.658	8.088	813295992832
177.203	116.126	8.093	1706609213440
176.172	116.113	8.093	274367905792
177.534	116.427	8.078	1368657231872
180.022	116.420	8.078	724867088384
176.262	116.252	8.123	844684722176
175.588	116.262	8.121	215864934400
176.832	116.682	8.183	2671544107008
178.542	116.666	8.183	667035762688
175.409	116.392	8.186	1833547202560
179.899	115.808	8.235	2658342010880
177.567	115.795	8.235	306270339072
172.416	115.405	8.161	2419817709568
173.366	115.401	8.161	1466835795968
176.377	115.570	8.343	586234855424
174.398	115.568	8.343	1149807886336
175.010	116.607	8.363	-185156796416
179.597	117.037	8.275	1318657458176
178.970	117.002	8.275	399366291456
179.902	117.368	8.325	1809156014080
178.145	117.323	8.325	380466692096
172.175	117.328	8.402	1401265586176
178.277	117.653	8.422	1273822969856
176.458	118.140	8.395	1788779823104
179.425	118.121	8.397	124823863296
172.383	116.109	8.489	96019349504
171.354	116.112	8.489	591446736896
174.852	116.970	8.499	2291416956928
175.689	116.965	8.500	1429006450688
176.149	117.572	8.530	490394779648
176.849	117.551	8.530	246555869184
175.438	118.098	8.546	51952029696
174.861	118.103	8.546	570813710336
178.802	118.233	8.602	1681874485248
176.359	118.215	8.602	381077782528
176.869	118.628	8.496	1321760194560
180.652	118.613	8.496	817082400768
175.946	118.724	8.536	972935659520
172.986	118.747	8.536	230596509696
179.511	118.478	8.644	1254423265280
178.687	118.426	8.644	495618031616
177.132	118.642	8.652	42781966336
179.058	118.650	8.650	102553124864
178.297	119.538	8.594	1872968810496
176.333	119.517	8.595	1380634591232
176.041	119.746	8.615	2049513095168
176.048	120.068	8.547	1295442640896
174.504	120.080	8.548	993896890368
171.351	120.321	8.404	1849185140736
174.097	120.320	8.404	552154038272
177.533	121.566	8.330	1914422951936
180.458	121.465	8.233	573761978368
179.542	121.446	8.231	463026782208
176.623	121.843	8.218	100282000000
175.319	121.945	8.254	4094393581568
174.546	121.930	8.255	167659143168
180.651	122.046	8.256	2524121137152
178.401	122.025	8.255	309472985088
176.839	122.444	8.309	6499387572224
175.976	122.434	8.309	2623151276032
173.367	123.152	8.265	1657089818624
176.323	123.155	8.265	1237938339840
180.907	122.928	8.340	3167219089408
177.832	122.898	8.342	325444042752
175.961	122.874	8.358	3213825146880
174.296	122.866	8.358	1354344038400
177.497	123.086	8.368	71362224128
176.624	123.140	8.366	97495500000
179.137	123.110	8.406	226563325952
178.275	123.121	8.406	353525956608
181.949	122.997	8.425	2428973613056
178.248	123.003	8.424	551156252672
177.271	122.706	8.444	1220789534720
178.630	122.708	8.444	1580530794496
177.601	122.715	8.459	1613207175168
181.961	122.719	8.458	787195559936
177.557	122.268	8.345	1257549987840
174.084	122.279	8.344	638119706624
176.510	121.958	8.355	835469049856
172.363	121.956	8.355	1461722021888
178.175	121.426	8.491	980920696832
174.805	121.423	8.491	1087476596736
181.304	121.695	8.519	3041128873984
178.381	121.675	8.519	612483596288
176.938	121.497	8.550	2219317395456
174.720	121.492	8.551	1905097310208
173.564	121.116	8.593	1566413160448
174.512	121.125	8.593	1273259622400
177.820	121.269	8.641	893016997888
180.096	121.259	8.639	276879081472
176.281	122.030	8.585	2079225020416
177.435	122.020	8.585	231129071616
171.036	122.242	8.539	454991446016
174.007	122.225	8.540	571528511488
171.347	124.334	8.187	1775254110208
175.774	124.317	8.188	357444354048
175.629	124.989	8.290	4697015451648
174.001	125.220	8.323	1745571807232
177.995	125.231	8.321	541750329344
173.939	125.671	8.411	1432132386816
174.920	125.669	8.410	712162672640
176.511	126.257	8.469	1131497652224
172.771	126.242	8.469	237225312256
176.241	127.519	8.504	2079329615872
172.532	127.517	8.505	495417196544
174.384	129.755	8.477	1212308389888
174.028	129.750	8.477	824903401472
174.636	129.987	8.425	2573251641344
178.426	129.611	7.878	2480995041280
175.272	129.596	7.878	1290704781312
180.615	127.852	7.890	2707184156672
175.783	127.844	7.891	853082636288
175.178	126.921	8.058	3541887614976
174.674	126.905	8.056	574630199296
177.055	125.833	8.015	1117529702400
175.059	125.833	8.015	471019356160
179.756	125.125	7.908	3619437150208
178.040	125.115	7.908	502629203968
181.111	124.842	8.042	4616783134720
180.141	124.828	8.042	872220852224
178.928	123.726	7.929	812151341056
177.060	123.693	7.929	447812239360
174.909	123.657	7.957	4015614590976
174.011	123.663	7.957	891912323072
175.497	123.013	8.011	1639525646336
176.591	122.984	8.011	1110853550080
179.422	122.926	8.111	1469816766464
175.062	122.913	8.112	602096795648
172.531	122.503	8.065	3732172439552
173.673	122.505	8.065	935676870656
178.650	122.008	8.139	501393850368
175.862	122.019	8.139	810940104704
175.429	121.395	8.126	1746217205760
177.924	121.396	8.125	457628975104
179.227	121.619	8.064	1269471379456
177.131	121.618	8.063	433951703040
174.184	121.711	8.028	1659467726848
176.759	121.725	8.027	889892896768
174.081	121.844	8.008	1319799357440
174.863	121.837	8.008	819517521920
176.378	121.375	8.039	1906782109696
176.595	121.194	8.049	2844600827904
174.314	121.162	8.051	1101366427648
179.457	121.225	8.061	356943953920
178.979	121.156	8.060	193672000000
176.544	121.107	8.021	4105759621120
176.311	121.104	8.021	3779463217152
174.647	120.886	8.049	2747662073856
170.954	120.878	8.050	1956516200448
177.057	120.712	8.035	1989254840320
175.613	120.696	8.034	1074316836864
178.996	120.375	8.039	1084292661248
178.140	120.357	8.039	203199938560
178.253	122.160	7.919	2069723611136
179.787	122.162	7.919	487026753536
176.749	121.496	7.907	191378292736
176.065	121.467	7.909	207064563712
180.558	121.268	7.905	2236319006720
178.667	121.275	7.905	79468200000
178.253	120.959	7.935	1296360800256
176.885	120.951	7.936	452442980352
178.892	120.324	7.898	667765178368
178.061	120.331	7.897	383302795264
180.011	119.869	7.921	2079135760384
176.838	119.803	7.920	191195119616
178.659	120.204	7.967	571439316992
179.685	120.214	7.967	641076428800
177.131	119.506	7.987	1510903382016
180.189	119.619	8.030	4566629220352
177.511	119.610	8.029	1167247802368
179.673	119.645	8.025	320910000000
175.052	119.692	8.024	695245668352
178.832	119.597	8.161	989028417536
180.492	119.554	8.161	649942925312
171.124	120.053	8.160	519624491008
176.520	120.032	8.161	99503800320
176.924	120.144	8.182	334306050048
177.373	120.172	8.180	188723396608
178.353	120.509	8.146	3416395350016
175.224	118.825	8.219	2083872309248
173.443	118.821	8.219	834358345728
177.360	118.594	8.227	942223851520
179.055	118.595	8.226	429214236672
179.064	118.324	8.070	2063840182272
178.202	118.323	8.069	1182190534656
177.892	118.359	8.002	3265040220160
178.209	118.350	8.002	939858000000
177.166	118.652	7.956	2889334915072
175.863	118.646	7.956	2669664796672
178.642	118.916	7.965	3130862338048
181.110	118.893	7.965	1047244046336
176.333	117.123	7.904	618534928384
179.905	117.120	7.904	467907608576
178.683	116.397	7.901	849714872320
181.313	116.373	7.901	932930846720
178.237	116.413	7.946	817740251136
179.583	116.398	7.947	1417694412800
177.814	116.113	7.977	1571862609920
178.987	116.098	7.977	1207630036992
174.300	116.525	8.040	124127985664
177.386	115.821	7.990	139811504128
175.705	115.385	7.981	32167649280
178.657	115.283	7.937	706808381440
176.946	115.278	7.938	887449649152
177.340	114.860	8.028	25227700000
173.757	114.421	7.901	2179159949312
176.250	114.404	7.900	682868736000
176.192	112.954	7.858	942172012544
179.420	112.924	7.858	210324455424
175.684	112.225	7.885	206270988288
176.239	112.980	7.997	3810875932672
169.967	110.902	8.078	2183550468096
175.318	110.884	8.078	410814054400
173.460	110.572	7.988	2340562141184
177.458	110.552	7.988	1050938179584
175.973	109.556	7.870	2357980561408
173.573	109.535	7.871	93933051904
174.798	107.766	8.049	2231621648384
181.118	107.728	8.049	867353821184
173.089	106.605	8.055	2776734629888
177.296	106.591	8.055	1059391799296
170.251	106.696	7.986	7953873108992
175.123	106.696	7.986	1107100696576
173.619	104.310	7.970	2817234305024
177.253	104.308	7.968	222736678912
176.114	107.401	7.747	838416793600
178.201	107.373	7.745	49902235648
175.479	108.121	7.710	690847744000
178.069	108.105	7.710	850595414016
174.088	107.949	7.704	2305873149952
176.534	107.954	7.703	280344920064
177.124	107.847	7.575	2106259406848
175.656	107.846	7.575	705138393088
174.961	108.839	7.541	1328692592640
177.532	108.817	7.541	192560889856
174.999	109.086	7.562	401818000000
176.865	109.074	7.563	180665810944
173.427	109.221	7.679	246157672448
174.378	108.837	7.695	1939380109312
177.186	108.812	7.695	322809266176
180.629	112.290	7.587	68507787264
175.566	111.634	7.759	1750260776960
173.036	111.604	7.759	154612187136
175.863	113.226	7.770	1456075571200
177.806	113.202	7.771	299353243648
177.334	113.827	7.779	666690977792
173.008	114.083	7.828	437576040448
178.597	114.073	7.828	406123446272
177.530	114.003	7.667	718809989120
175.983	113.985	7.666	561379016704
175.536	113.846	7.368	1654564847616
177.901	113.844	7.368	902803619840
177.155	113.849	7.363	65623100000
174.865	113.825	7.356	-13059772416
180.331	113.976	7.478	56930668544
176.455	114.370	7.432	45892562944
173.588	114.684	7.459	76404940800
177.228	115.064	7.474	44158652416
180.121	115.349	7.812	2134031204352
180.621	115.330	7.812	1096919023616
179.385	115.299	7.820	3233515307008
175.405	115.297	7.820	395983650816
175.999	114.985	7.664	1138815139840
173.073	114.960	7.664	456714485760
175.994	115.246	7.628	30874615808
178.583	115.720	7.563	1369373671424
177.552	115.682	7.563	492333596672
175.996	116.289	7.740	46303735808
176.517	115.971	7.472	924665774080
178.413	115.964	7.472	742725058560
173.025	116.038	7.461	399070068736
175.852	116.013	7.459	142572781568
178.235	116.578	7.399	1013415018496
176.774	116.849	7.429	2178814967808
178.411	116.833	7.430	554862313472
177.782	116.766	7.477	1145406226432
177.337	116.745	7.476	290696232960
175.549	117.268	7.467	2210883436544
173.464	117.275	7.468	1490271207424
173.530	117.423	7.504	2985511878656
177.538	116.882	7.541	481887000000
175.602	117.186	7.544	911630139392
177.275	117.160	7.544	876089966592
176.662	117.249	7.555	1839697231872
178.354	117.783	7.544	4458046029824
179.763	117.781	7.544	1370275971072
176.605	117.401	7.630	1470335811584
180.486	117.863	7.643	145782013952
178.164	117.552	7.681	1056098222080
175.624	117.537	7.681	1889516519424
177.723	117.548	7.696	709864914944
176.020	116.972	7.754	1503765200896
173.097	116.962	7.754	848814014464
176.943	117.543	7.821	1914133938176
178.502	117.524	7.821	746513367040
179.615	117.514	7.859	1491712737280
175.620	117.956	7.775	518622216192
176.694	117.923	7.774	304806297600
173.333	118.091	7.810	934640222208
178.381	118.079	7.809	1193334013952
178.135	118.743	7.753	1491800031232
180.200	118.713	7.753	1241404801024
174.512	118.522	7.708	1927246905344
176.390	118.571	7.708	127849283584
177.317	118.608	7.668	2123734581248
176.852	118.601	7.666	839169867776
177.027	118.425	7.647	1655378411520
178.364	118.415	7.648	1005052887040
181.027	118.292	7.643	2700810649600
177.457	118.318	7.643	682408148992
180.089	118.539	7.592	1085064085504
177.817	118.512	7.592	425112600576
179.059	118.950	7.435	1375428280320
177.030	118.949	7.434	533924839424
178.375	118.803	7.422	1844126285824
177.406	118.891	7.393	1555177406464
176.026	118.880	7.392	402053136384
175.109	119.440	7.396	4435598639104
173.443	119.442	7.396	1325219708928
173.429	119.491	7.540	3469165461504
172.176	119.483	7.540	2494079959040
177.594	119.461	7.547	927213486080
178.246	119.487	7.546	243331481600
177.914	119.779	7.550	426409689088
177.233	119.748	7.551	331943870464
174.741	119.490	7.654	465638000000
176.749	119.491	7.652	176597385216
178.665	119.425	7.658	2587610316800
176.084	119.435	7.658	490321346560
173.591	120.053	7.686	515171680256
174.107	120.046	7.685	336298311680
178.907	120.374	7.714	214454665216
178.487	120.238	7.786	2478413709312
175.749	120.184	7.786	43837657088
180.072	120.636	7.628	1351871365120
180.564	120.629	7.628	725422833664
176.547	120.208	7.487	2443744116736
179.041	120.203	7.437	442768949248
181.043	120.209	7.437	578297135104
177.653	120.860	7.443	3210027466752
178.754	120.842	7.442	379774042112
177.961	121.167	7.561	1638040338432
179.657	121.125	7.559	137704013824
175.075	121.446	7.596	3013170692096
173.783	121.444	7.596	1323009703936
178.194	121.455	7.564	3191039328256
178.692	121.479	7.563	136584536064
179.671	121.679	7.517	1709841448960
178.686	121.661	7.516	229289328640
177.227	122.267	7.486	1634623029248
174.199	121.939	7.700	240320610304
181.098	122.750	7.687	1909667921920
177.770	122.726	7.686	248587747328
179.398	123.324	7.651	599764566016
180.074	123.322	7.652	277865594880
178.983	123.006	7.614	3332360634368
172.808	123.407	7.593	964674977792
176.280	123.387	7.591	233126232064
178.033	122.946	7.476	1142146465792
179.438	122.923	7.475	375425662976
171.290	123.476	7.487	359621656576
173.343	123.475	7.487	345389662208
173.618	124.436	7.575	3178579361792
175.560	124.824	7.539	2912227688448
173.667	124.809	7.538	1608445591552
173.062	114.168	6.532	1053541072896
173.985	114.154	6.532	770844983296
178.926	113.976	6.695	28793118720
176.423	114.333	6.727	41101287424
180.375	113.991	6.831	60785434624
178.995	114.875	6.795	38460596224
178.234	114.852	6.773	1951361400832
177.728	114.843	6.773	581370642432
177.182	114.960	6.766	31458689024
178.989	114.918	6.696	41338208256
177.175	115.014	6.656	98339602432
174.623	116.415	6.717	2489792331776
176.009	116.402	6.717	457837576192
179.024	117.686	6.708	1115872034816
178.581	117.657	6.708	315861827584
177.316	117.351	6.850	1049815810048
175.914	117.958	6.883	978059067392
177.538	117.933	6.883	336915300352
176.506	117.985	6.950	429347700736
177.428	118.002	6.947	66764488704
174.494	118.689	6.906	3203217752064
173.002	118.674	6.906	1196185878528
176.683	118.802	6.830	2412071354368
178.209	118.810	6.829	134045818880
175.389	119.582	6.792	880505520128
176.564	119.527	6.792	350861164544
178.215	119.289	6.724	1347157753856
177.134	119.276	6.725	636975841280
178.139	120.046	6.502	1467140538368
176.249	120.034	6.501	106508705792
178.056	120.897	6.477	4334051393536
179.392	120.898	6.477	1308124250112
177.181	122.441	6.462	1180640870400
173.969	120.908	6.887	2196189741056
176.703	120.887	6.887	1059748773888
176.445	121.422	6.873	1735370735616
172.526	121.400	6.874	378851459072
179.223	125.416	6.802	296527000000
175.614	130.928	6.811	3670371467264
179.573	126.392	6.223	4901514510336
173.467	126.378	6.223	859594948608
176.321	117.662	6.220	5131892424704
173.692	117.628	6.219	1046526820352
175.301	115.156	6.209	2175218221056
176.069	113.903	6.284	1491210338304
176.190	112.141	5.807	1392432906240
176.544	111.658	6.243	1225336291328
177.880	111.647	6.244	781263437824
178.238	111.213	6.194	87614865408
178.248	111.204	6.380	106582147072
180.077	110.504	6.397	261208129536
176.027	108.721	6.209	3551117180928
176.474	108.105	6.143	1569617477632
172.918	108.082	6.142	1385620963328
179.494	119.900	7.812	124179259392
172.082	110.167	8.231	93668229120
