# Supplementary material for: Robust automated backbone triple resonance NMR assignments of proteins using Bayesian-based simulated annealing
Source: Nat Commun. 2023 Mar 21;14:1556. doi: 10.1038/s41467-023-37219-z (PMC10030768; doi:10.1038/s41467-023-37219-z)
Supplement: Supplementary file 3 — Source Data [file 41467_2023_37219_MOESM3_ESM.zip › SourceData/RunFiles/MBP/peakLists/HNCB.pklist]

CrossPeakTypes	CB_N_H	CB(i-1)_N_H	CA_N_H	CA(i-1)_N_H
PositivePeakTypes	CB_N_H	CB(i-1)_N_H
NegativePeakTypes	CA_N_H	CA(i-1)_N_H
0.2	0.3	0.01
41.469	120.898	7.277	5282484191232
27.384	120.892	7.277	1835452596224
37.597	120.157	7.268	2185197518848
41.393	120.164	7.268	980141080576
29.345	120.863	7.162	2015921438720
24.105	120.859	7.163	586788438016
17.142	122.223	7.088	5767005470720
31.266	122.205	7.089	1198437957632
42.974	122.331	7.122	4070183272448
66.716	122.323	7.122	2684696395776
41.191	123.261	7.140	3755968823296
36.619	123.245	7.139	2841576996864
17.962	123.119	7.181	6678532587520
61.685	123.106	7.177	-413013508096
34.041	123.046	7.295	5714337071104
40.335	123.034	7.295	3412439597056
35.723	123.158	7.360	1324455165952
28.752	123.145	7.360	718400651264
18.787	124.021	7.347	5964325453824
43.785	124.017	7.347	-6162718654464
31.870	128.383	7.224	15512408948736
69.788	128.385	7.225	2383528067072
16.972	120.051	7.011	5464833130496
28.416	120.045	7.011	1279486328832
41.470	118.960	7.101	4104292139008
31.465	118.948	7.101	1293852868608
27.905	118.647	7.001	2462065885184
18.367	118.642	7.000	1010465701888
28.743	118.730	7.301	3346154913792
31.368	118.711	7.301	1208000708608
38.326	119.070	7.351	4849959174144
17.961	119.052	7.351	2113316847616
68.473	116.691	7.157	6985804152832
39.265	116.681	7.157	1818212171776
42.811	116.257	7.264	6001689362432
41.920	116.248	7.264	1159603159040
49.106	114.986	7.361	544779665408
31.037	116.017	7.081	2278629048320
16.970	116.004	7.082	1356875169792
39.306	115.731	7.088	4135474167808
28.759	115.706	7.088	1249488666624
40.094	120.212	7.253	5769339600896
28.731	120.195	7.252	1185478475776
31.209	117.559	6.930	2812199567360
16.397	117.555	6.930	1027971481600
37.361	116.446	6.996	1832732852224
38.441	116.437	6.997	527121350656
68.277	114.913	7.171	1197816545280
17.304	114.917	7.172	812566183936
37.790	114.835	7.258	4435599687680
29.711	114.814	7.257	1090196209664
35.665	113.804	7.157	9065593831424
30.098	113.787	7.157	1680890003456
28.707	113.259	7.088	1627183906816
28.707	113.299	7.203	1147265089536
28.692	112.184	7.093	683477565440
63.517	112.225	7.154	4296251801600
26.991	112.210	7.154	1234857754624
27.956	112.152	7.253	413517611008
68.694	106.090	7.416	1920641794048
40.955	106.052	7.416	749771423744
26.703	111.556	7.166	303367749632
65.843	109.643	7.402	1448206139392
34.530	109.636	7.404	115957497856
31.504	110.470	7.410	2324786839552
27.940	110.464	7.410	906495131648
45.156	109.986	7.441	-8582611337216
63.768	109.972	7.442	1273019760640
44.815	108.237	7.228	-11210562994176
45.156	108.233	7.228	-2306073952256
66.718	108.208	7.301	5621964865536
42.720	108.207	7.300	2180588896256
47.062	107.638	7.180	-4622773649408
35.901	107.629	7.179	1202160140288
69.454	106.556	7.089	5761200029696
17.568	106.549	7.089	2131255099392
45.170	103.821	7.312	-6735215984640
41.707	103.803	7.311	1454344241152
45.117	102.209	7.286	-8060526395392
36.669	102.211	7.286	1461850472448
36.736	114.232	7.302	4442545979392
27.881	114.218	7.302	765091512320
39.350	112.939	7.321	7513940426752
31.073	112.928	7.322	1725052747776
29.794	106.303	6.806	2079145328640
17.136	106.290	6.807	1096914042880
44.048	106.562	7.076	-7712250265600
32.067	106.566	7.075	545976811520
27.365	110.516	6.661	530642567168
69.905	110.662	6.682	2831107751936
29.801	110.654	6.682	664353767424
66.528	111.234	6.937	1903556296704
36.087	111.243	6.938	704699695104
27.360	110.505	6.549	1067863965696
27.345	110.461	6.504	445475651584
27.955	112.153	6.694	299686559744
27.950	112.181	6.587	695671586816
53.303	112.193	6.563	328045625344
25.855	112.169	6.678	120887672832
53.269	112.193	6.673	112530530304
27.956	112.148	7.140	895499763712
44.271	116.120	8.675	-7854876000256
33.088	116.106	8.675	1773906427904
39.733	122.735	6.979	3276587925504
70.362	122.732	6.979	1532225388544
69.784	107.228	7.463	3544699109376
38.008	107.205	7.462	837750882304
43.041	107.378	7.518	-424319090688
40.600	107.376	7.521	37090062336
70.361	113.480	8.979	2224230498304
39.500	113.471	8.979	903737507840
42.335	110.907	9.252	-6257636278272
20.205	110.909	9.252	2043481686016
41.701	115.101	9.395	3289046319104
19.056	115.089	9.395	1348738220032
39.457	118.565	9.167	3732304560128
30.826	118.568	9.168	1697993195520
70.922	119.712	9.310	5063318700032
33.545	119.712	9.309	1249452228608
37.089	121.354	9.142	2798703345664
41.611	121.355	9.142	2515313098752
31.055	121.520	9.006	3218892914688
41.456	121.499	9.007	1755238629376
17.320	121.179	8.975	8006752796672
41.613	121.994	8.896	4414676402176
37.491	121.986	8.896	690005475328
27.556	118.210	10.411	4006973538304
15.885	124.448	10.336	1960801075200
38.470	124.459	10.336	1558198878208
24.110	123.977	10.223	1674894376960
40.097	123.956	10.222	623617966080
38.880	123.847	10.122	2657394098176
42.332	123.857	10.123	-4116753940480
27.917	124.009	9.993	4155561213952
71.256	124.015	9.993	2607814803456
32.806	125.741	9.849	2676402946048
45.537	125.738	9.850	2176712179712
32.026	129.278	10.867	1173936799744
44.268	129.277	10.868	-2434225143808
41.193	126.912	9.525	5137172004864
30.941	126.898	9.524	2313809821696
56.748	129.313	10.152	80987734016
27.594	129.819	10.386	2919062568960
41.127	129.822	10.387	3086409007104
32.478	127.131	9.462	4943226339328
31.480	127.118	9.462	1633897152512
40.290	128.632	8.950	3397298421760
32.812	128.621	8.950	1499754659840
17.249	131.171	8.666	3817413017600
38.181	131.155	8.666	2305398145024
40.335	134.426	8.638	2796860473344
32.038	134.423	8.638	1235074154496
37.070	128.169	9.001	6120966979584
32.198	128.166	9.000	2908125396992
32.134	126.966	8.879	3577440894976
40.303	126.966	8.879	1387820351488
31.466	127.562	8.701	5970820333568
70.390	127.549	8.702	3849717547008
18.303	126.235	8.866	10352746037248
42.813	126.228	8.866	3484973793280
31.779	125.787	8.694	4444550856704
42.052	125.766	8.693	2160328179712
31.970	125.686	8.628	842701733888
37.088	125.680	8.629	689550000128
65.585	126.753	8.602	3559499235328
40.323	126.743	8.601	874043211776
70.398	125.289	8.951	5513665314816
32.195	125.287	8.951	2606007058432
17.617	125.129	8.893	194455552000
39.579	125.157	8.893	148655800320
37.902	124.627	8.801	3116850479104
62.248	124.610	8.803	972621152256
40.701	124.581	8.719	3508906491904
41.922	124.576	8.719	1441980088320
29.098	124.332	8.726	2361983762432
38.586	124.318	8.727	1112468619264
39.230	122.766	8.686	6036064829440
40.636	122.757	8.687	1189223071744
41.559	123.591	8.786	7212507856896
34.055	123.580	8.786	4852607352832
40.670	124.028	8.839	3776938508288
39.207	124.018	8.839	3496586248192
40.942	123.865	8.905	15866946125824
31.005	123.858	8.905	4269450199040
20.200	123.843	8.967	3212204048384
65.585	123.853	8.967	2022292717568
31.255	124.295	9.082	3606064660480
39.636	124.280	9.082	978858541056
31.483	124.663	9.221	3062094626816
37.584	124.641	9.220	650837819392
32.513	123.664	9.390	5047903584256
33.414	123.659	9.390	1921958412288
65.845	123.005	9.405	3243229052928
17.319	123.009	9.405	5403455782912
41.127	122.033	9.391	6518864871424
70.754	122.026	9.391	2897732435968
39.323	113.900	8.796	3834022199296
21.357	113.892	8.797	1840513417216
38.416	112.891	8.649	1691917090816
41.559	112.883	8.649	1810896519168
68.696	112.935	8.575	3614706237440
38.370	112.918	8.576	2817792933888
59.941	112.505	8.562	4878232977408
31.068	112.505	8.563	1556383793152
70.759	111.785	8.621	6558177034240
29.668	111.777	8.621	2503740489728
46.954	111.816	8.765	-4069189222400
36.865	111.815	8.765	1028378525696
47.610	108.202	8.586	-4835005956096
32.314	108.194	8.585	1909356756992
47.126	106.879	8.527	-3216803889152
30.441	106.890	8.528	477760716800
42.402	107.626	8.332	-2620526166016
40.905	107.599	8.331	229375492096
72.946	108.932	8.368	6686315118592
37.734	108.929	8.368	1114318569472
46.737	109.608	8.198	-8726524198912
17.588	109.577	8.198	2058255466496
45.240	110.607	8.410	-12852873134080
29.483	110.609	8.409	3490800205824
69.930	111.938	8.385	9851790950400
35.662	111.922	8.385	3311212167168
44.900	112.890	8.421	-6420940980224
71.669	112.881	8.421	703823609856
45.011	102.469	8.431	-2936436686848
36.531	102.438	8.431	441689702400
44.485	103.716	8.846	-5958154584064
27.587	103.698	8.846	744656666624
28.824	113.061	8.240	2112159744000
40.051	113.045	8.240	837806981120
46.340	113.038	8.150	-5653786001408
28.565	113.025	8.150	1177059590144
38.564	115.428	8.118	3107420897280
28.190	115.410	8.118	1173958426624
38.476	115.678	8.087	5653670133760
44.810	115.666	8.087	-2440118665216
31.459	116.130	8.092	3290508034048
40.356	116.116	8.092	1319995703296
27.358	116.427	8.077	2761729507328
17.019	116.424	8.077	1150432313344
31.351	116.249	8.122	2592723435520
36.150	116.244	8.122	536316444672
25.821	116.685	8.183	4901866831872
30.676	116.673	8.182	1826468134912
27.889	116.375	8.185	3455916179456
26.667	116.372	8.185	657848401920
28.567	115.820	8.236	5643058544640
38.953	115.799	8.235	2188875399168
27.960	115.414	8.159	5799002767360
32.479	115.408	8.160	4200853405696
36.986	115.569	8.342	1033838657536
32.130	115.568	8.342	2315222777856
68.003	116.603	8.362	1545137553408
39.458	116.588	8.362	1032348893184
28.753	117.044	8.275	2867500154880
31.478	117.019	8.274	1113763610624
27.637	117.368	8.325	4328196931584
38.478	117.360	8.325	1780848132096
35.512	117.304	8.401	3485081796608
32.703	117.289	8.401	1200490807296
30.040	117.662	8.421	2694977683456
40.563	117.662	8.421	1193821732864
16.409	118.154	8.394	2648952012800
41.143	118.140	8.395	633581076480
36.621	116.098	8.488	4019344375808
40.827	116.092	8.488	2466116009984
44.800	116.974	8.499	5532153806848
17.321	116.966	8.499	2200170397696
40.353	117.567	8.529	2703999107072
31.048	117.543	8.530	686567260160
43.111	118.109	8.546	1395902119936
29.999	118.101	8.546	1038139654144
29.710	118.234	8.602	3140925259776
38.329	118.216	8.602	1273141657600
29.966	118.631	8.496	2307714449408
18.463	118.608	8.495	1379931389952
39.598	118.736	8.535	2360037343232
36.742	118.739	8.535	848600367104
27.381	118.494	8.644	2271098961920
31.121	118.456	8.643	753621270528
41.251	118.683	8.651	3811186311168
28.736	119.522	8.594	3959325720576
40.434	119.520	8.594	4787612418048
39.864	119.734	8.614	4886923575296
30.547	119.735	8.614	1653627682816
39.211	120.077	8.547	10534499909632
34.707	120.078	8.547	4105349365760
40.828	120.316	8.403	7837556146176
37.170	120.313	8.403	1974648963072
25.148	121.572	8.330	3093055406080
37.917	121.561	8.329	1307773763584
39.649	121.444	8.231	3360055623680
28.764	121.450	8.231	1133129629696
29.614	121.838	8.219	247478009856
42.183	121.939	8.254	7973499830272
39.727	121.910	8.255	1298627952640
18.466	122.049	8.255	4203449155584
37.786	122.029	8.256	1305917259776
29.478	122.452	8.309	13055121424384
30.275	122.448	8.309	5150637817856
42.718	123.153	8.264	4111296102400
21.460	123.155	8.264	1945340739584
17.255	122.922	8.339	5209150455808
36.527	122.906	8.340	1481662005248
30.270	122.876	8.358	5645845659648
69.134	122.867	8.358	2071720624128
31.033	123.142	8.368	111254487040
40.933	123.128	8.365	101609635840
39.262	123.085	8.406	3281479270400
30.076	123.056	8.405	665884229632
17.310	122.996	8.424	4220161359872
35.171	122.987	8.424	1339160788992
43.124	122.710	8.443	4055405953024
30.987	122.701	8.443	3499297341440
26.979	122.718	8.458	2916673388544
17.307	122.719	8.458	1296796876800
38.956	122.261	8.345	7866480066560
72.951	122.251	8.344	3375250276352
32.170	121.956	8.354	2774377955328
44.045	121.945	8.354	-4033783791616
39.448	121.411	8.491	4497918132224
47.303	121.413	8.490	-2474453237760
17.650	121.667	8.517	4874887495680
29.486	121.662	8.519	1460389412864
30.524	121.506	8.550	4707649585152
69.925	121.493	8.551	3791239512064
33.399	121.097	8.593	2457308495872
22.550	121.104	8.593	2463450529792
36.545	121.245	8.639	4633350635520
33.070	122.035	8.584	3531196858368
39.458	122.033	8.585	2737124409344
40.634	122.225	8.538	3468935823360
32.136	122.213	8.538	2266054262784
27.958	124.340	8.187	3035044511744
68.692	124.321	8.188	933681102848
32.140	124.983	8.290	8656533848064
33.746	125.228	8.322	3821302185984
37.070	125.217	8.321	1185488044032
39.662	125.667	8.410	4063524290560
31.410	125.670	8.410	1390357381120
41.452	126.258	8.469	5466121830400
40.702	126.246	8.469	1914035765248
19.723	127.519	8.504	2819798597632
69.912	127.508	8.504	1164116230144
37.479	129.759	8.477	2752146571264
42.979	129.743	8.477	2092144525312
39.213	129.992	8.424	7175433879552
31.784	129.969	8.424	4106058465280
31.070	129.609	7.878	4662053306368
43.318	129.590	7.878	3363065036800
17.660	127.850	7.889	4797730127872
46.736	127.833	7.890	-2479701098496
31.859	126.917	8.057	8830022844416
39.215	126.889	8.056	3891326877696
38.179	125.841	8.014	6102861217792
38.893	125.827	8.015	2149816205312
17.118	125.122	7.909	5739643404288
31.500	125.104	7.909	976019456000
17.206	124.839	8.041	7492685791232
31.212	124.833	8.041	1581619085312
36.886	123.708	7.929	4895169576960
31.407	123.643	7.956	7135534514176
70.934	123.646	7.956	2277683757056
38.366	122.995	8.010	4922314588160
28.754	122.991	8.010	2485511520256
31.113	122.932	8.110	2642876039168
47.127	122.920	8.112	-1571674521600
28.699	122.495	8.065	8172730318848
44.485	122.498	8.065	-2386222907392
40.599	122.021	8.139	3893716582400
46.951	122.017	8.139	-2066782093312
40.771	121.379	8.125	3572508393472
31.212	121.388	8.125	934101909504
28.179	121.614	8.063	2948019519488
30.813	121.608	8.063	1258686513152
33.365	121.708	8.028	4575872942080
30.632	121.706	8.028	2085481349120
37.166	121.857	8.008	4363747065856
44.792	121.842	8.007	2013475897344
40.436	121.359	8.039	5387992432640
30.072	121.375	8.039	3422613143552
30.090	121.198	8.049	6117230000000
45.150	121.181	8.050	-2847024349184
41.139	121.178	8.061	2045054287872
28.736	121.098	8.021	8640383680512
18.303	121.095	8.021	7418294566912
33.538	120.880	8.048	4201339944960
42.397	120.883	8.049	-6010111000576
36.992	120.719	8.034	5260064063488
47.605	120.720	8.033	-2721669185536
32.710	120.399	8.038	2010184417280
29.348	120.394	8.039	581865046016
30.658	122.158	7.918	4115659489280
29.126	122.163	7.919	1237352972288
40.363	121.487	7.906	1717837758464
37.356	121.522	7.907	621575143424
16.795	121.272	7.905	3801731039232
40.596	121.275	7.905	1160880000000
29.291	120.973	7.935	2786181513216
29.988	120.945	7.936	843612160000
38.589	120.318	7.898	2629407604736
31.301	120.315	7.897	754275450880
17.022	119.882	7.920	3404029755392
38.565	119.840	7.921	985633652736
39.823	120.226	7.966	5120305135616
30.859	120.216	7.967	1295457976320
30.802	119.505	7.986	2990663008256
68.223	119.495	7.988	522982129664
16.883	119.618	8.029	8006889635840
31.046	119.608	8.028	2229988491264
40.966	119.645	8.024	3533636632576
46.342	119.645	8.025	-2016313344000
37.467	119.590	8.161	3308358991872
19.104	119.569	8.159	1032838971392
43.354	120.057	8.158	1277760634880
40.053	120.159	8.181	2091445649408
37.794	120.158	8.180	884005666816
17.182	120.501	8.145	5145121259520
41.467	120.493	8.146	1415858618368
45.541	118.822	8.219	5962014916608
34.423	118.820	8.219	3044266737664
37.804	118.586	8.227	3232189906944
28.564	118.605	8.226	1030546784256
26.618	118.324	8.069	3517512155136
17.087	118.304	8.068	2037086945280
17.910	118.357	8.002	5120235929600
17.277	118.357	8.001	1836220809216
32.550	118.652	7.955	6141788553216
30.570	118.645	7.955	5750148038656
17.305	118.911	7.965	4955011284992
16.698	118.896	7.964	1805876461568
40.281	117.118	7.903	5095422427136
27.630	117.126	7.903	1329164189696
39.095	116.394	7.900	3604364132352
17.657	116.383	7.900	1523518144512
29.530	116.401	7.945	1982762975232
18.146	116.394	7.945	2082697773056
30.353	116.116	7.976	3191319035904
18.040	116.110	7.976	1954774646784
69.102	116.517	8.040	191702302720
32.195	116.554	8.040	71280148480
39.790	115.804	7.992	432679256064
31.957	115.826	7.994	57446998016
68.391	115.409	7.981	3810391490560
26.694	115.401	7.980	1318268960768
40.289	115.283	7.937	8581265489920
30.529	115.273	7.937	2140119629824
62.238	114.860	8.027	3680264257536
38.431	114.830	8.026	652306939904
39.496	114.419	7.900	5831331414016
19.728	114.401	7.900	1020848242688
36.091	112.931	7.857	1960270233600
30.833	112.925	7.858	568574017536
40.950	112.216	7.884	3450350600192
39.518	112.206	7.885	1390747975680
39.266	112.983	7.997	8089479151616
17.606	112.969	7.996	2774159851520
41.781	110.896	8.078	-6329707003904
42.200	110.893	8.077	790697607168
34.561	110.564	7.986	3778116845568
18.794	110.569	7.986	1711082045440
45.829	109.552	7.870	-5654340698112
63.506	109.543	7.871	919605936128
47.304	107.756	8.048	-5066076454912
17.205	107.736	8.048	1438684020736
45.910	106.623	8.055	-6431210209280
39.227	106.621	8.056	4318836031488
43.525	106.695	7.985	-22339483860992
41.649	106.698	7.985	2124699926528
43.785	104.305	7.968	-8429108199424
43.125	104.297	7.969	732084502528
71.656	107.400	7.746	2250271096832
40.349	107.396	7.746	737743732736
63.775	108.112	7.710	4321501773824
17.336	108.095	7.710	1512785575936
45.541	107.946	7.703	-5786478575616
31.718	107.940	7.703	831491670016
46.381	107.838	7.574	-5582327119872
47.056	107.831	7.575	-1668486791168
45.552	108.844	7.541	-2965561671680
32.206	108.821	7.543	394320117760
38.448	109.083	7.563	1599324553216
28.820	109.075	7.563	479883034624
45.045	109.231	7.677	-608493240320
69.479	109.217	7.677	45237927936
71.261	108.841	7.694	4132844339200
32.541	108.819	7.693	634603044864
25.840	112.286	7.583	186381008896
26.673	111.623	7.759	3355972993024
38.035	111.623	7.759	1436573368320
27.783	113.204	7.770	3052685230080
41.187	113.202	7.771	916320288768
61.682	113.857	7.779	-1693041295360
29.647	113.833	7.778	1664164298752
38.037	114.066	7.827	3176492695552
31.487	114.065	7.827	955652112384
41.914	114.012	7.666	2747771912192
45.831	114.005	7.666	-1471259607040
52.494	114.255	7.575	223612436480
63.863	113.837	7.368	6156334923776
17.917	113.838	7.367	1402367246336
49.155	113.843	7.363	134865256448
68.649	113.832	7.356	3104641122304
29.298	113.810	7.356	1106081480704
27.005	113.991	7.478	286531256320
53.544	114.412	7.397	620569755648
51.537	114.407	7.432	343964712960
41.931	114.702	7.457	2083348676608
43.102	114.697	7.457	717075644416
49.084	115.030	7.475	225411006464
31.198	115.353	7.811	4328394850304
17.712	115.308	7.818	6645154316288
36.716	115.295	7.820	1203744407552
39.197	114.968	7.664	2848172277760
31.833	114.951	7.663	982258876416
55.618	115.250	7.628	162417999872
28.329	115.717	7.563	3351020568576
25.210	115.694	7.563	1078259613696
55.700	116.287	7.738	131719372800
52.962	116.295	7.664	98709864448
55.700	116.279	7.628	318105223168
31.705	115.974	7.471	3010926739456
17.136	115.970	7.471	1287508197376
34.099	116.038	7.460	4299432656896
41.470	116.027	7.461	1322741923840
53.845	116.216	7.348	116798578688
40.345	116.577	7.398	4932667703296
30.650	116.587	7.399	1315125329920
30.629	116.848	7.429	5045358690304
27.523	116.837	7.429	1301726625792
35.902	116.767	7.475	2886987153408
29.217	116.762	7.474	758920708096
18.816	117.270	7.467	3763381207040
34.555	117.263	7.467	2446459928576
21.360	117.412	7.503	6167853006848
38.415	117.374	7.503	359680311296
32.211	116.917	7.541	982816522240
35.700	116.882	7.540	230162644992
36.140	117.171	7.543	2233355206656
40.676	117.158	7.544	1798659899392
38.382	117.242	7.555	5924005085184
41.905	117.234	7.554	1420062359552
17.563	117.786	7.543	6390716301312
31.293	117.401	7.629	2991160033280
40.282	117.394	7.629	993466122240
19.086	117.840	7.637	224998981632
38.438	117.552	7.681	2157259259904
41.472	117.538	7.681	3356263186432
29.197	117.559	7.696	451209527296
16.425	117.555	7.695	843320262656
39.122	116.968	7.754	4933010063360
45.909	116.961	7.754	-2037815181312
38.007	117.544	7.821	4344945049600
29.179	117.524	7.821	1556449329152
31.367	117.509	7.859	3327005556736
41.239	117.493	7.859	1267399393280
39.527	117.946	7.775	2764084609024
31.426	117.935	7.775	854987374592
64.304	118.090	7.809	6067230081024
30.580	118.081	7.809	2785899708416
38.474	118.742	7.754	5509229314048
16.879	118.729	7.753	2120281751552
22.545	118.517	7.708	3717827395584
37.026	118.515	7.708	366497103872
29.646	118.596	7.667	4586659119104
25.823	118.599	7.666	1534362255360
31.750	118.421	7.647	3265048608768
17.275	118.313	7.644	5766268846080
29.837	118.294	7.643	1798501433344
36.738	118.531	7.592	2730882236416
30.358	118.517	7.591	952262852608
37.787	118.379	7.427	2211784949760
30.563	118.348	7.428	2216402878464
28.565	118.950	7.434	2606623883264
31.744	118.937	7.435	970241146880
29.473	118.806	7.421	4061420847104
40.292	118.793	7.421	1732845502464
32.313	118.877	7.393	7303910653952
39.121	118.886	7.392	1408459079680
41.648	119.441	7.395	8850604294144
45.044	119.447	7.395	-3526667796480
34.427	119.495	7.539	12501698740224
45.235	119.487	7.539	-6628199890944
38.440	119.487	7.547	4739411476480
29.532	119.427	7.547	779630608384
40.564	119.756	7.550	3318600433664
38.552	119.726	7.550	1179680000000
37.731	119.478	7.654	2432764477440
40.318	119.458	7.653	1228893847552
31.119	119.437	7.657	4728510000000
39.869	119.401	7.657	1575375077376
34.467	120.066	7.685	1967127789568
45.538	120.060	7.685	-1217649442816
41.378	120.402	7.714	2794524246016
39.254	120.381	7.714	1154946170880
29.178	120.235	7.786	5203307266048
68.381	120.212	7.786	1402153467904
27.924	120.634	7.628	2763690344448
16.803	120.634	7.628	1213020766208
41.893	120.212	7.486	4223259115520
31.289	120.191	7.486	619508596736
41.288	120.214	7.436	2736036773888
17.294	120.191	7.436	1093125013504
16.424	120.836	7.442	5037668433920
37.901	120.830	7.441	1061335597056
28.378	121.135	7.560	2999301701632
40.945	121.113	7.559	1094363119616
34.057	121.442	7.595	11280717971456
45.004	121.438	7.595	-3217013604352
17.088	121.460	7.563	5536829931520
39.821	121.450	7.563	1642257448960
30.862	121.659	7.515	3354730954752
39.100	121.648	7.516	1132777308160
38.538	122.254	7.486	5462992355328
68.005	122.220	7.486	844833882112
40.893	121.925	7.699	631098703872
16.694	122.749	7.686	3370397990912
35.734	122.739	7.686	723261980672
30.447	123.319	7.651	1543534149632
27.928	123.304	7.652	700283879424
18.045	122.993	7.613	5574026592256
68.649	122.987	7.613	1213736681472
40.332	123.405	7.592	2692833607680
31.331	123.402	7.591	740314710016
31.257	122.938	7.474	2769545592832
32.638	123.474	7.486	2702270267392
64.306	123.474	7.487	2606924562432
35.058	124.434	7.574	5116119744512
44.899	124.431	7.574	-2799404843008
32.115	124.822	7.539	7187200999424
35.066	124.808	7.538	2927425486848
31.843	114.175	6.531	2008223580160
45.843	114.166	6.532	-1696522698752
49.106	113.912	6.656	158076682240
27.830	113.976	6.694	145912987648
51.547	114.350	6.727	220567191552
52.525	114.304	6.759	149473624064
53.571	114.427	6.775	299332730880
27.018	113.991	6.831	287394000000
26.948	113.980	6.944	141408354304
27.943	114.856	6.773	3675632697344
29.469	114.845	6.772	1337891225600
49.081	114.997	6.767	212035256320
27.801	114.897	6.696	346766639104
49.098	115.043	6.658	497115037696
55.695	116.272	6.503	208406970368
38.748	116.417	6.716	9288556740608
28.455	117.677	6.708	3088316366848
29.228	117.355	6.849	2598762446848
38.424	117.335	6.848	865993359360
32.050	117.957	6.883	2335170887680
27.351	117.950	6.883	704266174464
43.357	117.978	6.948	1349647073280
39.774	117.969	6.948	528599875584
34.708	118.684	6.905	12311699914752
45.118	118.673	6.905	-2862299480064
17.134	118.798	6.830	4107336155136
39.307	118.785	6.830	1118842650624
36.705	119.593	6.791	2494994317312
41.516	119.570	6.790	1096516632576
35.171	119.293	6.724	3510940205056
46.380	119.265	6.724	-1709624918016
28.771	120.045	6.501	3223986634752
66.522	120.028	6.501	677449170944
19.048	120.898	6.477	7357658562560
17.723	120.898	6.477	2312619163648
37.923	122.437	6.461	5225965420544
59.934	122.416	6.460	835165552640
45.845	120.908	6.887	-5483166957568
34.046	120.885	6.887	1791019581440
30.945	121.411	6.873	4312820875264
29.798	121.412	6.872	782897315840
18.366	125.421	6.802	763281801216
25.878	125.431	6.803	95895339008
41.467	130.923	6.811	7438739701760
68.471	130.904	6.811	1695388532736
18.149	126.391	6.223	8403948666880
31.066	126.384	6.223	1592759418880
21.457	117.659	6.219	9128359493632
32.512	117.629	6.219	3260576956416
43.315	115.160	6.208	5515982667776
18.821	115.146	6.208	2294565830656
32.439	113.909	6.284	6338754117632
27.795	113.890	6.284	1376251543552
25.888	112.139	5.806	2553276268544
29.126	112.119	5.805	677776326656
41.517	111.666	6.243	4113668767744
29.389	111.656	6.243	2120435236864
27.665	111.206	6.193	336926146560
27.606	111.237	6.381	278301835264
27.356	110.548	6.398	699982151680
35.948	108.719	6.208	6026385424384
37.781	108.696	6.209	801253556224
42.055	108.096	6.142	7373934559232
15.890	108.094	6.142	2265133613056
17.202	119.893	7.814	256821329920
63.493	118.447	7.495	331672911872
60.408	126.402	9.049	50672345088
