# Supplementary material for: Robust automated backbone triple resonance NMR assignments of proteins using Bayesian-based simulated annealing
Source: Nat Commun. 2023 Mar 21;14:1556. doi: 10.1038/s41467-023-37219-z (PMC10030768; doi:10.1038/s41467-023-37219-z)
Supplement: Supplementary file 3 — Source Data [file 41467_2023_37219_MOESM3_ESM.zip › SourceData/RunFiles/MBP/peakLists/HNCOCA.pklist]

CrossPeakTypes	CA(i-1)_N_H
PositivePeakTypes	CA(i-1)_N_H
NegativePeakTypes
0.2	0.3	0.01
59.339	120.896	7.278	4238778564608
57.919	120.150	7.269	2416948805632
56.551	120.867	7.163	1832472150016
58.305	122.225	7.089	3533133316096
56.563	122.321	7.122	2729424453632
52.764	123.248	7.140	3492409245696
61.728	123.119	7.182	1430327918592
52.735	123.045	7.295	5856091439104
57.848	123.155	7.360	1673531490304
43.762	124.019	7.347	5530503348224
61.917	128.395	7.225	11618025996288
58.822	120.062	7.012	3289782419456
57.784	118.959	7.101	3274077110272
51.513	118.646	7.000	637769416704
59.785	118.716	7.300	2978364784640
54.026	119.071	7.352	3994187464704
53.113	116.693	7.157	6988194906112
55.071	116.258	7.264	4609118568448
68.344	114.999	7.362	920115609600
54.662	116.023	7.082	2155255300096
57.976	115.734	7.089	2725681561600
55.965	120.209	7.253	4348119351296
53.388	117.563	6.930	2308151705600
52.467	116.445	6.997	1388596166656
54.597	114.921	7.171	1657751732224
59.411	114.833	7.258	2946324758528
57.860	113.813	7.158	5865921839104
61.404	113.295	7.088	3014362923008
61.401	113.304	7.202	1617937694720
61.356	112.213	7.094	1141125152768
58.022	112.222	7.154	3535777824768
61.935	112.158	7.253	761961119744
60.055	106.071	7.417	1567955746816
60.134	111.567	7.166	361975676928
52.732	109.644	7.403	892853420032
57.376	110.468	7.410	2279300661248
58.303	109.987	7.442	4154039205888
45.146	108.234	7.228	5998028783616
54.554	108.217	7.301	4567634804736
57.608	107.636	7.181	2836108673024
52.603	106.557	7.090	5923251683328
52.778	103.812	7.311	3344715743232
53.528	102.220	7.287	4049278599168
56.637	114.230	7.303	2915155050496
64.145	112.946	7.322	5289152610304
53.102	106.303	6.807	2192440033280
55.525	106.571	7.076	3524064706560
63.338	110.517	6.661	980531412992
56.815	110.659	6.682	2736184360960
58.725	111.242	6.938	1625820233728
63.340	110.510	6.549	1903505047552
63.344	110.500	6.508	676027039744
61.923	112.144	6.696	460294258688
61.935	112.149	6.584	1149017784320
65.532	112.167	6.562	637262757888
65.524	112.176	6.673	274613305344
61.933	112.155	7.140	1604025712640
65.642	113.319	6.667	266796171264
61.284	116.117	8.675	4228148625408
58.974	122.738	6.980	3165076848640
64.319	107.222	7.463	3419759181824
53.873	107.404	7.519	198102122496
53.983	113.490	8.979	2038402121728
49.225	110.902	9.253	3196439232512
55.718	115.096	9.396	2476165300224
61.662	118.566	9.168	2729816096768
60.849	119.708	9.311	3620277321728
54.000	121.356	9.142	3166047567872
55.204	121.513	9.007	2616274714624
53.379	121.187	8.976	4350329225216
59.512	121.998	8.897	2240998014976
60.405	118.202	10.412	2706242273280
57.013	124.462	10.338	1850457194496
58.972	123.973	10.223	1606216450048
42.326	123.860	10.123	4960068567040
59.486	124.009	9.993	3668166311936
52.849	125.748	9.850	3093713911808
44.231	129.284	10.868	2365514055680
54.283	126.910	9.525	4164516052992
56.408	129.303	10.153	112073359360
56.214	129.840	10.388	4156438872064
60.943	127.124	9.462	3778204925952
61.241	128.631	8.950	3424796016640
52.875	131.163	8.667	3288977113088
59.571	134.429	8.638	2144226246656
53.334	128.168	9.001	4841234497536
59.459	126.982	8.880	2793456533504
60.919	127.567	8.702	6547459014656
52.029	126.236	8.867	6315461574656
55.035	125.784	8.695	3537456594944
51.543	125.684	8.629	932088905728
55.996	126.759	8.603	2278099517440
60.537	125.285	8.951	5295601352704
51.519	125.148	8.895	256005668864
61.278	124.629	8.802	3300079173632
58.428	124.571	8.719	3484634578944
60.894	124.326	8.726	2534935101440
59.384	122.760	8.686	3590638272512
54.027	123.592	8.786	8107300225024
58.300	124.027	8.839	3967638044672
61.827	123.859	8.906	10300663267328
58.181	123.864	8.968	2486298476544
57.385	124.293	9.083	2376473772032
62.711	124.655	9.221	1961519611904
61.294	123.681	9.391	4114609864704
56.068	123.006	9.406	4651427037184
60.398	122.037	9.392	5002232332288
51.453	113.898	8.797	2848261406720
54.618	112.885	8.650	2154028335104
59.120	112.932	8.576	4635106476032
59.925	112.506	8.563	4446781702144
61.357	111.787	8.622	5915914797056
55.694	111.834	8.767	2295996612608
52.451	108.197	8.587	2984676950016
66.255	106.871	8.527	1508274864128
54.179	107.633	8.333	1176190844928
53.812	108.937	8.368	4220424028160
54.892	109.605	8.198	4702366334976
56.208	110.605	8.409	8892695183360
53.627	111.934	8.385	8215076536320
62.255	112.885	8.421	3277360988160
53.275	102.468	8.431	1582491238400
56.750	103.715	8.847	3005772201984
57.670	113.059	8.240	2058427170816
58.685	113.032	8.150	3119121432576
59.297	115.424	8.119	2145011630080
44.773	115.680	8.088	4582759989248
55.628	116.121	8.093	2793465446400
53.805	116.423	8.078	2123576901632
63.016	116.252	8.123	1910224191488
64.849	116.682	8.183	4492432506880
56.924	116.384	8.186	2366077140992
57.799	115.819	8.236	4476788801536
53.749	115.413	8.161	5008077619200
61.784	115.576	8.342	1830219808768
56.644	116.598	8.363	2560028835840
63.873	117.039	8.275	2556062334976
61.755	117.366	8.326	3143991296000
57.931	117.310	8.401	2388062633984
58.068	117.655	8.422	2377331245056
56.551	118.176	8.396	1630262263808
55.147	116.103	8.489	3950579286016
55.068	116.972	8.500	4512498057216
66.709	117.565	8.530	1807323758592
61.276	118.101	8.546	1692790947840
61.182	118.236	8.602	3171383771136
54.290	118.624	8.497	2729516728320
54.027	118.756	8.537	2240869302272
61.090	118.475	8.645	2504564146176
56.829	118.678	8.651	1526248112128
54.294	119.535	8.594	5714215960576
63.019	119.739	8.615	4562354176000
53.963	120.074	8.547	7746527166464
55.217	120.322	8.404	4578994552832
58.511	121.562	8.331	3243269947392
58.634	121.444	8.232	2650237304832
55.810	121.851	8.219	260745707520
59.725	121.928	8.254	4035451813888
60.829	122.042	8.256	2996211810304
55.669	122.443	8.309	14666382180352
50.279	123.154	8.265	4242844680192
55.267	122.918	8.340	3331070099456
61.613	122.875	8.358	7544915361792
52.969	123.128	8.368	198474432512
66.628	123.084	8.406	2277396709376
56.526	122.985	8.425	3078399197184
62.604	122.709	8.444	4749985841152
53.747	122.716	8.459	2665574563840
58.321	122.254	8.345	5514122493952
44.030	121.966	8.355	5212467101696
47.255	121.429	8.491	5077631762432
58.208	121.688	8.519	3730544525312
60.807	121.501	8.550	5878376824832
50.059	121.106	8.593	3334040977408
64.330	121.243	8.639	2962130206720
57.867	122.031	8.585	3708857352192
53.682	122.235	8.538	3600600793088
62.373	124.335	8.188	2795456167936
56.012	124.992	8.290	5564902932480
61.729	125.217	8.323	2486733897728
61.740	125.677	8.411	3316850622464
57.453	126.259	8.469	3785282813952
57.442	127.520	8.504	2848526434304
53.809	129.757	8.477	3471236399104
56.471	129.991	8.425	5912744427520
53.699	129.608	7.879	4684585631744
46.702	127.847	7.890	4701658546176
55.721	126.916	8.057	8363951783936
59.226	125.840	8.015	4290867101696
61.272	125.120	7.909	4125080158208
59.060	124.838	8.042	4827907096576
59.221	123.711	7.929	3121408114688
58.407	123.667	7.958	5767023296512
55.769	123.013	8.011	5329643896832
47.085	122.928	8.111	3123030261760
44.439	122.504	8.065	7518222811136
46.903	122.016	8.140	4326127828992
58.266	121.411	8.126	2496068583424
56.481	121.610	8.064	2875223703552
56.588	121.706	8.029	5145588924416
53.812	121.859	8.008	3876493197312
61.745	121.359	8.039	4048587063296
45.128	121.186	8.050	6964714143744
57.265	121.180	8.060	1645520224256
50.448	121.090	8.021	8782077755392
42.381	120.892	8.049	7686841696256
47.571	120.724	8.035	4483933274112
56.046	120.391	8.038	1546542907392
58.574	122.157	7.919	3495893663744
59.192	121.499	7.906	1479832240128
57.091	121.276	7.905	2672836476928
66.367	120.964	7.935	2815985188864
59.197	120.316	7.899	1819632074752
56.309	119.873	7.921	2144599539712
59.163	120.222	7.967	3473209032704
67.525	119.498	7.987	2217508864000
59.240	119.624	8.030	6063793373184
46.298	119.645	8.024	3631700000000
54.397	119.590	8.161	1948977201152
54.838	120.054	8.159	1118505402368
61.047	120.147	8.181	1970304712704
56.758	120.500	8.146	3557927419904
54.469	118.822	8.219	5707355127808
59.050	118.589	8.227	1771237146624
54.665	118.327	8.070	3911945814016
54.690	118.358	8.002	3838701993984
61.798	118.648	7.956	7424442368000
55.222	118.908	7.966	3243779293184
59.141	117.133	7.904	3535805087744
54.223	116.391	7.901	3479012376576
53.310	116.409	7.946	1329194598400
54.854	116.110	7.977	3775690964992
55.830	116.560	8.041	547606822912
58.157	115.776	7.992	304281026560
59.738	115.406	7.982	3592825339904
67.285	115.275	7.938	5957258051584
62.777	114.864	8.027	3048480964608
54.035	114.420	7.901	4339327827968
66.273	112.938	7.858	1461039267840
61.960	112.217	7.884	2518768418816
54.051	112.986	7.997	6693141348352
51.814	110.895	8.079	2635941806080
50.839	110.589	7.988	3246280146944
58.547	109.552	7.870	3209295822848
55.123	107.765	8.049	3117623541760
53.869	106.610	8.055	3920128114688
52.943	106.698	7.986	9786158481408
55.084	104.310	7.970	3808994000896
55.981	107.396	7.747	1747838042112
54.920	108.114	7.710	3183122317312
54.447	107.948	7.704	3000522506240
47.011	107.842	7.575	3742195515392
55.511	108.846	7.541	1985245478912
58.914	109.073	7.563	1183686852608
61.065	109.234	7.678	439903191040
55.964	108.836	7.694	3423213453312
63.258	112.317	7.585	253389570048
52.987	111.637	7.759	3319557259264
53.874	113.230	7.770	2224961617920
55.435	113.848	7.780	3931026489344
59.319	114.061	7.827	2472986804224
45.781	114.012	7.666	3979578179584
67.458	114.259	7.573	326621528064
65.684	114.416	7.509	570422329344
50.731	113.840	7.368	4094405378048
68.326	113.879	7.362	309133115392
59.678	113.821	7.357	2919162707968
61.592	114.013	7.479	602447020032
65.684	114.425	7.397	1136528982016
68.616	114.405	7.431	472240291840
57.713	114.712	7.458	1873671094272
68.355	115.038	7.475	386660302848
53.316	115.346	7.811	2786300526592
65.088	115.299	7.820	3101924786176
62.722	114.968	7.664	2135166025728
65.825	115.251	7.628	254916067328
57.380	115.708	7.563	2864561258496
65.896	116.299	7.737	200744714240
67.043	116.280	7.666	114596102144
65.870	116.291	7.630	380697739264
53.810	115.971	7.472	3107225337856
55.548	116.031	7.460	3068690432000
68.224	116.220	7.345	215901454336
58.780	116.574	7.399	3713465843712
61.172	116.849	7.429	4281681313792
54.315	116.757	7.476	1891663216640
59.019	117.267	7.467	2917886590976
59.129	117.418	7.503	2513804197888
54.912	116.930	7.542	806419824640
52.248	117.166	7.544	2439804878848
52.905	117.245	7.555	2790338592768
54.470	117.785	7.544	5215548866560
55.534	117.406	7.630	2661809127424
54.136	117.811	7.639	122748796928
51.229	117.547	7.681	3921818943488
54.808	117.556	7.697	1568726843392
45.872	116.966	7.754	5257945939968
58.248	117.539	7.822	4812106104832
58.421	117.510	7.859	2762398760960
63.066	117.941	7.775	1818736721920
62.664	118.087	7.810	4991258984448
54.237	118.735	7.754	3839993839616
60.351	118.500	7.709	1607860748288
58.813	118.611	7.668	4141873889280
54.795	118.420	7.647	3017374433280
66.518	118.311	7.645	3276653985792
66.881	118.530	7.592	2821496242176
62.990	118.366	7.429	2616935841792
59.612	118.958	7.435	2706427346944
57.044	118.800	7.422	3799189028864
52.547	118.889	7.393	6179735994368
45.019	119.442	7.396	9602958622720
45.208	119.493	7.540	14918601408512
59.719	119.459	7.547	2937813467136
61.744	119.756	7.550	3448591089664
57.536	119.470	7.654	2447761735680
52.045	119.419	7.659	3800758484992
45.508	120.067	7.685	4312543002624
57.412	120.402	7.714	1990127779840
65.567	120.233	7.787	3835601879040
54.601	120.633	7.628	2551988617216
57.595	120.212	7.487	2946753888256
54.618	120.210	7.437	2468543987712
64.378	120.849	7.443	3282892750848
56.677	121.138	7.560	3306315841536
44.974	121.450	7.596	11288888475648
56.622	121.415	7.565	3292378431488
56.852	121.669	7.515	3221082341376
67.536	122.252	7.486	2067405602816
51.499	121.918	7.700	205812137984
63.973	122.744	7.687	1873698619392
59.214	123.307	7.652	1834181328896
65.922	123.006	7.614	3356881584128
54.122	123.409	7.592	2571437604864
58.777	122.957	7.476	2118888718336
61.615	123.474	7.486	2650531168256
44.857	124.435	7.574	7635047809024
58.312	124.824	7.539	5327569289216
45.793	114.172	6.532	2938385465344
68.373	113.873	6.656	243807354880
61.344	113.976	6.696	162819276800
65.689	114.417	6.665	1193473343488
68.613	114.398	6.727	435242663936
67.467	114.257	6.760	264700805120
65.690	114.451	6.775	563456245760
61.582	114.013	6.831	624687054848
61.598	113.979	6.944	323061219328
61.394	114.923	6.796	378167525376
64.989	114.854	6.773	3394989981696
68.330	114.999	6.767	472115085312
61.394	114.923	6.695	359557824512
68.364	115.001	6.655	834937618432
65.879	116.289	6.503	401477107712
50.985	116.415	6.717	5429236072448
58.634	117.680	6.708	2557515137024
56.094	117.353	6.850	2159916875776
57.760	117.955	6.883	2145733967872
55.786	117.988	6.949	1377408778240
45.084	118.693	6.905	12331125833728
56.689	118.802	6.830	2516738899968
55.376	119.587	6.791	2876465741824
46.342	119.290	6.724	3506944606208
64.184	120.045	6.501	2181826347008
51.653	120.900	6.478	4726642442240
60.808	122.437	6.461	3069235429376
58.678	120.903	6.887	3277748961280
59.117	121.416	6.874	3776761298944
58.520	125.427	6.801	490391601152
66.162	130.917	6.811	4617174777856
56.795	126.394	6.223	5339582824448
54.377	117.656	6.220	6242507948032
52.464	115.161	6.209	4645828165632
55.018	113.908	6.284	4502785622016
62.144	112.141	5.807	1818619281408
65.287	111.665	6.243	3642756169728
62.091	111.222	6.194	432816488448
62.077	111.228	6.380	435274579968
63.345	110.507	6.397	1539228958720
50.929	108.720	6.209	4294147833856
52.607	108.109	6.143	4179495223296
58.407	119.882	7.812	23580317696
51.137	120.672	8.323	46374440960
57.075	120.490	7.165	248655314944
64.782	118.432	7.497	155940438016
56.468	126.360	9.046	106774134784
56.407	131.155	9.368	89621651456
55.968	110.167	8.230	161372667904
65.731	114.030	6.580	218360299520
