# Supplementary material for: Robust automated backbone triple resonance NMR assignments of proteins using Bayesian-based simulated annealing
Source: Nat Commun. 2023 Mar 21;14:1556. doi: 10.1038/s41467-023-37219-z (PMC10030768; doi:10.1038/s41467-023-37219-z)
Supplement: Supplementary file 3 — Source Data [file 41467_2023_37219_MOESM3_ESM.zip › SourceData/RunFiles/MBP/peakLists/HSQC.pklist]

CrossPeakTypes	N_H
PositivePeakTypes	N_H
NegativePeakTypes
0.3	0.01
118.636	7.878	118088687616
110.453	6.803	107334352896
114.005	7.589	223472451584
119.619	7.077	445801234432
119.613	7.014	110532100096
115.155	7.046	72232517632
118.221	8.399	972111609856
110.228	6.196	161187000000
116.192	7.048	162840330240
113.511	7.162	137995501568
111.566	7.274	140176670720
110.999	7.292	79001108480
110.751	7.230	91742830592
109.808	7.226	151309811712
109.915	7.185	88935833600
109.074	6.929	67588259840
107.974	6.923	68593160192
107.930	6.896	72801402880
106.928	6.891	81173381120
111.204	7.157	104375795712
110.499	7.166	194006417408
111.010	7.193	161238843392
112.029	7.319	205004701696
111.234	6.692	152107352064
111.580	6.730	87783849984
111.535	6.809	191754895360
109.550	6.550	159470026752
109.626	6.605	145395122176
109.622	6.591	125818544128
112.899	6.586	111977996288
112.325	6.797	81630912512
112.648	6.724	111539666944
113.107	6.765	101749530624
112.993	6.686	97528750080
116.244	7.161	101188370432
125.578	9.873	77931626496
125.649	9.792	71382892544
128.401	10.324	1328564928512
130.767	10.458	1497558417408
134.873	10.512	527525085184
114.364	6.837	143630073856
129.455	10.457	1765502222336
113.367	7.398	198703005696
127.541	8.897	133812666368
123.109	8.828	103523328000
113.828	8.584	192372736000
113.323	7.432	182681780224
118.443	8.542	384721846272
120.126	8.359	143314173952
112.974	7.480	183524294656
121.219	8.337	140761038848
122.799	8.292	153352536064
123.197	8.317	110637957120
122.633	8.337	204344344576
122.376	8.411	74496851968
114.370	7.545	163880000000
113.302	7.575	158552555520
114.014	7.594	257410433024
111.353	7.585	258713403392
128.917	10.321	1396389707776
112.960	6.833	151915298816
113.324	6.730	122870980608
111.243	6.487	93559545856
111.119	6.585	129426128896
110.815	6.585	134554230784
109.383	6.551	177583996928
121.970	8.062	159120326656
111.146	7.142	215389224960
109.496	6.399	114256732160
110.170	6.386	151363452928
115.222	6.509	126706450432
114.299	6.871	127082283008
121.470	8.013	239059304448
121.314	8.005	107290000000
113.829	6.798	127320268800
122.623	7.479	178448629760
120.679	7.735	112735584256
118.815	7.488	81117585408
118.031	7.426	140635537408
117.595	7.772	145812750336
117.309	7.769	116547895296
116.446	7.475	228131913728
115.688	7.472	149553119232
116.286	7.777	85761998848
115.390	7.471	87071195136
120.900	7.278	4005971361792
120.152	7.268	3122289442816
120.845	7.162	1936227958784
122.218	7.090	3875782787072
122.335	7.123	3645491642368
123.255	7.141	4232019443712
123.104	7.182	3580110569472
123.048	7.296	6972024291328
123.147	7.360	1925579538432
124.036	7.348	5338826801152
128.394	7.226	9054044815360
120.053	7.012	3481253707776
118.967	7.102	3280899670016
118.628	7.002	2321723949056
118.725	7.301	3545016303616
119.064	7.352	3434177363968
116.688	7.158	5334175318016
116.255	7.265	4669641326592
114.997	7.363	511011356672
116.023	7.082	2734948876288
115.732	7.090	2884365713408
120.205	7.255	4374028877824
117.575	6.932	2342570164224
116.461	6.998	1675601117184
114.922	7.173	1917776297984
114.823	7.258	3104930004992
113.800	7.158	5873782489088
113.286	7.087	1850846478336
113.297	7.202	818897354752
112.254	7.094	516370694144
112.225	7.155	3825777508352
112.138	7.255	458908041216
106.076	7.417	2080070565888
111.553	7.165	253380804608
109.625	7.403	795807252480
110.458	7.411	2351708504064
109.999	7.443	4448135413760
108.233	7.229	4042026909696
108.196	7.302	4314497810432
107.617	7.181	2965360345088
106.552	7.089	4909121404928
103.824	7.312	3871697534976
102.218	7.288	4519847002112
114.236	7.303	3027704217600
112.943	7.323	3887559081984
106.312	6.808	2601568436224
106.563	7.076	2955511332864
110.504	6.661	452574281728
110.664	6.684	2655183437824
111.244	6.939	1750723067904
110.501	6.548	963966664704
110.496	6.509	278792470528
112.126	6.693	349172006912
112.135	6.583	554336845824
112.146	6.562	289261813760
112.176	6.674	142512504832
112.122	7.139	849456463872
113.323	6.666	144288858112
116.112	8.675	3649649508352
122.736	6.981	2926437728256
107.216	7.463	3381483012096
107.363	7.519	161626865664
113.485	8.979	1860360994816
110.908	9.252	3989765619712
115.094	9.394	3263380324352
118.569	9.167	3407193571328
119.706	9.309	3870105272320
121.361	9.142	3189945663488
121.520	9.006	3087510274048
121.183	8.975	3806443339776
121.983	8.896	2608403841024
118.201	10.409	1375645204480
124.458	10.336	1007671115776
123.967	10.220	977650384896
123.855	10.121	3167868682240
124.023	9.992	2738706186240
125.753	9.849	3507981123584
129.287	10.863	179474153472
126.896	9.523	4130071117824
129.308	10.149	2923137073152
129.832	10.385	2177103167488
127.144	9.462	4105220653056
128.625	8.950	3543944134656
131.156	8.666	3681438924800
134.439	8.637	4106163847168
128.167	9.000	6257069522944
126.973	8.880	3019593220096
127.556	8.702	8353941028864
126.225	8.866	5921269350400
125.780	8.694	4140974735360
125.675	8.628	1050444169216
126.740	8.602	2918405373952
125.297	8.951	5917648617472
125.172	8.895	1114537197568
124.633	8.802	3477887254528
124.594	8.719	3828261847040
124.325	8.726	2651972173824
122.765	8.686	4086419161088
123.592	8.786	7414427418624
124.035	8.839	4799099043840
123.864	8.905	8942467940352
123.846	8.967	2809222660096
124.294	9.082	2543020408832
124.659	9.220	2777995018240
123.639	9.390	4958639882240
123.009	9.404	4927555371008
122.039	9.390	4532764409856
113.905	8.797	3109762105344
112.886	8.649	2755544481792
112.930	8.576	5782979477504
112.520	8.562	4150858612736
111.784	8.622	5139685441536
111.827	8.766	2657676165120
108.186	8.586	4108353798144
106.887	8.527	2242506129408
107.614	8.332	1611226021888
108.934	8.368	4348670377984
109.588	8.198	4850208735232
110.605	8.409	7716257923072
111.942	8.385	8352653901824
112.887	8.421	3005019062272
102.462	8.431	2725866373120
103.703	8.846	3484650569728
113.067	8.240	2313822142464
113.044	8.150	3043661709312
115.417	8.118	2637110181888
115.666	8.088	3596254969856
116.143	8.093	2712130027520
116.446	8.078	2426500808704
116.258	8.122	2524323774464
116.677	8.183	4411608268800
116.350	8.186	1910476898304
115.794	8.235	4579559211008
115.402	8.161	6045292822528
115.588	8.342	2607822143488
116.597	8.363	2816102629376
117.041	8.275	2677265924096
117.363	8.325	3305886187520
117.306	8.401	3159042293760
117.661	8.422	3185206099968
118.175	8.395	2153413607424
116.083	8.489	4215528226816
116.980	8.499	4415286673408
117.567	8.530	2391313743872
118.110	8.547	1671402225664
118.224	8.601	2611364757504
118.620	8.496	3115327160320
118.732	8.536	3700720664576
118.468	8.643	2811119796224
118.694	8.651	1756390490112
119.543	8.595	5707098226688
119.729	8.614	3923835092992
120.084	8.547	8118472802304
120.304	8.404	4276100530176
121.558	8.330	3186560073728
121.432	8.231	2992898834432
121.843	8.218	180539752448
121.967	8.254	4573434478592
121.997	8.256	4737923022848
122.440	8.309	10121516154880
123.153	8.265	3882323279872
122.927	8.341	3606428254208
122.875	8.358	6577103306752
123.141	8.368	908462391296
123.083	8.406	3212398034944
122.991	8.424	2932997881856
122.706	8.444	4792774033408
122.700	8.457	3157283307520
122.246	8.345	6457752289280
121.946	8.355	4170822189056
121.398	8.490	4213333032960
121.675	8.518	3769971769344
121.511	8.550	6300735373312
121.101	8.593	3909012422656
121.254	8.639	3412553105408
122.039	8.584	3972732026880
122.222	8.538	3796520402944
124.342	8.188	3021723664384
124.987	8.290	6770609618944
125.219	8.322	2976994033664
125.664	8.410	3049930358784
126.261	8.469	3626460512256
127.518	8.504	2837886533632
129.749	8.477	3445272084480
129.986	8.424	7334713622528
129.588	7.878	4670525276160
127.845	7.891	3598297071616
126.902	8.057	6800343564288
125.832	8.015	5821684514816
125.117	7.909	3381249966080
124.828	8.042	4359327580160
123.711	7.929	2885112299520
123.640	7.957	6271957204992
123.010	8.011	4758727819264
122.939	8.112	2919093239808
122.500	8.065	4998397689856
122.015	8.139	3414561914880
121.394	8.126	3186325979136
121.601	8.064	2311807827968
121.713	8.029	4632896602112
121.843	8.008	3573623291904
121.375	8.040	5230689255424
121.177	8.050	4151454990336
121.177	8.060	2365151510528
121.093	8.021	9157806653440
120.873	8.049	5344269434880
120.729	8.034	3544446140416
120.399	8.040	1487453290496
122.166	7.920	3402655858688
121.531	7.908	1509484134400
121.275	7.905	2883186851840
120.974	7.936	2938030784512
120.298	7.898	2180344578048
119.862	7.920	2632652947456
120.230	7.967	3648021594112
119.511	7.987	2633243820032
119.645	8.028	6102510993408
119.645	8.024	4752353001472
119.564	8.160	2118655148032
120.083	8.160	954051854336
120.153	8.181	2100329578496
120.507	8.146	3390428676096
118.826	8.218	5541763481600
118.571	8.228	2368846168064
118.310	8.069	3801466273792
118.350	8.002	3359757041664
118.642	7.956	5770241900544
118.882	7.966	3010718072832
117.138	7.904	3535568109568
116.371	7.901	3198475304960
116.403	7.947	2536207286272
116.110	7.978	3545518047232
116.551	8.041	1394396758016
115.772	7.991	466152030208
115.396	7.982	3576757485568
115.283	7.938	5052620603392
114.860	8.027	3938296528896
114.406	7.901	3695537291264
112.939	7.859	2478779924480
112.229	7.885	2712962859008
112.964	7.997	5528460197888
110.892	8.079	2377673605120
110.570	7.987	3819432050688
109.556	7.871	3350216310784
107.764	8.049	3309825425408
106.625	8.056	5409234485248
106.697	7.986	8227004612608
104.312	7.970	3424117325824
107.396	7.747	2050706767872
108.104	7.711	2944276889600
107.944	7.703	2775541874688
107.841	7.575	3077732302848
108.859	7.542	2121759719424
109.086	7.565	1598928191488
109.249	7.679	1081544409088
108.858	7.695	3225139281920
112.305	7.585	220980953088
111.633	7.760	3605961900032
113.206	7.771	3056698130432
113.839	7.779	3705187336192
114.069	7.828	2888415051776
114.003	7.667	2906502725632
114.234	7.574	354414428160
114.401	7.511	286442487808
113.822	7.369	5058169143296
113.815	7.363	4520968978432
113.818	7.357	3410686115840
113.997	7.479	403078905856
114.403	7.397	629344436224
114.370	7.431	286693392384
114.684	7.458	2202141982720
115.039	7.477	205598130176
115.350	7.811	4666429538304
115.347	7.820	4476192686080
114.963	7.664	3317021016064
115.274	7.629	168019640320
115.334	7.666	129077903360
115.713	7.564	2902670704640
116.278	7.738	93025492992
116.292	7.665	123525996544
116.280	7.628	200939356160
115.969	7.472	3231498371072
116.032	7.460	3683344711680
116.201	7.346	179371753472
116.581	7.400	3447970332672
116.855	7.430	3817932062720
116.770	7.476	1889495941120
117.282	7.468	3383244881920
117.409	7.504	2559439536128
116.884	7.541	1983636701184
117.154	7.545	3365846384640
117.233	7.556	3296702758912
117.775	7.543	5018064781312
117.400	7.631	2813035544576
117.831	7.642	416222000000
117.550	7.682	4740526112768
117.550	7.696	2205878321152
116.971	7.754	3592934653952
117.536	7.822	3871858753536
117.496	7.860	2756204298240
117.940	7.777	1944499781632
118.084	7.810	5033951232000
118.731	7.754	4226352414720
118.519	7.709	2298415415296
118.588	7.668	3603347275776
118.419	7.647	2841201606656
118.308	7.644	3961076580352
118.528	7.593	3204585619456
118.371	7.430	2879574769664
118.933	7.436	2572951224320
118.815	7.422	3342998175744
118.866	7.394	5661391323136
119.435	7.396	6106119667712
119.473	7.539	9416884617216
119.470	7.547	6065696538624
119.726	7.551	2815702859776
119.430	7.654	6626840936448
119.430	7.658	6813811474432
120.075	7.686	3041250246656
120.401	7.715	3202078474240
120.227	7.787	4311960518656
120.645	7.629	2829561364480
120.206	7.487	3482805600256
120.199	7.438	2293071085568
120.832	7.443	3476749025280
121.138	7.560	3029706211328
121.432	7.596	6883266527232
121.447	7.565	3109318033408
121.664	7.517	3359303270400
122.237	7.486	4171883085824
121.908	7.700	2185672654848
122.737	7.687	2295489101824
123.318	7.652	2428785393664
122.991	7.614	3603614400512
123.391	7.592	3340008685568
122.943	7.475	2253716717568
123.497	7.488	3212589400064
124.438	7.575	4526193508352
124.804	7.539	7579945140224
114.175	6.533	2589341253632
113.922	6.656	107192000000
113.976	6.695	229556846592
114.396	6.665	488370634752
114.350	6.726	251402321920
114.237	6.759	161159118848
114.407	6.774	233968386048
113.991	6.830	396836044800
114.005	6.944	220986114048
114.875	6.795	457106096128
114.856	6.774	3193674661888
115.001	6.767	223254478848
114.888	6.696	211265617920
114.978	6.657	391429324800
116.272	6.504	198264143872
116.424	6.718	4895357272064
117.681	6.709	2629868978176
117.350	6.850	2197588934656
117.961	6.884	2320699228160
117.982	6.950	1484302581760
118.699	6.906	6696463237120
118.796	6.832	3020438634496
119.577	6.792	3492468752384
119.283	6.725	3158771761152
120.028	6.502	2377422733312
120.902	6.479	4491930763264
122.435	6.463	3271940636672
120.893	6.888	3503005630464
121.402	6.874	3236219584512
125.434	6.806	760245911552
130.924	6.812	4545970700288
126.390	6.225	4859576188928
117.650	6.221	4568764645376
115.163	6.210	3719953383424
113.915	6.286	4029160095744
112.126	5.808	2899030573056
111.674	6.245	4146378047488
111.233	6.194	333525647360
111.242	6.380	186365378560
110.504	6.397	596962705408
108.717	6.210	4092447686656
108.094	6.144	4091512356864
119.885	7.814	479180062720
120.696	8.327	545434959872
118.242	7.158	330932617216
120.478	7.165	292347281408
118.458	7.492	288452706304
129.128	8.828	342224764928
126.347	9.045	2406221611008
131.122	9.366	2855056703488
110.149	8.231	172791087104
114.031	6.579	238146961408
