# Supplementary material for: Robust automated backbone triple resonance NMR assignments of proteins using Bayesian-based simulated annealing
Source: Nat Commun. 2023 Mar 21;14:1556. doi: 10.1038/s41467-023-37219-z (PMC10030768; doi:10.1038/s41467-023-37219-z)
Supplement: Supplementary file 3 — Source Data [file 41467_2023_37219_MOESM3_ESM.zip › SourceData/RunFiles/MBP/peakLists/HNCO.pklist]

CrossPeakTypes	CO(i-1)_N_H
PositivePeakTypes	CO(i-1)_N_H
NegativePeakTypes
0.2	0.3	0.01
179.531	120.898	7.278	1858579726336
178.913	120.152	7.269	965620662272
178.443	120.865	7.162	800382189568
181.395	122.226	7.089	1549129744384
171.762	122.340	7.122	1459558547456
172.384	123.253	7.140	1579125833728
177.029	123.118	7.182	1737988636672
172.822	123.041	7.295	2281424551936
179.617	123.157	7.360	749377945600
173.631	124.021	7.347	1750641672192
174.079	128.396	7.226	4486219169792
177.982	120.060	7.012	1329181884416
177.223	118.957	7.101	1282883977216
179.238	118.651	7.001	732370763776
179.630	118.713	7.300	1143042867200
179.785	119.067	7.352	1517580976128
176.306	116.692	7.158	2933385068544
177.547	116.259	7.265	1890046705664
177.178	114.987	7.363	326249119744
180.597	116.030	7.082	1073231036416
178.153	115.744	7.089	1130280517632
178.310	120.212	7.254	1889961771008
176.006	116.213	7.045	91931754496
176.465	117.560	6.931	927936282624
175.015	116.444	6.997	595377913856
178.654	114.944	7.173	776001028096
178.810	114.831	7.258	1129184231424
176.611	113.812	7.158	2393941475328
181.144	113.296	7.088	946346917888
181.146	113.302	7.202	533655126016
181.082	112.210	7.094	325208539136
177.591	112.214	7.154	1508409081856
180.047	112.164	7.253	247596761088
175.891	106.058	7.416	629990948864
177.955	111.608	7.275	79480315904
177.954	111.594	7.166	178460229632
173.606	109.660	7.402	409086263296
178.249	110.462	7.410	973728251904
175.503	109.980	7.442	1984502169600
175.477	108.235	7.229	1931655512064
173.379	108.216	7.302	2052399824896
177.801	107.633	7.181	1225927950336
178.371	106.557	7.090	2555368701952
176.396	103.824	7.313	1272795627520
175.232	102.222	7.287	1883731263488
175.393	114.234	7.303	1184798212096
177.085	112.944	7.322	1706067886080
176.695	106.296	6.807	945167138816
175.934	106.571	7.076	1406924095488
180.083	110.509	6.661	333130858496
175.598	110.660	6.683	1070835236864
176.201	111.243	6.938	735443288064
180.085	110.509	6.549	625729994752
180.084	110.496	6.507	238762065920
180.048	112.147	6.695	163017719808
180.047	112.157	6.584	403317325824
177.453	112.162	6.562	269688242176
177.452	112.174	6.672	119062855680
180.046	112.156	7.141	550247202816
177.987	113.307	6.666	79951167488
176.303	116.116	8.676	1773593034752
171.189	122.737	6.980	1460460322816
176.960	107.216	7.463	1261904068608
175.453	107.417	7.520	55326011392
173.763	113.490	8.980	817975590912
175.970	110.906	9.253	1319712063488
178.064	115.091	9.396	1172209401856
176.956	118.565	9.168	1300063453184
174.666	119.711	9.311	1416757248000
172.727	121.356	9.142	1096072757248
176.526	121.504	9.007	1285771755520
180.916	121.187	8.976	1883497562112
174.413	122.000	8.897	970091069440
179.701	118.203	10.412	1191418134528
173.194	124.465	10.339	794049773568
175.849	123.974	10.223	685634879488
170.895	123.859	10.123	1851200634880
174.388	124.018	9.994	1629529309184
175.233	125.745	9.850	1350612025344
171.407	129.289	10.869	821708849152
176.460	126.906	9.526	1640828502016
178.353	129.324	10.151	313426903040
174.465	129.841	10.389	1707290394624
175.241	127.123	9.463	1531357560832
175.835	128.631	8.950	1325998145536
177.072	131.163	8.667	1461070594048
179.170	134.431	8.638	1044678443008
176.524	128.191	9.002	2145368408064
174.612	126.980	8.880	1185511636992
172.550	127.567	8.702	2813366108160
176.539	126.236	8.867	2945238171648
176.488	125.787	8.695	1372255420416
175.551	125.687	8.629	400994107392
175.019	126.757	8.603	1039366422528
175.681	125.287	8.951	2189021413376
175.963	125.149	8.895	180614414336
177.347	124.628	8.802	1437377495040
173.583	124.572	8.720	1478445891584
178.900	124.326	8.726	1068932595712
171.038	122.760	8.686	1640906620928
175.092	123.592	8.786	2984663580672
176.076	124.027	8.840	1453348356096
177.374	123.860	8.906	3825571201024
170.504	123.861	8.969	1030940262400
180.468	124.291	9.083	1172817838080
180.894	124.660	9.222	910747893760
173.581	123.678	9.391	1701075746816
174.466	123.015	9.406	1796770627584
174.406	122.033	9.392	2157198966784
173.538	113.897	8.797	1121023164416
178.322	112.887	8.649	834031190016
175.510	112.933	8.576	2053517869056
178.440	112.505	8.562	1713596399616
175.342	111.785	8.622	2401208631296
178.945	111.832	8.766	1036457738240
177.425	108.200	8.588	1407891275776
179.413	106.864	8.527	668909895680
174.223	107.629	8.333	544441761792
174.758	108.934	8.369	1621509799936
180.282	109.608	8.199	2260607959040
176.856	110.603	8.409	3292134375424
175.849	111.933	8.385	3420134572032
176.135	112.887	8.421	1372094988288
175.176	102.468	8.432	879074934784
177.477	103.716	8.847	1470449057792
176.934	113.057	8.240	812729434112
179.911	113.029	8.151	1411173580800
179.243	115.425	8.118	1008604676096
171.951	115.677	8.087	1551645802496
176.168	116.116	8.094	1001868165120
180.016	116.430	8.078	891885977600
175.623	116.258	8.123	804943298560
178.551	116.680	8.183	2068772028416
175.584	116.393	8.186	1043686359040
177.573	115.817	8.236	1892542578688
173.375	115.411	8.161	2407050772480
174.402	115.575	8.342	771456565248
178.188	116.608	8.363	1131720081408
178.960	117.044	8.276	1077376057344
178.150	117.357	8.326	1295089926144
178.997	117.301	8.401	1093301436416
177.918	117.668	8.423	1012865433600
179.452	118.139	8.395	686626177024
171.350	116.100	8.489	1704310341632
175.695	116.972	8.500	1860277895168
176.852	117.566	8.530	753760272384
174.861	118.109	8.546	613157830656
176.360	118.247	8.603	1082268254208
180.647	118.623	8.497	1150734565376
172.994	118.726	8.537	1030535643136
178.676	118.481	8.645	1126255820800
179.060	118.681	8.651	754122096640
176.341	119.530	8.594	2417623564288
175.795	119.743	8.615	1857765900288
174.511	120.075	8.547	2933555986432
174.093	120.320	8.404	2010512883712
177.208	121.562	8.331	1284734844928
179.546	121.457	8.232	1088536444928
175.986	121.828	8.218	73148358656
174.559	121.932	8.254	1788706816000
178.409	122.041	8.256	1121503674368
175.982	122.440	8.309	4724757626880
176.328	123.157	8.265	1996331810816
177.831	122.916	8.340	1597343137792
174.300	122.873	8.358	3128308006912
176.628	123.131	8.369	163462021120
178.282	123.092	8.408	1056685424640
178.243	123.012	8.424	1392317562880
178.638	122.708	8.444	1834519101440
181.950	122.714	8.459	1232533454848
174.080	122.264	8.346	2519326785536
172.365	121.974	8.355	1623352147968
174.809	121.429	8.492	1719812620288
178.396	121.691	8.520	1452019548160
174.730	121.497	8.551	2503991623680
174.523	121.129	8.594	1229165297664
180.093	121.247	8.639	1147705622528
177.448	122.032	8.585	1615428714496
174.007	122.231	8.538	1510039355392
175.801	124.331	8.188	1290565582848
175.585	124.995	8.290	2258344345600
178.000	125.229	8.323	1064051671040
174.930	125.678	8.411	1303497932800
172.764	126.257	8.469	1577754558464
172.530	127.521	8.504	1122234793984
174.009	129.756	8.478	1487763931136
174.502	129.987	8.425	2285590020096
175.276	129.607	7.879	1977173016576
175.790	127.842	7.890	1545071230976
174.683	126.910	8.058	2892726796288
175.054	125.844	8.015	1725351329792
178.043	125.122	7.909	1613769867264
180.128	124.841	8.042	2076539879424
177.080	123.714	7.929	1212520595456
174.005	123.663	7.958	2642936856576
176.600	123.008	8.011	2010220855296
175.062	122.929	8.111	940931481600
173.673	122.496	8.065	2566866075648
175.871	122.028	8.140	1307232436224
177.928	121.407	8.127	1034103422976
177.150	121.617	8.064	1141597798400
176.798	121.712	8.029	2025120727040
174.869	121.859	8.009	1447355219968
176.609	121.370	8.040	1846927949824
174.325	121.187	8.050	2278810000000
179.033	121.177	8.060	752934846464
176.258	121.091	8.021	3310967848960
170.953	120.892	8.050	2555714732032
175.621	120.719	8.035	1436299558912
178.151	120.394	8.038	655279390720
179.795	122.160	7.919	1281487536128
176.073	121.498	7.907	542094196736
178.667	121.272	7.905	1007441018880
176.892	120.973	7.935	1018196131840
178.050	120.323	7.898	796207153152
176.822	119.865	7.921	986218496000
179.686	120.222	7.967	1360868147200
175.178	119.517	7.987	1083656896512
177.509	119.622	8.030	2246972014592
175.052	119.645	8.025	1258850000000
180.486	119.583	8.161	919036624896
176.523	120.058	8.159	430736211968
177.371	120.146	8.181	688454238208
178.245	120.502	8.146	1516436324352
173.445	118.819	8.219	2114711322624
179.058	118.599	8.227	858824245248
178.208	118.330	8.070	1515464032256
178.219	118.362	8.002	1527210835968
175.873	118.647	7.956	2753341423616
181.104	118.912	7.966	1501082550272
179.913	117.130	7.905	1422824308736
181.306	116.397	7.901	1465214828544
179.585	116.402	7.947	681200320512
178.980	116.101	7.977	1555692257280
176.358	116.554	8.041	274389368832
177.471	115.804	7.992	156218000000
179.068	115.415	7.982	1633524645888
176.953	115.278	7.938	2396104687616
178.196	114.861	8.027	1634500345856
176.255	114.415	7.901	1645648019456
179.413	112.944	7.858	724019118080
175.630	112.231	7.885	1062675808256
176.181	112.985	7.997	2492506046464
175.324	110.894	8.079	1355320918016
177.455	110.590	7.988	1325526024192
173.580	109.555	7.870	1425746165760
181.118	107.738	8.048	1413233508352
177.315	106.607	8.054	1783430643712
175.127	106.696	7.986	3956210925568
177.288	104.311	7.970	1525825929216
178.213	107.399	7.747	857975160832
178.075	108.108	7.710	1311431720960
176.533	107.952	7.704	1298743951360
175.668	107.836	7.575	1144042291200
177.548	108.839	7.541	979148734464
176.869	109.079	7.564	440731795456
175.187	109.237	7.677	257000783872
177.189	108.832	7.694	1371319304192
180.609	112.313	7.586	132954603520
173.033	111.633	7.759	1399007084544
177.794	113.229	7.770	936339439616
177.336	113.849	7.780	1703066468352
178.608	114.081	7.828	939889328128
175.993	113.998	7.667	1131210604544
176.927	114.216	7.574	129537441792
178.053	114.429	7.509	206796718080
177.902	113.841	7.369	1740231933952
177.125	113.880	7.364	92477505536
178.265	113.832	7.357	1260038389760
180.360	114.000	7.479	226642591744
178.052	114.412	7.397	386166652928
176.431	114.428	7.430	168385183744
175.475	114.714	7.458	803555770368
177.182	115.020	7.475	134203457536
180.617	115.344	7.811	1301775908864
175.405	115.298	7.820	1360599711744
173.077	114.975	7.664	895834914816
175.925	115.275	7.629	90492026880
177.552	115.712	7.563	1112242126848
175.976	116.301	7.738	72557821952
177.833	116.329	7.667	74059300000
175.990	116.285	7.630	152043896832
178.424	115.976	7.472	1156782882816
175.847	116.030	7.460	1192005730304
176.008	116.161	7.347	117575458816
178.270	116.592	7.399	1427633602560
178.421	116.848	7.429	1620466728960
177.334	116.769	7.476	829552721920
173.468	117.260	7.468	1135683829760
175.347	117.419	7.504	1130618683392
176.615	116.884	7.541	424694000000
177.268	117.172	7.543	1007273771008
176.546	117.238	7.556	1183444107264
179.766	117.783	7.544	2100720000000
176.347	117.403	7.630	1080325963776
179.532	117.822	7.642	67489529856
175.634	117.543	7.681	1762391097344
177.662	117.558	7.696	703161040896
173.103	116.968	7.754	1769060433920
178.510	117.535	7.822	1732763320320
177.160	117.512	7.860	1103820881920
176.702	117.944	7.775	788446707712
178.389	118.094	7.810	2002487083008
180.189	118.736	7.754	1699097346048
176.395	118.512	7.709	627655704576
176.849	118.617	7.668	1689670516736
178.376	118.421	7.647	1240379686912
177.497	118.311	7.645	1125412634624
177.822	118.530	7.592	1268068646912
175.225	118.367	7.429	1038832238592
177.047	118.955	7.435	1054780227584
178.684	118.802	7.422	1565847715840
176.037	118.886	7.393	2533221728256
173.449	119.441	7.396	2958632157184
172.183	119.492	7.540	4165303271424
178.244	119.465	7.547	1223977336832
177.241	119.755	7.550	1322195877888
176.741	119.473	7.654	988185755648
176.078	119.423	7.657	1704755724288
174.102	120.063	7.686	1298115592192
179.152	120.400	7.715	923638562816
175.735	120.235	7.787	1797139202048
180.560	120.636	7.629	1059082469376
176.626	120.213	7.487	1217609990144
181.040	120.216	7.437	893362503680
178.755	120.846	7.443	1458388336640
179.682	121.147	7.561	1417945546752
173.786	121.449	7.596	3477658402816
178.684	121.456	7.564	1524585725952
178.710	121.665	7.515	1158160842752
175.014	122.260	7.486	1525517123584
173.191	121.924	7.700	208944660480
177.773	122.752	7.687	826365509632
180.082	123.315	7.652	684424495104
174.875	123.010	7.614	1540477681664
176.283	123.406	7.592	881104257024
179.443	122.942	7.475	781221494784
173.349	123.479	7.487	1276604317696
173.401	124.438	7.575	2461937172480
173.670	124.824	7.539	2190895874048
173.982	114.167	6.532	1037744537600
177.108	113.894	6.657	74908200000
178.926	113.976	6.695	55357400000
178.052	114.417	6.664	429076119552
176.435	114.387	6.727	182026534912
176.937	114.263	6.759	118174613504
178.059	114.452	6.775	220701949952
180.363	114.008	6.831	255266291712
180.360	114.028	6.944	120196767744
178.989	114.927	6.795	170163830784
177.729	114.852	6.773	1401815957504
177.185	115.001	6.768	166813401088
178.982	114.927	6.695	131504324608
177.178	114.999	6.655	309955985408
175.980	116.289	6.504	144904617984
176.016	116.414	6.717	2142473551872
178.601	117.680	6.708	970219716608
177.618	117.354	6.850	875421892608
177.549	117.956	6.883	910298054656
177.420	117.989	6.949	585257713664
173.004	118.690	6.905	3428932386816
178.256	118.802	6.831	1224197013504
176.556	119.584	6.791	1196486557696
177.142	119.286	6.724	1113546555392
176.275	120.046	6.502	995875094528
179.393	120.906	6.478	2128012378112
176.907	122.439	6.461	1428790444032
176.703	120.904	6.887	1322806411264
172.532	121.413	6.874	1391201746944
176.213	125.421	6.802	226826027008
173.059	130.923	6.811	2003843153920
173.472	126.392	6.223	2164046430208
173.690	117.657	6.220	2557303848960
175.563	115.160	6.209	1756129525760
175.886	113.906	6.284	1724508274688
176.110	112.144	5.807	752577740800
177.889	111.665	6.243	1639367704576
178.250	111.221	6.194	166977011712
178.250	111.241	6.381	174328823808
180.084	110.506	6.396	520545304576
175.414	108.725	6.209	1856513900544
172.926	108.106	6.143	1518707933184
177.941	119.887	7.814	59589967872
174.646	120.696	8.323	46109294592
172.817	118.271	7.160	42597384192
176.027	120.464	7.168	117963620352
175.658	118.438	7.493	131289120768
177.432	126.348	9.046	159176556544
178.281	131.134	9.367	154359398400
176.635	110.109	8.230	71926267904
176.668	114.027	6.580	124554133504
