# Supplementary material for: Robust automated backbone triple resonance NMR assignments of proteins using Bayesian-based simulated annealing
Source: Nat Commun. 2023 Mar 21;14:1556. doi: 10.1038/s41467-023-37219-z (PMC10030768; doi:10.1038/s41467-023-37219-z)
Supplement: Supplementary file 3 — Source Data [file 41467_2023_37219_MOESM3_ESM.zip › SourceData/RunFiles/MBP/peakLists/HNCA.pklist]

CrossPeakTypes	CA_N_H	CA(i-1)_N_H
PositivePeakTypes	CA_N_H	CA(i-1)_N_H
NegativePeakTypes
0.2	0.3	0.01
56.764	120.898	7.277	2715057389568
59.340	120.891	7.277	990560649216
62.717	120.153	7.269	1400109531136
57.924	120.130	7.269	428415451136
56.055	120.864	7.162	1159056195584
56.539	120.865	7.163	341001568256
53.817	122.226	7.089	2570581966848
58.307	122.209	7.089	623437938688
53.813	122.337	7.122	2058444734464
56.568	122.320	7.122	1238035464192
53.887	123.250	7.140	1909694398464
52.769	123.246	7.139	1298094620672
54.037	123.118	7.182	2917757616128
61.680	123.105	7.181	450511110144
58.692	123.052	7.295	3199759024128
52.748	123.038	7.296	1500118908928
63.978	123.157	7.360	1004311216128
57.847	123.147	7.359	399473508352
50.845	124.027	7.347	2324989214720
43.771	124.017	7.347	2337046265856
58.320	128.397	7.225	6300950855680
61.910	128.380	7.225	1216192970752
54.670	120.064	7.012	2215215890432
58.842	120.050	7.011	627084165120
55.556	118.960	7.101	1732863852544
57.785	118.948	7.101	617003352064
58.030	118.648	7.001	1425797545984
51.509	118.643	7.000	443832893440
58.647	118.747	7.301	1771722506240
59.785	118.713	7.301	621774569472
61.191	119.070	7.352	1982165942272
54.026	119.052	7.352	799887065088
66.133	116.690	7.157	4373933981696
53.118	116.683	7.157	838172934144
52.043	116.260	7.264	3101094838272
55.076	116.246	7.264	562246975488
68.336	114.991	7.362	249978535936
66.701	116.022	7.082	1496892309504
54.667	116.018	7.082	530815778816
56.698	115.732	7.089	1937479827456
57.974	115.714	7.089	640871497728
58.980	120.211	7.253	2817362755584
55.976	120.188	7.253	692760084480
58.279	117.562	6.930	1385024454656
53.405	117.556	6.931	415980355584
59.194	116.447	6.997	845454508032
52.476	116.440	6.997	242259853312
67.487	114.915	7.171	927635341312
54.593	114.908	7.172	391120748544
60.826	114.833	7.258	1842986352640
59.409	114.821	7.257	583221772288
53.641	113.807	7.158	4995104112640
57.861	113.802	7.157	789813526528
61.390	113.259	7.088	664679940096
61.378	113.307	7.203	487821475840
61.344	112.172	7.093	301584646144
61.353	112.254	7.094	301585000000
58.553	112.224	7.154	2224177020928
58.015	112.204	7.154	565703147520
61.887	112.171	7.253	167663484928
62.370	106.061	7.415	1034250354688
60.069	106.039	7.417	333079150592
60.115	111.560	7.167	109931380736
56.086	109.642	7.403	571756969984
52.742	109.621	7.406	142502428672
61.286	110.470	7.410	1369084002304
57.387	110.462	7.409	468085604352
45.145	109.983	7.441	3826175705088
58.304	109.975	7.442	614400065536
44.804	108.236	7.228	4969317531648
45.133	108.233	7.229	511847235584
56.566	108.210	7.301	2597131124736
54.554	108.216	7.300	1295760621568
47.041	107.640	7.181	2122078486528
57.617	107.629	7.179	565539241984
61.071	106.556	7.090	3304683208704
52.621	106.551	7.089	903033257984
45.158	103.818	7.312	2923965710336
52.782	103.811	7.312	652891127808
45.096	102.222	7.286	3508305395712
53.538	102.203	7.287	742654214144
54.032	114.233	7.303	2374684639232
56.642	114.197	7.303	353744125952
49.082	112.943	7.322	2785049575424
64.149	112.946	7.322	785561878528
59.118	106.303	6.807	1267784876032
53.104	106.290	6.807	473580404736
44.034	106.562	7.076	3293498310656
55.542	106.563	7.076	269506560000
63.308	110.517	6.662	260935008256
57.454	110.663	6.682	1733163745280
56.821	110.649	6.683	364502384640
64.183	111.235	6.938	1102940209152
58.732	111.239	6.938	315229011968
63.313	110.513	6.549	486020120576
63.316	110.502	6.505	200003420160
61.913	112.144	6.694	158984060928
61.906	112.193	6.587	316616605696
65.519	112.199	6.563	171971739648
63.229	112.169	6.677	58666800000
65.519	112.165	6.674	56646909952
61.905	112.159	7.141	435874791424
44.250	116.120	8.675	3280374071296
61.296	116.108	8.675	983292575744
59.735	122.737	6.980	2025463611392
58.984	122.730	6.980	788000014336
61.914	107.221	7.463	1839049867264
64.322	107.194	7.462	483395010560
43.015	107.386	7.519	156255682560
58.980	113.488	8.980	1134411382784
53.983	113.483	8.980	507893055488
42.324	110.907	9.253	2701855293440
49.239	110.911	9.252	842903453696
52.785	115.101	9.395	1649209507840
55.723	115.086	9.395	595109609472
57.867	118.570	9.168	1767987478528
61.674	118.574	9.168	1018128367616
58.411	119.713	9.310	2612469956608
60.846	119.717	9.309	789956132864
51.553	121.357	9.142	1263651651584
54.001	121.357	9.142	1097257779200
56.803	121.517	9.007	1934001307648
55.218	121.495	9.007	740481302528
54.929	121.189	8.976	2531334553600
53.391	121.173	8.976	792888016896
54.003	121.995	8.897	1998063403008
59.515	121.985	8.896	441415303168
61.184	118.206	10.412	1721071042560
60.407	118.195	10.411	563426885632
52.618	124.462	10.338	773539627008
57.022	124.462	10.338	697671352320
56.558	123.979	10.223	860476276736
58.982	123.959	10.223	337771266048
59.225	123.848	10.123	1828410621952
42.323	123.858	10.123	2061258719232
60.409	124.010	9.993	1894961643520
59.489	124.011	9.994	1283402498048
61.249	125.743	9.850	1658449559552
52.853	125.739	9.850	1106690441216
59.578	129.284	10.868	741258100736
44.247	129.280	10.868	1037711507456
57.825	126.907	9.525	2239300894720
54.286	126.889	9.525	1262991048704
60.071	129.321	10.151	54414290944
56.754	129.843	10.388	1824882425856
56.221	129.828	10.388	1323707793408
53.757	127.133	9.463	2554081050624
60.944	127.127	9.463	804132225024
59.456	128.630	8.950	1948032172032
61.254	128.625	8.950	835418980352
54.687	131.172	8.667	1747607355392
52.880	131.156	8.666	1065327722496
56.006	134.427	8.638	1455940173824
59.574	134.423	8.638	736928268288
61.734	128.169	9.001	3437261488128
53.338	128.176	9.000	1448882077696
53.686	126.967	8.880	1687213441024
59.456	126.960	8.880	791206232064
60.934	127.556	8.702	5669506777088
50.466	126.238	8.866	4195137093632
52.045	126.231	8.866	1777486266368
56.473	125.792	8.694	2164812808192
55.041	125.768	8.694	859028324352
58.148	125.687	8.629	474005798912
51.554	125.675	8.629	324541120512
58.187	126.753	8.602	1596418555904
56.008	126.742	8.602	474888929280
60.891	125.290	8.951	3105579597824
54.060	125.156	8.894	206280704000
51.531	125.145	8.895	176754262016
64.374	124.629	8.802	1848160813056
61.286	124.613	8.802	531310379008
57.467	124.579	8.719	1967916843008
58.410	124.594	8.720	973860000000
58.564	124.377	8.726	1533895507968
60.891	124.312	8.727	470282272768
53.878	122.764	8.687	2951142440960
59.382	122.760	8.687	794659454976
54.625	123.589	8.786	3492346855424
54.032	123.584	8.786	2286731395072
52.265	124.023	8.839	1680063070208
58.301	124.018	8.840	1437196615680
52.984	123.865	8.906	6449008738304
61.821	123.868	8.906	2088357855232
49.238	123.859	8.968	1294307164160
58.182	123.847	8.968	916881997824
58.311	124.294	9.083	1735210041344
57.402	124.281	9.083	467543654400
59.322	124.664	9.221	1476331438080
62.717	124.641	9.220	395100749824
54.382	123.663	9.391	2433053360128
61.305	123.662	9.390	1133823655936
55.088	123.013	9.405	2199319478272
56.076	123.010	9.405	1426261803008
56.225	122.034	9.392	2791594524672
60.404	122.028	9.392	1441146339328
55.441	113.901	8.797	1634893299712
51.471	113.889	8.797	819424133120
59.131	112.890	8.649	995065266176
54.622	112.881	8.649	935363674112
57.322	112.934	8.576	2334446845952
59.121	112.926	8.576	1949166469120
60.811	112.504	8.562	2471380910080
59.933	112.502	8.563	781261602816
60.406	111.786	8.622	3279560638464
61.365	111.782	8.622	1440945537024
46.931	111.834	8.767	1800103002112
55.701	111.824	8.766	458839982080
47.589	108.201	8.587	2020421664768
52.470	108.193	8.586	1090729672704
47.107	106.872	8.527	1453675511808
66.228	106.858	8.528	304051912704
42.380	107.635	8.333	1085509074944
54.194	107.615	8.332	241630216192
58.322	108.934	8.368	3311263023104
53.819	108.941	8.368	628895252480
46.724	109.611	8.198	3845160697856
54.903	109.575	8.198	849467473920
45.223	110.606	8.409	5329558437888
56.224	110.604	8.409	1632054804480
60.805	111.937	8.385	5319179108352
53.639	111.923	8.386	1824124829696
44.877	112.891	8.421	2635899863040
62.250	112.868	8.421	386026831872
44.993	102.467	8.431	1571610165248
53.286	102.453	8.431	338577391616
44.469	103.717	8.847	2994394365952
56.747	103.708	8.846	486499123200
58.926	113.062	8.240	1124178591744
57.686	113.040	8.241	435740344320
46.312	113.037	8.150	2663969193984
58.699	113.030	8.150	566780887040
56.320	115.423	8.118	1503668994048
59.300	115.408	8.118	592545972224
57.024	115.680	8.087	2297508659200
44.798	115.662	8.087	967040630784
57.792	116.139	8.093	1517156827136
55.638	116.117	8.093	528940204032
57.763	116.419	8.078	1413251072000
53.818	116.428	8.078	450869460992
54.123	116.256	8.123	1292388270080
63.015	116.239	8.122	311062986752
58.833	116.685	8.183	2742844653568
64.835	116.669	8.183	972482543616
56.687	116.400	8.186	1895875739648
58.701	115.823	8.236	2770556157952
57.806	115.802	8.235	877244841984
50.787	115.412	8.160	2761552822272
53.759	115.405	8.160	2533555961856
60.355	115.574	8.342	673812185088
61.787	115.569	8.343	1177684279296
67.492	116.595	8.363	1137494196224
56.648	116.586	8.363	627664355328
57.855	117.047	8.275	1627246034944
63.871	117.029	8.274	538682392576
59.144	117.367	8.325	2137304858624
61.760	117.366	8.325	707784802304
62.954	117.303	8.401	1500762341376
57.943	117.287	8.402	588268175360
66.616	117.662	8.422	1566828265472
58.071	117.655	8.422	604544303104
53.408	118.155	8.394	1151882756096
56.560	118.174	8.395	301671972864
52.774	116.100	8.489	2063175385088
55.152	116.098	8.489	1258686644224
53.819	116.972	8.500	2986406313984
55.080	116.960	8.499	873896607744
55.641	117.568	8.530	1156393598976
66.703	117.553	8.530	396906725376
57.719	118.107	8.546	710877511680
61.282	118.099	8.547	652692291584
59.413	118.238	8.602	1728150241280
61.196	118.215	8.602	525224706048
66.349	118.628	8.496	1562355171328
54.293	118.615	8.496	551087374336
51.543	118.731	8.536	1500504915968
54.030	118.736	8.536	699776630784
59.342	118.481	8.645	1577739616256
61.100	118.457	8.643	529944477696
58.434	118.678	8.651	1331915128832
56.829	118.682	8.651	363678203904
55.974	119.540	8.594	2301171335168
54.300	119.522	8.595	2086840696832
52.059	119.740	8.615	2446144307200
63.020	119.734	8.614	815726460928
58.299	120.075	8.547	4159296765952
53.973	120.074	8.547	1900521979904
55.166	120.314	8.404	4319772409856
57.391	121.567	8.330	1981184999424
58.519	121.550	8.330	599632969728
57.401	121.458	8.232	1778536808448
58.637	121.457	8.231	566140928000
55.952	121.855	8.219	134407454720
51.818	121.941	8.254	3708477767680
59.731	121.914	8.255	759755833344
54.301	122.050	8.256	1743179481088
60.825	122.021	8.256	492190728192
56.221	122.444	8.309	6442594598912
55.681	122.437	8.309	2598305267712
54.563	123.156	8.265	2734813085696
50.289	123.157	8.265	980050247680
53.395	122.928	8.340	2182243680256
55.293	122.912	8.340	691517259776
55.680	122.875	8.358	3845947129856
61.617	122.869	8.358	1324698566656
59.233	123.120	8.368	190282235904
53.014	123.131	8.368	115776765952
57.422	123.095	8.407	1464030068736
66.630	123.084	8.405	317367975936
53.762	122.989	8.425	1729783136256
56.523	122.972	8.424	595655393280
55.104	122.709	8.444	2170890354688
62.609	122.707	8.444	1779440025600
58.029	122.719	8.458	1754721157120
53.757	122.723	8.458	558546288640
57.808	122.261	8.345	3045075714048
58.314	122.258	8.345	1763302965248
53.341	121.964	8.355	1598082646016
44.033	121.955	8.355	1661429481472
56.641	121.425	8.491	2433106837504
47.287	121.416	8.490	1138343018496
54.226	121.693	8.519	2310010830848
58.212	121.664	8.519	718236483584
67.258	121.503	8.550	2854057148416
60.803	121.497	8.551	1906350227456
61.300	121.094	8.593	1347289874432
50.075	121.103	8.593	977358946304
55.275	121.242	8.639	1849850068992
64.315	121.225	8.640	452048257024
61.290	122.036	8.585	2021974605824
57.863	122.031	8.585	1124198645760
59.382	122.227	8.538	1964838223872
53.685	122.219	8.539	1069573472256
60.191	124.332	8.188	1601840611328
62.372	124.315	8.188	477631840256
60.544	124.992	8.290	2803235291136
56.019	124.978	8.290	1816465506304
55.842	125.224	8.323	1983193284608
61.728	125.214	8.321	649219014656
53.866	125.669	8.411	2219831721984
61.731	125.668	8.410	657743020032
55.217	126.258	8.469	2173512974336
57.464	126.246	8.469	1018861584384
54.039	127.517	8.504	1547205607424
57.452	127.509	8.504	675550724096
59.514	129.756	8.477	1782944235520
53.819	129.746	8.477	1069864517632
55.729	129.995	8.425	2902281158656
56.471	129.977	8.424	1995276812288
59.937	129.608	7.879	2212503224320
53.711	129.594	7.878	1602162130944
53.320	127.847	7.890	2110408359936
46.726	127.834	7.891	1067319820288
55.165	126.916	8.057	4287015157760
55.714	126.887	8.056	1734633848832
52.875	125.835	8.015	2916988485632
59.226	125.837	8.015	1275257159680
54.474	125.126	7.909	2401418084352
61.286	125.112	7.909	542295064576
55.129	124.839	8.042	3111194984448
59.066	124.819	8.041	856874024960
55.694	123.716	7.929	1776500473856
59.219	123.700	7.929	614963740672
61.738	123.658	7.957	4209741660160
58.411	123.654	7.956	1199630319616
59.122	123.011	8.011	2895594913792
55.781	122.984	8.011	1187401433088
58.786	122.931	8.111	1359550873600
47.106	122.922	8.112	682214817792
51.744	122.501	8.065	4328254865408
44.469	122.507	8.065	1010287116288
57.098	122.015	8.140	2003341148160
46.928	122.019	8.139	911190589440
50.011	121.399	8.126	1502052352000
58.270	121.393	8.125	444337291264
59.306	121.614	8.064	1679472852992
56.480	121.601	8.064	482365000000
66.435	121.710	8.029	2814716674048
56.591	121.705	8.028	964445143040
55.229	121.857	8.008	2185147056128
53.813	121.841	8.007	1064930246656
54.301	121.362	8.039	2941835018240
61.754	121.360	8.040	1477787516928
57.863	121.185	8.050	2865366302720
45.144	121.175	8.050	1214734139392
56.561	121.184	8.060	1105706483712
57.269	121.191	8.060	349291544576
55.781	121.098	8.021	4516483694592
50.461	121.098	8.021	2632252391424
60.847	120.885	8.049	2565720244224
42.379	120.881	8.049	2557321936896
59.220	120.719	8.035	2285526056960
47.584	120.706	8.034	1145717260288
57.940	120.413	8.040	1081283706880
56.060	120.391	8.039	297304129536
58.761	122.159	7.919	2282672357376
57.542	121.510	7.907	862365810688
59.196	121.510	7.907	313160499200
54.606	121.275	7.905	1610797809664
57.103	121.251	7.905	427538907136
59.683	120.975	7.937	1426258919424
66.348	120.949	7.936	526788067328
60.895	120.313	7.898	1079477862400
59.204	120.308	7.898	372815396864
53.816	119.877	7.921	1580503793664
56.320	119.857	7.920	508739584000
56.621	120.225	7.967	2071536467968
59.171	120.217	7.967	593810030592
56.486	119.508	7.987	1739544461312
67.480	119.502	7.988	308105478144
54.247	119.612	8.030	3449135038464
59.235	119.581	8.029	1124648878080
56.694	119.645	8.024	1989304123392
46.300	119.645	8.024	869758140416
62.336	119.585	8.161	1367770398720
54.391	119.555	8.161	440353161216
51.159	120.055	8.159	497533091840
54.871	120.083	8.161	99933200000
57.684	120.161	8.181	991252381696
61.049	120.140	8.180	331007328256
54.798	120.503	8.146	2279994294272
56.758	120.496	8.146	734000054272
52.856	118.821	8.219	2897832050688
54.471	118.817	8.219	1572775919616
61.044	118.587	8.227	1318968098816
59.062	118.591	8.226	450845507584
59.760	118.324	8.070	2210271854592
54.670	118.309	8.069	775761297408
50.753	118.356	8.002	2196390543360
54.693	118.349	8.002	689300242432
55.977	118.651	7.956	3138507243520
61.798	118.646	7.956	3017255944192
54.604	118.912	7.966	2192177758208
55.228	118.909	7.964	749650116608
55.543	117.137	7.904	2154438590464
59.138	117.123	7.905	619168333824
56.855	116.400	7.901	1959655636992
54.221	116.376	7.900	602461110272
59.727	116.409	7.946	810614390784
53.317	116.393	7.946	933079613440
66.874	116.113	7.977	2016672612352
54.865	116.097	7.977	793610944512
61.614	116.568	8.041	389559615488
55.805	116.549	8.041	157949919232
55.798	115.816	7.992	240310091776
65.557	115.408	7.981	2281421144064
59.755	115.387	7.980	636680994816
57.050	115.281	7.938	3664866705408
67.256	115.274	7.938	1197873037312
61.291	114.862	8.027	2137832030208
62.793	114.856	8.027	734538104832
53.995	114.418	7.901	3802122158080
58.737	112.931	7.858	1213571530752
66.258	112.918	7.858	410880212992
60.072	112.217	7.884	1434439516160
61.944	112.206	7.885	626432802816
53.121	112.984	7.997	3678990761984
54.060	112.969	7.996	1133079953408
41.769	110.896	8.078	2865297620992
51.816	110.887	8.078	409681395712
59.026	110.583	7.988	2072125505536
50.856	110.534	7.988	742762741760
45.816	109.553	7.870	2616385339392
58.553	109.544	7.870	443579006976
47.291	107.772	8.049	2571025514496
55.126	107.733	8.049	590276067328
45.899	106.611	8.055	2799621636096
53.877	106.613	8.056	1991567736832
43.499	106.698	7.986	9136805773312
52.954	106.692	7.986	1035544428544
43.775	104.313	7.969	3476130627584
55.093	104.304	7.970	495740387328
62.258	107.396	7.746	1297082089472
55.984	107.396	7.746	342721855488
58.309	108.115	7.710	2033443143680
54.928	108.094	7.710	643863937024
45.522	107.947	7.704	2579009372160
54.449	107.938	7.703	450668691456
46.365	107.844	7.574	2317187809280
47.026	107.836	7.575	750727921664
45.531	108.840	7.541	1768064286720
55.508	108.816	7.543	292481204224
52.482	109.079	7.564	752264019968
58.923	109.081	7.563	255309627392
45.036	109.225	7.678	511348441088
61.046	109.245	7.677	80966852608
59.490	108.842	7.694	2373184126976
55.971	108.820	7.695	368223059968
63.248	112.301	7.585	103728054272
56.934	111.634	7.759	1829259444224
52.982	111.622	7.759	639950782464
55.027	113.221	7.770	1669012652032
53.874	113.207	7.771	491415764992
61.682	113.845	7.780	1619337412608
55.443	113.836	7.779	900429905920
52.996	114.065	7.827	1504340869120
59.318	114.058	7.828	448749535232
55.084	114.009	7.666	1558197043200
45.813	114.008	7.666	649133490176
67.472	114.232	7.575	83940556800
55.588	113.836	7.368	2820351459328
50.742	113.839	7.368	581408129024
68.326	113.864	7.362	91200888832
65.896	113.829	7.357	1897678241792
59.681	113.811	7.356	596578992128
61.572	113.991	7.478	157679878144
65.673	114.416	7.398	260240736256
68.601	114.405	7.431	147736723456
58.429	114.699	7.458	1317600231424
57.725	114.693	7.457	333380321280
68.366	115.022	7.475	94451081216
59.075	115.352	7.812	2227844153344
53.314	115.344	7.812	687319351296
51.660	115.305	7.820	2227843366912
65.082	115.293	7.820	762229489664
51.006	114.978	7.664	1413616107520
62.729	114.962	7.663	550318899200
65.827	115.230	7.629	70978420736
58.647	115.706	7.563	1789715546112
57.392	115.695	7.563	510022844416
65.870	116.299	7.737	66060296192
67.044	116.251	7.665	46748110848
65.843	116.285	7.630	135376535552
54.447	115.973	7.472	1635146792960
53.828	115.970	7.472	536405934080
51.995	116.038	7.461	2013483237376
55.554	116.026	7.461	564229308416
68.214	116.186	7.346	67685597184
55.996	116.583	7.399	2131734298624
58.790	116.569	7.400	565703999488
56.593	116.850	7.429	2636213911552
61.185	116.839	7.429	642758344704
57.620	116.757	7.476	1311398166528
54.333	116.705	7.476	441084116992
52.480	117.270	7.467	1596313829376
59.023	117.261	7.468	1440608813056
51.469	117.422	7.504	2477866352640
59.135	117.387	7.504	242489753600
55.522	116.909	7.541	681613983744
54.905	116.937	7.541	187508047872
63.025	117.178	7.545	1184096583680
52.274	117.151	7.544	867285008384
58.548	117.249	7.555	2274467774464
52.911	117.238	7.555	762114277376
52.626	117.786	7.544	2937642549248
54.473	117.775	7.543	879175794688
57.610	117.401	7.630	1597508419584
55.547	117.387	7.630	434102697984
54.349	117.859	7.639	121221201920
62.792	117.549	7.681	1827302801408
51.249	117.541	7.681	1613570768896
58.412	117.551	7.696	810624221184
54.813	117.550	7.696	414912348160
52.562	116.968	7.754	2465616363520
45.894	116.959	7.754	902884163584
64.315	117.542	7.821	2781401317376
58.253	117.527	7.821	781680771072
59.794	117.512	7.860	1587092652032
58.429	117.502	7.859	539252785152
61.953	117.948	7.775	1251701161984
63.062	117.937	7.775	474286129152
61.619	118.090	7.810	3001565052928
62.676	118.080	7.809	1519750742016
61.762	118.739	7.754	2148244127744
54.238	118.725	7.753	864298467328
50.075	118.517	7.709	1559784062976
60.346	118.499	7.709	198336577536
55.443	118.612	7.667	2389923332096
58.828	118.602	7.666	720966909952
59.624	118.421	7.647	1606191153152
54.666	118.343	7.645	2434305359872
66.512	118.277	7.644	767070109696
64.321	118.535	7.592	1740912459776
66.877	118.518	7.592	549182570496
50.950	118.374	7.428	1206853304320
62.990	118.357	7.428	1302435201024
59.067	118.939	7.435	1498036305920
59.616	118.939	7.435	585127165952
58.211	118.806	7.422	2371050012672
57.048	118.798	7.422	769932918784
52.479	118.885	7.393	4897328070656
52.953	119.440	7.396	4064902119424
45.037	119.447	7.395	1502187356160
54.473	119.494	7.540	6173259464704
45.218	119.487	7.540	2284415090688
56.105	119.467	7.547	2007685005312
59.715	119.437	7.547	289793179648
58.075	119.758	7.550	1874758991872
61.740	119.735	7.550	653306232832
53.818	119.477	7.654	1242696384512
57.545	119.474	7.653	637631000000
61.103	119.425	7.659	2543277572096
52.052	119.430	7.658	735546179584
52.747	120.067	7.686	2067903545344
45.519	120.065	7.685	518706954240
57.923	120.400	7.714	1506983804928
57.433	120.381	7.715	450071166976
58.252	120.236	7.787	2613557854208
65.554	120.218	7.787	706489417728
59.219	120.632	7.628	1508548280320
54.605	120.633	7.628	488097677312
52.909	120.209	7.487	2196518469632
57.612	120.208	7.486	342768222208
56.832	120.210	7.437	1404387721216
54.655	120.189	7.437	502693298176
54.810	120.860	7.443	2370439217152
64.371	120.832	7.442	571184906240
58.840	121.149	7.561	1862993707008
56.684	121.207	7.561	533568684032
54.031	121.444	7.596	5499797372928
44.989	121.441	7.595	1239110385664
54.679	121.456	7.564	2265318948864
56.608	121.418	7.564	594210193408
59.176	121.680	7.517	1632432291840
56.849	121.645	7.516	611621011456
61.739	122.260	7.486	2387443449856
67.492	122.247	7.485	495753297920
54.189	121.923	7.700	564913045504
51.492	121.901	7.700	85363924992
55.233	122.753	7.687	1418305994752
63.974	122.730	7.687	431837741056
66.228	123.311	7.651	1001498214400
59.219	123.301	7.652	339512426496
54.877	122.996	7.614	2273511997440
65.893	122.988	7.613	609140867072
52.748	123.402	7.592	1173886599168
54.142	123.391	7.591	336370892800
59.198	122.957	7.476	1195366023168
52.462	123.474	7.486	1266758320128
61.623	123.464	7.487	1261800652800
58.309	124.434	7.574	3210061807616
44.870	124.437	7.574	1133699923968
56.025	124.819	7.539	3265915256832
58.311	124.807	7.539	1623630807040
62.728	114.172	6.532	1239704928256
45.825	114.157	6.532	806933299200
65.693	113.930	6.657	40261976064
68.354	113.930	6.655	57441001472
61.331	113.976	6.695	63705612288
68.591	114.350	6.726	105712000000
67.432	114.304	6.760	65103630336
61.567	113.991	6.831	159392000000
61.565	113.992	6.943	93960880128
61.384	114.875	6.795	104904843264
57.399	114.853	6.773	2017465204736
64.980	114.847	6.773	733727293440
68.332	114.998	6.767	149482110976
61.359	114.937	6.696	113781981184
68.362	114.978	6.657	226284011520
65.876	116.272	6.503	94486880256
51.053	116.416	6.717	4468031619072
57.278	117.683	6.708	1374805295104
58.641	117.669	6.708	494798241792
54.323	117.356	6.849	1431786749952
56.106	117.334	6.849	381876535296
55.539	117.959	6.883	1225824665600
57.761	117.948	6.883	393383378944
54.845	117.980	6.949	829754638336
55.794	117.970	6.949	286676516864
53.974	118.693	6.905	5934701084672
45.093	118.672	6.905	1149920215040
53.109	118.798	6.830	1903941910528
56.691	118.791	6.830	526242217984
65.081	119.588	6.791	1655970988032
55.380	119.568	6.790	637081485312
56.526	119.292	6.724	1659112783872
46.362	119.271	6.724	677118083072
57.977	120.044	6.501	1716562821120
64.178	120.028	6.501	390685786112
55.719	120.910	6.478	3146731487232
51.658	120.899	6.477	895276285952
58.523	122.439	6.461	2467038756864
60.807	122.429	6.461	460545654784
45.826	120.907	6.887	2264687443968
58.688	120.885	6.887	988350644224
54.285	121.415	6.873	2282035609600
59.117	121.410	6.873	427649204224
51.511	125.426	6.802	339152797696
58.552	125.421	6.802	61685792768
51.252	130.925	6.811	3160349343744
66.133	130.907	6.811	858474676224
53.315	126.394	6.223	3626043703296
56.801	126.379	6.223	934277611520
50.290	117.662	6.220	3831872356352
54.382	117.631	6.219	1666075066368
53.706	115.162	6.208	2729842835456
52.478	115.152	6.209	872057143296
50.816	113.908	6.284	3231916228608
55.025	113.889	6.284	672220446720
58.543	112.142	5.806	1374015586304
62.137	112.124	5.806	322502852608
55.376	111.664	6.243	2424830951424
65.293	111.656	6.243	1003682398208
62.082	111.233	6.194	153790513152
62.081	111.257	6.380	150429958144
63.311	110.455	6.398	312288346112
59.014	108.717	6.209	3562123558912
50.950	108.714	6.209	447730941952
55.042	108.104	6.143	3019183226880
52.623	108.084	6.142	935440482304
54.180	119.893	7.813	115847806976
54.900	120.675	8.322	64805216256
42.076	118.231	7.157	101654962176
62.872	120.485	7.167	147503808512
60.270	118.449	7.495	208354082816
53.209	129.122	8.828	29945300992
57.822	129.172	8.825	18364459008
56.911	126.307	9.045	26669418496
56.950	131.166	9.369	43608883200
45.156	110.122	8.230	91504590848
65.695	114.095	6.585	66210766848
