# Supplementary material for: Robust automated backbone triple resonance NMR assignments of proteins using Bayesian-based simulated annealing
Source: Nat Commun. 2023 Mar 21;14:1556. doi: 10.1038/s41467-023-37219-z (PMC10030768; doi:10.1038/s41467-023-37219-z)
Supplement: Supplementary file 3 — Source Data [file 41467_2023_37219_MOESM3_ESM.zip › SourceData/RunFiles/IGPS/peakLists/cbcaconh.pklist]

CrossPeakTypes	CB(i-1)_N_H	CA(i-1)_N_H
PositivePeakTypes	CB(i-1)_N_H	CA(i-1)_N_H
NegativePeakTypes
0.5	0.5	0.03
59.862	122.386	6.496	230528720
26.473	122.375	6.497	144449696
56.236	117.195	6.735	149645664
41.712	117.187	6.734	159940880
55.965	117.326	6.548	39083284
41.965	117.336	6.550	38697400
57.352	117.635	8.386	146010624
41.830	117.637	8.386	207714192
57.436	117.725	8.428	33267234
41.846	117.664	8.432	61112432
65.895	122.159	7.690	202651648
31.176	122.177	7.690	84724544
65.803	122.339	7.651	64271624
31.270	122.344	7.652	21727770
67.934	117.882	7.569	168859520
31.402	117.841	7.564	37995324
67.861	118.105	7.641	36957108
31.041	118.112	7.640	18272424
59.228	120.234	8.267	239098976
28.100	120.229	8.266	186496752
58.156	119.338	8.717	51179096
41.666	119.256	8.721	36390652
58.122	119.282	8.762	168204112
41.637	119.282	8.762	131469056
63.479	120.479	8.143	183981216
58.138	115.976	7.282	368656160
42.327	115.978	7.282	325303200
55.335	124.099	7.357	266465120
30.822	124.116	7.358	276571552
63.053	115.976	8.144	278071552
32.554	115.983	8.145	168318464
58.102	126.927	9.068	305187232
65.043	126.929	9.067	590244352
55.997	125.468	7.355	520934368
29.893	125.468	7.355	636119488
60.317	115.740	7.922	113204800
38.527	115.794	7.922	56419988
59.135	130.122	7.932	113101952
62.872	130.109	7.932	290368928
57.404	115.167	8.349	81748112
41.781	115.170	8.349	60191056
57.429	117.253	7.443	267684464
34.460	117.252	7.444	281164480
59.282	121.538	7.283	277319968
29.359	121.535	7.283	234802176
66.350	118.655	7.236	243647984
38.043	118.639	7.236	106502712
58.322	121.048	7.987	289853184
41.410	121.070	7.987	228502784
59.783	124.754	8.869	295975072
29.414	124.776	8.870	206110816
61.790	117.902	9.147	224256000
36.731	117.911	9.147	214596896
56.563	121.315	8.276	302828704
39.385	121.309	8.276	264880048
59.398	113.585	7.659	366990720
32.392	113.589	7.659	313415744
58.729	116.948	8.019	188974336
64.187	116.959	8.017	386474816
54.484	119.411	8.115	189005616
37.435	119.425	8.117	842985088
60.200	127.586	8.848	215253424
39.559	127.569	8.847	124047032
65.686	131.796	9.292	147244176
68.816	131.794	9.293	191229104
51.749	125.315	9.370	134391776
18.740	125.311	9.369	268424256
58.890	129.969	9.653	97331728
39.333	129.927	9.649	55140040
59.696	130.100	7.643	128939496
38.050	130.142	7.646	62721832
51.521	124.267	8.864	115454712
20.135	124.277	8.862	272287360
54.424	128.461	9.299	107600000
33.717	128.455	9.300	117724792
56.937	125.827	6.879	144596096
40.278	125.825	6.880	181129632
54.467	121.528	8.885	130581008
34.136	121.543	8.883	112401728
57.131	115.139	7.358	386429696
31.910	115.118	7.357	244999856
53.230	111.048	7.499	260740496
37.691	111.069	7.499	228016400
58.870	108.528	7.638	64533108
63.389	108.534	7.637	178616400
45.235	123.265	7.176	151118144
56.046	125.506	7.903	48023516
42.997	125.497	7.897	29922648
54.573	122.867	8.502	160618816
41.220	122.878	8.502	430768032
60.991	125.083	8.167	142335568
35.445	125.123	8.166	60702868
55.573	122.670	7.305	124643776
30.329	122.672	7.305	148600368
64.888	121.470	7.863	168156688
31.543	121.441	7.863	123776792
63.140	121.933	8.576	232379168
35.339	121.912	8.575	103996400
59.838	117.945	8.084	250979024
30.500	118.018	8.082	211464608
61.877	114.974	7.842	183737216
39.983	114.986	7.843	154033184
63.303	120.153	8.729	50368000
62.777	120.181	8.728	169283168
58.520	120.543	7.736	292254080
31.169	120.536	7.736	234074928
61.305	113.532	8.152	208076592
39.339	113.515	8.153	190271136
55.991	121.343	8.178	190448480
32.236	121.309	8.180	118575368
59.295	113.963	6.876	296942624
29.921	113.964	6.876	275890464
57.228	113.556	7.149	324306848
30.307	113.555	7.149	259307520
58.619	120.782	8.662	250480880
44.913	120.769	8.662	204608448
52.266	121.936	8.751	195285392
20.365	121.929	8.752	264961232
62.018	104.848	7.350	246196976
32.303	104.886	7.348	72544456
44.773	119.212	8.897	431502976
53.007	116.649	8.739	122827224
46.559	116.650	8.740	95511128
55.464	126.824	8.777	101820864
63.376	126.831	8.776	224586816
58.591	130.503	7.389	188922592
38.863	130.503	7.389	80599688
52.767	109.454	8.592	113514384
42.099	109.475	8.591	74333512
61.147	126.604	6.487	192273600
67.990	126.609	6.487	163660416
58.346	126.323	8.274	179524000
31.018	126.287	8.274	123208112
59.627	123.093	9.925	191876080
33.358	123.101	9.926	127119936
60.121	121.944	11.940	0
33.842	121.944	11.940	0
59.539	114.239	7.590	103997568
39.555	114.239	7.589	104143216
56.815	115.989	7.158	196859872
39.822	115.982	7.157	174847280
54.185	105.367	8.848	103745272
38.528	105.372	8.847	649464000
44.233	105.147	7.124	445294240
59.790	116.019	7.799	293735456
29.099	116.019	7.799	178534816
67.195	120.342	6.988	156659248
68.611	120.351	6.988	159112480
59.763	118.980	8.309	327311360
41.084	118.975	8.308	183169248
59.172	118.271	8.063	344399872
30.468	118.249	8.064	246369856
59.522	121.110	7.996	215111216
32.669	121.093	7.995	279991712
66.224	121.876	9.025	264408672
38.587	121.873	9.023	76665568
55.062	109.113	7.494	317111488
17.840	109.098	7.494	364913568
59.935	114.782	7.918	248287328
63.983	114.781	7.919	456677248
60.013	112.287	7.381	304768608
65.690	112.289	7.383	623166848
59.718	117.611	9.112	179546192
35.859	117.601	9.113	40492368
57.595	112.344	6.400	254475040
64.093	112.355	6.399	742495232
62.956	122.917	10.819	139360288
33.535	122.928	10.816	81729376
59.446	129.804	9.532	71631040
41.956	129.773	9.530	26451426
53.030	127.786	8.389	79313560
44.491	127.784	8.390	98052640
56.572	132.349	8.287	125432608
34.873	132.364	8.288	87959312
55.956	125.885	7.235	185458464
33.134	125.867	7.236	176620448
51.473	127.359	11.679	90339896
43.496	127.344	11.677	135002224
57.315	125.147	9.017	52528240
38.312	125.119	9.019	110359256
62.274	117.029	9.193	61730336
36.874	117.027	9.197	29215438
59.748	118.023	8.016	198708400
34.060	118.002	8.018	60697536
55.006	122.564	9.368	155002352
35.875	122.556	9.369	126045024
60.837	113.236	8.592	171817760
28.873	113.233	8.593	138563488
62.229	119.210	7.400	221730672
59.600	119.452	7.625	256612896
33.051	119.567	7.617	92353824
65.266	120.351	7.790	182122304
36.635	120.324	7.790	66484564
58.488	118.962	8.496	235155008
39.830	118.962	8.496	277821952
58.077	120.236	7.499	213353440
39.778	120.242	7.499	250332240
55.696	116.531	8.219	304661088
20.133	116.543	8.218	406962272
61.521	118.871	8.930	203108240
38.052	118.858	8.931	176923840
55.727	116.411	8.295	110863896
38.263	116.382	8.297	187740048
56.274	130.673	7.026	163356384
44.078	130.665	7.027	147450768
44.516	119.058	7.938	601639616
52.581	121.710	9.489	123016088
19.857	121.711	9.489	180556096
56.611	109.784	8.150	274285184
44.983	109.783	8.150	294476832
59.953	112.173	8.096	113460688
67.087	112.156	8.096	158694416
58.350	122.448	6.809	176008096
36.127	122.440	6.808	63139816
53.280	127.765	9.028	143515520
47.212	127.768	9.026	153036320
53.744	124.963	9.125	150779296
44.398	124.970	9.124	133080816
61.491	125.234	7.590	92245112
39.871	125.263	7.594	24752440
67.435	113.158	8.169	152148512
31.861	113.111	8.173	47172820
58.938	106.962	6.774	144048608
33.550	106.940	6.773	134773888
60.980	121.784	7.409	144653344
37.569	121.830	7.408	82672632
53.423	109.548	8.226	129428936
47.519	109.588	8.227	111039584
61.022	116.235	8.105	225819376
29.797	116.236	8.103	180093504
58.713	119.750	7.574	275213152
30.299	119.762	7.575	192533216
59.145	119.866	8.582	174001088
31.373	119.889	8.581	87966544
59.110	119.661	8.532	29739100
31.527	119.771	8.532	17152300
58.603	117.671	8.278	322466624
41.413	117.668	8.277	211475040
60.464	113.579	7.861	265383040
30.300	113.572	7.861	207434976
62.087	123.178	8.689	67978656
63.074	123.164	8.687	309437600
58.265	121.746	8.645	170001088
41.830	121.777	8.644	152671520
59.214	122.565	8.519	268579104
29.394	122.556	8.520	229624704
62.567	121.690	8.807	273270400
39.138	121.691	8.807	253267360
56.044	118.025	8.435	201634976
17.666	118.015	8.435	258344192
59.857	120.323	8.182	218066192
30.262	120.318	8.182	106854128
62.240	120.095	7.266	259606496
59.675	105.547	8.065	120200296
40.457	105.548	8.067	158593920
44.877	117.922	7.579	357816288
55.347	121.315	7.763	147465440
35.270	121.309	7.762	90535320
62.807	122.980	7.913	249805408
33.106	122.975	7.913	200673360
53.497	128.722	8.580	123163744
42.495	128.720	8.581	127725672
59.784	130.275	9.483	84177240
36.934	130.291	9.486	53721292
56.056	121.751	9.372	64987968
32.574	121.770	9.374	61523592
59.026	120.665	10.407	62991168
42.581	120.652	10.411	26150194
53.780	115.687	7.554	236616464
44.138	115.693	7.554	291399360
53.213	117.242	9.065	57455700
42.519	117.264	9.063	111127072
60.062	121.357	8.072	282825184
29.687	121.368	8.072	217380256
56.649	120.020	8.772	196516768
38.395	120.031	8.772	315010144
56.666	120.021	8.825	39462684
38.513	120.047	8.822	76884872
56.942	118.407	7.798	132082856
41.942	118.412	7.799	176140192
58.380	118.389	7.759	264558176
41.374	118.380	7.759	197528080
57.829	117.691	7.448	218196688
41.754	117.711	7.448	361028128
65.594	119.837	8.381	206209952
38.509	119.872	8.379	50404832
55.506	114.054	8.596	280536864
18.221	114.061	8.596	337884160
57.404	122.390	8.019	270988256
40.521	122.368	8.019	217715440
60.183	111.056	7.948	326276416
30.266	111.041	7.947	192094640
61.425	106.745	7.476	292088704
38.179	106.723	7.476	118459088
46.199	122.009	7.948	674479808
53.801	117.267	7.499	189709456
20.220	117.284	7.497	243677760
56.003	128.990	8.639	131923248
32.144	129.006	8.638	134615232
53.734	125.781	8.833	134107824
39.851	125.769	8.833	191814976
59.750	115.964	8.942	130620552
42.817	115.960	8.946	39214812
43.255	124.059	9.158	270484064
61.546	128.754	8.733	44732096
38.749	128.835	8.728	25105804
52.664	120.906	8.667	43059048
38.642	120.912	8.668	130808440
38.637	121.137	8.705	38727648
59.650	125.794	8.356	89479808
62.941	125.784	8.356	182226560
59.728	126.054	8.396	15480751
62.905	125.969	8.392	38502572
54.843	126.800	8.293	103688336
31.937	126.838	8.295	87660592
53.694	127.874	8.746	110257984
42.668	127.881	8.748	126214448
53.398	128.002	8.823	18427906
42.462	128.035	8.822	33697872
57.979	113.809	8.303	239554768
43.845	113.805	8.303	184130544
57.962	113.679	8.349	55510536
44.077	113.694	8.348	50775888
59.582	106.834	7.859	114471384
30.773	106.830	7.856	107145480
59.702	106.797	7.780	24537002
30.944	106.760	7.775	24823806
59.839	106.767	7.730	13736000
62.216	115.620	8.436	82392336
70.990	115.603	8.438	89181616
62.205	115.768	8.525	17857692
70.990	115.782	8.524	15670510
56.915	120.459	7.762	141518432
38.505	120.457	7.761	177026960
56.584	124.507	8.607	260461760
31.324	124.507	8.607	235258256
60.288	125.462	8.785	127629592
39.371	125.487	8.785	58346612
60.466	120.223	7.749	224675008
29.955	120.238	7.751	187333696
32.119	118.431	7.869	214748176
57.760	116.659	7.986	195344352
42.351	116.653	7.986	194592256
66.337	112.855	7.417	243911744
38.003	112.875	7.416	94289048
60.885	119.273	7.488	208573024
63.683	119.276	7.488	393802496
56.201	120.961	7.142	342425952
34.619	120.959	7.141	252053552
53.780	121.220	7.297	326129216
37.263	121.214	7.297	645106816
61.798	127.761	7.922	191009488
33.527	127.780	7.920	74762848
63.927	128.208	9.221	142842016
31.733	128.199	9.222	43196764
54.822	123.045	9.161	136576816
36.107	123.057	9.160	119234512
59.258	129.317	7.997	96211592
34.752	129.338	7.994	40912828
51.893	121.676	7.852	82835360
20.801	121.693	7.853	190978592
62.566	111.797	9.932	29039322
61.265	111.794	9.932	89542384
46.623	123.582	8.860	179149296
59.640	118.291	7.846	477047680
29.505	118.277	7.843	309513216
59.470	118.438	8.069	235593568
29.894	118.496	8.067	153863952
57.777	122.369	9.104	262128144
43.240	122.386	9.104	198485616
59.600	119.452	7.625	256612896
29.656	119.446	7.622	188318432
59.189	117.066	7.315	415919456
32.326	117.083	7.314	330690464
54.944	104.966	7.816	229932400
42.883	104.964	7.815	277086016
45.084	118.743	7.377	631795072
64.962	122.415	8.019	222346336
31.598	122.440	8.019	66025904
57.288	118.845	7.789	227121072
40.768	118.855	7.789	198119152
50.850	116.544	8.077	172072816
23.327	116.543	8.075	273255008
57.068	129.755	8.937	164474320
42.424	129.775	8.937	132454128
55.199	125.883	8.260	95980512
44.374	125.880	8.261	107485848
61.880	116.590	10.146	32820956
41.460	116.566	10.139	22055076
46.999	126.731	11.188	80558272
64.717	114.419	9.200	38206952
63.190	114.436	9.202	90275192
62.349	119.966	6.858	65160228
63.129	119.973	6.858	361746752
56.020	116.469	8.462	128318736
42.202	116.473	8.463	112406352
55.596	115.897	7.822	209016688
30.102	115.917	7.822	47419512
59.122	112.865	7.265	338521216
30.905	112.855	7.265	231698912
65.747	111.526	7.963	313350944
32.207	111.517	7.964	183257056
58.718	122.254	8.172	322373152
28.864	122.269	8.172	277222112
58.108	117.794	7.659	357377984
32.130	117.829	7.659	269589184
63.897	118.415	7.012	216177552
37.925	118.408	7.008	83338280
59.226	116.467	6.998	291534720
32.100	116.478	6.999	200554272
57.571	116.073	7.475	394405056
29.981	116.071	7.475	320963488
56.418	110.884	7.143	269771520
38.420	110.884	7.144	293355488
62.162	128.016	7.264	451199360
39.268	128.016	7.265	259418704
59.064	117.541	7.126	54752524
31.883	117.493	7.121	32312278
64.474	117.939	7.869	289648864
37.469	117.963	7.867	65796396
58.955	117.847	7.173	176542224
31.890	117.839	7.173	128992272
55.685	118.202	7.038	259337856
38.300	118.210	7.038	457349696
60.153	118.848	8.014	202467520
28.912	118.854	8.013	171693824
56.808	119.012	7.189	371498208
37.737	118.995	7.188	647954240
59.132	119.269	6.750	288534528
30.034	119.277	6.750	213784624
58.811	119.533	7.992	136496032
66.228	119.539	7.991	442085216
55.434	119.657	7.276	151126176
29.924	119.648	7.276	157030544
62.708	120.965	8.227	336152064
32.215	120.972	8.227	256543392
63.501	126.103	7.820	397576288
32.141	126.096	7.821	318273632
61.033	133.098	9.202	111554328
38.100	133.109	9.202	71246344
58.819	106.163	6.741	51763948
33.365	106.177	6.742	43559696
56.175	120.515	7.073	5373992
34.583	120.567	7.078	12179798
54.308	119.568	8.294	18095430
43.490	119.621	8.290	11055135
53.401	121.323	7.401	13867634
37.734	121.269	7.405	37179076
59.365	121.718	8.407	28333294
32.816	121.720	8.411	12036419
59.116	117.601	7.883	412183776
30.004	117.543	7.882	134336912
59.116	117.601	7.883	412183776
42.565	117.637	7.885	124611616
