# Supplementary material for: Robust automated backbone triple resonance NMR assignments of proteins using Bayesian-based simulated annealing
Source: Nat Commun. 2023 Mar 21;14:1556. doi: 10.1038/s41467-023-37219-z (PMC10030768; doi:10.1038/s41467-023-37219-z)
Supplement: Supplementary file 3 — Source Data [file 41467_2023_37219_MOESM3_ESM.zip › SourceData/RunFiles/IGPS/peakLists/hncoca.pklist]

CrossPeakTypes	CA(i-1)_N_H
PositivePeakTypes	CA(i-1)_N_H
NegativePeakTypes
0.5	0.5	0.03
59.840	122.415	6.497	316834784
56.191	117.191	6.736	263207120
55.979	117.367	6.548	46329836
57.314	117.642	8.384	213877584
57.407	117.644	8.429	40578312
65.929	122.179	7.691	250066448
65.848	122.367	7.651	58745856
67.999	117.854	7.568	263242368
67.950	118.082	7.645	39099680
59.257	120.220	8.267	247607376
58.115	119.295	8.719	49457392
58.122	119.294	8.762	181985776
63.181	120.494	8.144	124306704
58.141	115.998	7.283	395244192
55.296	124.110	7.358	292339072
63.051	115.997	8.145	172584032
58.086	126.948	9.069	314524704
55.979	125.462	7.355	739944128
60.314	115.750	7.922	108968464
59.115	130.102	7.931	166598816
57.392	115.155	8.349	62720400
57.403	117.233	7.442	317394080
59.311	121.553	7.283	341069376
66.382	118.669	7.237	417878880
58.247	121.055	7.987	415948256
59.768	124.790	8.871	236555952
61.756	117.890	9.147	320161568
56.594	121.297	8.277	408604608
59.406	113.598	7.659	362886816
58.726	116.976	8.019	262987184
54.435	119.437	8.117	383585568
60.168	127.591	8.848	289230272
65.690	131.798	9.293	217383472
51.697	125.306	9.371	203936320
58.924	129.979	9.652	159780144
59.629	130.126	7.645	220060208
51.469	124.268	8.864	144001216
54.444	128.478	9.297	165721600
56.865	125.867	6.880	247516608
54.446	121.550	8.885	226661520
57.102	115.134	7.359	499768672
53.239	111.014	7.500	272870080
58.974	108.564	7.642	47595460
45.231	123.298	7.184	27602746
56.112	125.549	7.905	22084940
54.555	122.878	8.501	335245376
61.020	125.057	8.167	91060144
55.537	122.680	7.305	85007192
64.860	121.480	7.864	276971968
63.127	121.908	8.577	311818464
59.812	117.965	8.086	221878224
61.949	115.008	7.841	202479280
63.674	120.156	8.729	261601136
58.474	120.509	7.738	236803664
61.267	113.524	8.153	199032352
56.063	121.366	8.181	328146144
59.341	113.959	6.876	445219360
57.188	113.563	7.148	320098176
58.527	120.773	8.663	285065024
52.257	121.913	8.752	178257904
62.036	104.841	7.350	328784256
44.805	119.220	8.896	304553344
52.993	116.661	8.740	209275392
55.406	126.863	8.778	182465648
58.489	130.516	7.390	234447792
52.783	109.468	8.591	179365504
61.135	126.625	6.487	271801536
58.287	126.272	8.274	225714240
59.579	123.109	9.926	217356480
60.128	121.944	11.940	0
59.524	114.264	7.589	127923216
56.757	116.023	7.156	248355680
54.137	105.376	8.848	222839648
44.255	105.143	7.124	338031392
59.787	116.026	7.799	222410656
67.170	120.356	6.989	286043744
59.759	118.975	8.308	375435264
59.142	118.266	8.064	358881984
59.472	121.077	7.995	286164000
66.215	121.876	9.024	323687008
55.061	109.118	7.495	358759328
59.901	114.757	7.919	253191168
60.002	112.297	7.384	424154208
59.674	117.620	9.114	127937784
57.653	112.343	6.400	431134112
62.907	122.929	10.819	129037440
59.419	129.796	9.531	115340456
52.983	127.819	8.392	155773920
56.592	132.410	8.286	192962656
55.913	125.885	7.236	254118080
51.464	127.338	11.679	103447752
57.322	125.139	9.020	116890968
62.310	117.052	9.198	99650528
59.664	118.042	8.017	181098160
55.036	122.567	9.370	184681568
60.862	113.247	8.591	123418472
61.888	119.229	7.402	79598008
59.160	119.533	7.618	250789360
65.315	120.384	7.791	230857072
58.448	118.974	8.496	279527808
58.038	120.251	7.499	254492224
55.681	116.527	8.218	290513408
61.544	118.839	8.931	226555712
55.663	116.380	8.296	217792016
56.252	130.674	7.025	205530912
44.534	119.052	7.938	318828096
52.519	121.719	9.487	121807848
56.628	109.794	8.150	352924032
59.971	112.166	8.098	216805840
58.321	122.475	6.810	286115264
53.314	127.762	9.026	224043888
53.737	124.985	9.124	214541248
61.472	125.238	7.589	170025808
67.407	113.140	8.173	186144528
58.955	106.932	6.772	169790256
60.983	121.813	7.409	302286496
53.428	109.576	8.226	238729952
61.029	116.217	8.105	230160944
58.668	119.760	7.576	273466880
59.166	119.677	8.528	30695580
59.188	119.863	8.583	269801280
58.556	117.678	8.277	306274720
60.538	113.582	7.861	380975424
61.984	123.179	8.688	217240496
58.217	121.790	8.645	273694784
59.252	122.584	8.520	251427552
62.567	121.687	8.808	281599328
56.076	118.043	8.436	224371472
59.806	120.337	8.182	269644672
61.936	120.092	7.266	95296960
59.612	105.531	8.066	170012048
44.871	117.913	7.579	243062400
55.323	121.330	7.764	155835696
62.822	122.974	7.913	267495824
53.496	128.730	8.581	228185040
59.753	130.281	9.484	107950544
56.066	121.741	9.375	94857024
59.077	120.649	10.408	101696832
53.763	115.687	7.554	271937088
53.206	117.236	9.067	52469460
60.019	121.358	8.073	284006432
56.623	120.088	8.821	32665912
56.641	120.055	8.772	187318288
56.879	118.420	7.799	202111920
58.338	118.405	7.758	343673408
57.847	117.744	7.450	305029696
65.601	119.832	8.381	283438048
55.466	114.054	8.596	367552384
57.381	122.405	8.019	450334016
60.167	111.052	7.947	334184064
61.415	106.752	7.477	292957568
46.221	122.014	7.949	474600640
53.803	117.257	7.499	128513680
56.056	129.012	8.640	195183792
53.700	125.755	8.836	163665056
59.719	115.972	8.945	151697536
43.277	124.070	9.156	142989584
61.499	128.787	8.730	98117784
52.626	120.888	8.670	91100800
52.606	121.082	8.707	17827840
59.571	125.812	8.356	134405616
59.668	125.995	8.392	24175164
54.933	126.798	8.293	133775376
53.683	127.925	8.748	132532512
53.500	128.027	8.823	15017908
57.981	113.794	8.303	338687200
57.977	113.737	8.351	58573628
59.518	106.822	7.858	140243776
59.620	106.785	7.779	14826056
62.272	115.594	8.436	151757712
62.283	115.767	8.530	30207054
56.796	120.437	7.760	223908576
56.616	124.514	8.607	222919040
60.337	125.469	8.786	142615120
60.499	120.201	7.751	310803264
59.518	118.396	7.869	252153376
57.777	116.682	7.986	292607712
66.376	112.895	7.417	377581440
60.836	119.259	7.487	329678112
56.223	120.954	7.142	554231168
53.751	121.232	7.298	463776352
61.789	127.771	7.923	280502112
63.940	128.212	9.221	202715472
54.854	123.029	9.163	195645712
59.298	129.344	7.998	190659328
51.893	121.627	7.853	76437656
62.644	111.793	9.934	49255156
46.602	123.605	8.857	67688528
59.619	118.275	7.845	450358112
59.498	118.453	8.070	231386608
57.819	122.393	9.105	397126720
59.600	119.484	7.624	299579040
59.257	117.072	7.315	428451360
54.991	104.965	7.815	248510432
45.063	118.726	7.378	482608384
64.973	122.420	8.019	319074112
57.229	118.824	7.790	318225184
50.822	116.557	8.077	200826544
56.982	129.743	8.938	162594144
55.176	125.924	8.260	141155152
61.858	116.581	10.139	44988264
46.937	126.683	11.188	13422312
64.792	114.421	9.201	63186484
62.298	119.971	6.860	258007440
56.015	116.451	8.463	173861280
55.571	115.927	7.822	260082672
59.151	112.873	7.266	423585216
65.782	111.528	7.964	395384192
58.734	122.236	8.172	366870784
58.094	117.793	7.660	383988960
63.917	118.422	7.010	361562688
59.275	116.484	7.000	440060960
57.611	116.072	7.475	457417696
56.428	110.889	7.144	422823040
62.185	128.031	7.265	786192256
59.047	117.494	7.125	82401464
64.462	117.901	7.869	269167936
58.971	117.825	7.174	229261072
55.630	118.194	7.041	288016608
60.110	118.841	8.012	146786528
56.760	118.994	7.190	437782720
59.168	119.254	6.752	361260064
58.867	119.526	7.990	234154512
55.369	119.647	7.274	89788096
62.752	120.967	8.227	417099360
63.499	126.108	7.819	303872800
61.042	133.119	9.202	171633216
58.879	106.203	6.742	35090912
56.199	120.457	7.073	35077312
53.383	110.030	8.367	16055132
54.302	119.689	8.290	11272605
53.491	121.300	7.404	28136132
59.438	121.735	8.402	5832568
59.150	117.610	7.884	500266400
