# Supplementary material for: Robust automated backbone triple resonance NMR assignments of proteins using Bayesian-based simulated annealing
Source: Nat Commun. 2023 Mar 21;14:1556. doi: 10.1038/s41467-023-37219-z (PMC10030768; doi:10.1038/s41467-023-37219-z)
Supplement: Supplementary file 3 — Source Data [file 41467_2023_37219_MOESM3_ESM.zip › SourceData/RunFiles/IGPS/peakLists/hsqc.pklist]

CrossPeakTypes	N_H
PositivePeakTypes	N_H
NegativePeakTypes
0.5	0.03
133.097	9.607	13568210
132.356	8.693	13645522
131.777	9.704	15071332
130.648	7.431	16061077
130.500	7.790	18425982
130.241	9.893	10814777
130.073	8.337	15922832
130.083	8.051	16596423
129.948	10.051	11330537
129.754	9.937	11506199
129.711	9.346	13413467
129.425	10.473	5855142
129.348	8.401	15229293
129.266	10.423	9074931
128.976	9.046	11729131
128.771	9.143	6796205
128.712	9.176	5182862
128.702	8.983	13305924
128.442	9.706	11066443
128.194	9.627	14192546
128.022	9.236	4709780
127.910	9.158	7775486
127.996	7.669	36464088
127.741	9.429	14273575
127.777	8.795	13511858
127.739	8.324	19429502
127.580	9.258	20700976
127.329	12.091	7590645
126.916	9.468	21213028
126.904	8.711	10937661
126.825	9.184	13301088
126.818	8.699	11361303
126.681	11.599	3044378
126.597	6.891	19265158
126.230	8.682	16838064
125.990	8.794	7291840
125.882	8.669	13036046
125.874	7.643	21443378
125.844	7.282	18498068
125.726	9.245	14870013
125.784	8.761	9663336
125.499	8.307	5254694
125.439	7.758	39434652
125.411	9.192	14572024
125.278	9.781	12220320
125.104	9.420	8804861
125.201	7.997	9753917
125.030	8.574	11173378
124.956	9.526	13371558
124.797	9.277	17451658
124.512	9.011	15527967
124.228	9.272	13044192
124.051	9.562	11737244
124.092	7.759	27905174
123.635	9.294	5886545
123.597	9.279	6030190
123.269	7.585	3612030
123.151	9.090	11046048
123.152	9.058	6548446
123.083	10.334	12059383
122.997	9.564	13004844
123.091	8.009	1773833
122.889	11.218	7002474
122.867	8.906	21385310
122.930	8.315	18187622
122.669	7.707	10297797
122.558	9.778	13632245
122.571	9.319	1654996
122.540	8.918	15013063
122.451	7.212	19485136
122.407	6.901	15191671
122.358	9.505	22798622
122.386	8.419	39661472
122.346	8.053	7165948
122.224	8.579	28365668
122.169	8.096	10688485
121.974	8.349	24199950
122.038	6.903	10584928
121.820	9.823	4331212
121.857	9.428	21426426
121.878	9.157	14006553
121.871	8.979	22417294
121.700	9.894	10460852
121.720	9.782	5981103
121.760	9.049	17306884
121.742	8.814	2909551
121.781	7.812	12974848
121.661	9.215	16240097
121.512	9.293	15366510
121.461	8.264	22667092
121.523	7.687	27625624
121.338	8.587	24018358
121.292	8.682	28383008
121.309	8.475	23016186
121.321	8.172	17718056
121.174	9.113	4949198
121.196	7.699	31390018
121.038	8.393	44811944
120.952	8.636	24515598
120.932	7.812	6182758
120.925	7.546	27648478
120.784	9.067	18941018
120.604	10.821	8046940
120.460	8.550	22882524
120.446	8.152	23016738
120.308	8.585	23994906
120.379	8.195	25275758
120.312	7.392	24353926
120.188	8.674	16213125
120.215	8.157	27339060
120.223	7.900	22800150
120.142	9.135	17131180
120.095	7.669	19296504
120.040	9.229	7098123
120.025	9.180	11221076
119.939	7.262	18040862
119.844	8.985	11112822
119.724	8.931	7378742
119.783	8.782	18679662
119.725	7.978	17574070
119.654	8.701	4064254
119.599	7.678	10003235
119.511	8.393	22419566
119.480	8.026	30858864
119.407	8.522	25456748
119.252	9.169	10228149
119.262	9.123	7941132
119.246	7.892	22402108
119.232	7.803	17676518
119.234	7.153	19180544
119.181	9.303	14755797
119.034	8.340	21149716
118.946	8.897	20339760
118.945	8.714	24046506
118.971	7.592	29344722
118.811	9.338	14954760
118.826	8.417	19265374
118.818	8.196	22394270
118.702	7.781	28013104
118.634	7.641	22835622
118.423	8.477	19039700
118.424	8.271	24293694
118.359	8.206	19537566
118.372	8.169	24005786
118.385	7.414	23697878
118.227	8.468	28845334
118.254	8.250	30971704
118.061	8.268	24998040
118.089	8.049	8775061
118.166	7.437	19126528
117.999	8.839	19824948
117.989	8.417	16631858
117.872	9.549	20262256
117.927	8.488	19430726
117.873	8.274	29381950
117.869	7.976	26017774
117.767	8.066	22861316
117.721	7.851	17895968
117.790	7.579	15667300
117.638	8.791	14338318
117.665	8.688	23056846
117.579	9.513	11671447
117.576	8.838	10088907
117.581	8.285	31771794
117.457	7.533	10527616
117.251	9.464	5288464
117.269	7.894	13697284
117.310	6.951	8918168
117.181	9.325	10449584
117.190	7.847	29919838
117.166	7.139	14762762
117.031	9.597	8009816
117.053	7.717	29300588
116.945	8.419	23173418
116.690	8.390	20303994
116.565	10.550	5053592
116.637	9.144	11128201
116.452	8.866	17068362
116.497	8.625	18923600
116.516	8.479	15522512
116.472	7.403	26686782
116.357	8.699	19548122
116.199	8.513	19301456
115.975	8.552	18585822
115.976	8.209	25034678
116.045	7.877	24351368
115.971	7.684	27887800
115.992	7.563	22300934
115.930	9.345	9467503
115.915	8.227	25480240
115.857	7.359	7082572
115.762	8.928	5828611
115.755	8.326	16286805
115.670	7.953	13712658
115.567	8.841	9593682
115.098	8.754	10049681
115.096	7.761	29433514
114.960	8.247	17482032
114.988	7.493	5084248
114.736	8.321	22850114
114.456	8.238	5070292
114.435	7.273	6224968
114.390	9.604	10421999
114.204	7.988	9132028
114.165	8.220	2288674
114.030	8.997	19569480
113.926	7.279	31271876
113.776	8.708	17006066
113.692	8.757	12623083
113.535	8.559	16803538
113.564	8.267	22753534
113.570	8.065	24879172
113.546	7.554	20298294
113.202	8.995	16184832
113.080	8.576	12718048
113.112	8.241	15276851
113.106	7.190	15433375
112.868	7.815	27937736
112.829	7.743	1549602
112.843	7.667	30625162
112.834	7.266	10166901
112.623	8.242	2182029
112.614	8.110	5973058
112.615	7.354	8480001
112.604	7.192	1981858
112.377	8.392	7466790
112.379	7.602	9010201
112.328	6.803	26327562
112.256	7.784	29549474
112.135	8.501	18049288
112.014	7.852	4845161
111.987	7.358	13146908
112.010	7.144	6785218
111.941	7.813	3624938
111.921	7.231	3223408
111.751	10.344	5714055
111.711	7.850	4327190
111.660	7.641	7946532
111.515	8.364	26411404
111.529	7.116	7973404
111.323	9.528	4868218
111.351	7.095	7125240
111.032	8.351	21294224
111.108	7.379	3486874
110.988	7.902	25755728
110.821	8.034	4667386
110.863	7.549	26235046
110.812	7.241	7730499
109.999	8.775	4575227
109.774	8.556	20823754
109.791	7.775	3103311
109.784	7.306	2874196
109.558	8.634	11563017
109.456	8.994	13045841
109.086	7.897	27578694
108.565	7.499	3157731
108.589	7.120	1995972
108.505	8.043	5953544
108.307	8.388	5987402
108.314	8.140	5380842
106.910	7.176	8433734
106.789	8.257	8351589
106.761	8.177	5297410
106.735	7.880	20975246
106.803	6.105	8385639
106.173	7.146	7449954
105.514	8.470	12746119
105.344	9.254	15190650
105.112	7.528	23385042
104.949	8.221	18183518
104.825	7.751	20659788
117.131	7.791	1399100
113.744	8.455	1443271
113.801	7.430	1428337
113.568	8.199	1385213
111.937	8.392	1398056
111.370	7.229	1270289
129.835	9.996	1011041
125.833	7.744	1135096
122.929	8.377	1072121
121.852	9.375	1040420
121.504	9.346	1070714
120.441	7.480	1044736
119.637	7.636	1140418
119.492	8.258	986656
119.495	8.134	1027364
115.829	8.383	1002312
113.779	7.452	1154551
113.560	8.156	1018003
112.156	8.113	1029102
111.781	7.922	982536
111.356	7.853	1032009
119.413	8.155	934443
117.324	6.886	959275
110.009	8.703	966230
107.931	8.391	960732
107.901	8.140	935159
106.330	6.100	929705
