# Supplementary material for: Robust automated backbone triple resonance NMR assignments of proteins using Bayesian-based simulated annealing
Source: Nat Commun. 2023 Mar 21;14:1556. doi: 10.1038/s41467-023-37219-z (PMC10030768; doi:10.1038/s41467-023-37219-z)
Supplement: Supplementary file 3 — Source Data [file 41467_2023_37219_MOESM3_ESM.zip › SourceData/RunFiles/IGPS/peakLists/hncacb.pklist]

CrossPeakTypes		CA_N_H	CB_N_H	CB(i-1)_N_H	CA(i-1)_N_H
PositivePeakTypes	CA_N_H	CA(i-1)_N_H
NegativePeakTypes	CB_N_H	CB(i-1)_N_H
0.5	0.5	0.03
71.101	106.755	7.759	-7005465
29.436	117.720	7.878	-180507856
56.151	122.383	6.497	140946896
59.843	122.394	6.495	23429436
41.672	122.373	6.497	-105361600
26.420	122.387	6.499	-19718768
58.818	117.190	6.735	104925128
56.267	117.182	6.734	35069764
31.878	117.183	6.736	-94523368
41.749	117.177	6.734	-25835862
59.069	117.365	6.550	16292333
56.218	117.324	6.544	4490262
31.929	117.335	6.547	-13733128
42.102	117.436	6.547	-4475234
65.924	117.649	8.384	83618648
57.193	117.626	8.385	19834578
31.177	117.646	8.385	-68698528
41.914	117.620	8.385	-21776542
65.821	117.615	8.432	17324660
31.241	117.640	8.431	-12404477
41.532	117.932	8.432	3723982
67.881	122.166	7.690	95727864
65.868	122.183	7.688	30650726
31.307	122.167	7.690	-92917440
31.307	122.167	7.690	-92917440
31.191	122.349	7.650	-20772264
31.191	122.349	7.650	-20772264
59.230	117.869	7.567	97792528
67.872	117.869	7.565	32937332
28.069	117.882	7.568	-79092904
31.444	117.910	7.568	-23791830
59.157	118.097	7.646	17852094
67.844	118.305	7.644	4769039
28.156	118.205	7.649	-15442585
58.266	120.243	8.266	86947032
58.266	120.243	8.266	86947032
41.575	120.244	8.266	-62523136
27.957	120.284	8.266	-16995346
63.498	119.373	8.719	5063994
58.144	119.434	8.724	3999533
63.219	119.313	8.762	16005740
58.235	119.346	8.761	15490382
41.675	119.315	8.761	-3820672
58.233	120.519	8.143	170568336
63.155	120.523	8.145	17087002
42.331	120.523	8.142	-143226032
55.381	115.988	7.282	131969376
58.087	116.021	7.284	32933340
30.755	116.004	7.281	-172801312
42.285	115.977	7.282	-29605194
55.068	124.097	7.356	153408288
55.068	124.097	7.356	153408288
31.844	124.099	7.357	-140077424
31.844	124.099	7.357	-140077424
58.646	116.208	8.105	132388392
62.964	115.952	8.144	27001102
64.944	115.966	8.144	-71299312
32.648	115.998	8.145	-22192306
57.653	126.931	9.068	146983568
57.653	126.931	9.068	146983568
41.880	126.942	9.068	-112312648
64.957	126.935	9.068	-83023600
51.591	125.436	7.355	382582528
55.867	125.433	7.354	65816016
21.714	125.436	7.355	-439362208
29.864	125.420	7.355	-110585512
59.209	115.801	7.921	29110404
59.209	115.801	7.921	29110404
62.806	115.789	7.923	-61161564
38.519	115.833	7.921	-11961713
57.275	130.115	7.933	40414384
59.329	130.098	7.927	10371991
41.804	130.107	7.934	-35441304
62.827	130.117	7.935	-30804080
57.294	115.156	8.346	33467090
57.294	115.156	8.346	33467090
34.446	115.165	8.347	-23795176
59.302	117.232	7.442	149631024
57.339	117.233	7.442	48126472
29.288	117.231	7.443	-125975544
34.452	117.235	7.442	-45449248
59.671	121.585	7.283	161143264
59.671	121.585	7.283	161143264
29.578	121.574	7.283	-51405564
29.578	121.574	7.283	-51405564
58.346	118.666	7.236	151076848
66.247	118.673	7.235	42660344
41.416	118.665	7.237	-136384192
38.132	118.667	7.238	-18100546
59.766	121.043	7.988	205840832
58.435	121.026	7.987	48986948
29.384	121.047	7.987	-140178080
41.369	121.010	7.986	-35145136
61.641	124.789	8.869	79257696
59.818	124.805	8.868	34744680
36.716	124.809	8.869	-83038120
29.403	124.814	8.868	-23252648
56.677	117.926	9.147	160768704
61.609	117.916	9.147	20113154
39.340	117.919	9.147	-143979728
36.699	117.917	9.147	-28415110
59.434	121.311	8.277	169392688
56.667	121.319	8.277	37942812
32.352	121.316	8.276	-166223840
39.309	121.307	8.275	-31336476
58.768	113.611	7.658	138811472
58.768	113.611	7.658	138811472
64.230	113.611	7.658	-237014432
32.340	113.615	7.658	-42316928
54.436	116.992	8.018	65849132
37.417	116.972	8.018	-169577728
64.191	116.971	8.020	-20873622
60.120	119.427	8.117	124940128
54.392	119.469	8.119	20816658
39.521	119.426	8.116	-137337104
37.570	119.443	8.116	-61770252
65.696	127.578	8.847	77492688
60.092	127.535	8.847	19293268
68.737	127.555	8.847	-141930672
39.677	127.514	8.847	-26500216
51.641	131.800	9.294	63981788
65.701	131.824	9.293	21295254
18.760	131.793	9.294	-77648480
68.723	131.789	9.293	-51883944
58.806	125.295	9.370	42429072
51.664	125.270	9.371	26657086
39.383	125.254	9.373	-41770760
18.814	125.289	9.369	-44284704
59.424	129.957	9.650	39056584
59.424	129.957	9.650	39056584
37.954	129.963	9.651	-49769780
37.954	129.963	9.651	-49769780
51.419	130.116	7.645	82835392
59.791	130.123	7.646	32421910
20.155	130.111	7.644	-120142752
37.899	130.148	7.644	-43987692
54.363	124.258	8.865	37844624
51.430	124.260	8.863	22679958
33.693	124.242	8.862	-43273956
20.103	124.286	8.865	-27073484
56.886	128.453	9.300	40169100
54.499	128.472	9.301	22095408
40.377	128.453	9.299	-43160960
33.772	128.468	9.299	-33262932
54.438	125.850	6.878	61130232
56.930	125.832	6.880	32220734
34.096	125.844	6.881	-73463200
40.330	125.847	6.880	-30461058
57.084	121.553	8.884	54074248
54.427	121.556	8.884	40153968
31.794	121.569	8.884	-57212680
34.100	121.562	8.883	-35390664
53.201	115.132	7.359	241805888
57.159	115.130	7.358	10932625
37.746	115.130	7.359	-242590800
31.809	115.108	7.361	-26169906
55.548	111.020	7.499	126604936
53.147	111.055	7.499	28793808
65.479	111.028	7.499	-190777856
37.692	110.999	7.500	-34537916
45.250	108.523	7.640	29704418
59.171	108.523	7.626	4371140
55.834	123.347	7.174	10031093
42.927	123.386	7.180	-4944362
54.492	125.418	7.906	4703877
55.933	125.594	7.899	4407688
41.451	125.414	7.898	-4795592
61.159	122.895	8.501	134177832
54.598	122.900	8.501	38421656
35.420	122.890	8.501	-136764000
41.112	122.882	8.501	-54137932
55.668	125.080	8.166	21646770
61.078	125.070	8.168	8933332
30.245	125.069	8.164	-32191892
35.436	125.067	8.159	-12133461
54.941	122.686	7.302	30447412
54.941	122.686	7.302	30447412
33.080	122.689	7.302	-24568860
30.384	122.703	7.300	-7553662
63.035	121.460	7.863	62021116
64.770	121.440	7.862	22677322
35.183	121.452	7.864	-70160096
31.452	121.434	7.868	-15764125
59.859	121.922	8.576	146981232
62.898	121.926	8.579	31926898
30.446	121.923	8.575	-113494288
35.186	121.914	8.577	-35928564
61.846	117.975	8.086	86890800
39.868	117.978	8.086	-66329380
30.616	118.001	8.085	-20760952
63.916	114.969	7.843	34775188
61.643	114.974	7.840	20878586
62.777	114.959	7.842	-61735588
39.872	114.977	7.842	-13773007
58.496	120.181	8.727	101026688
63.958	120.234	8.725	9691062
31.131	120.180	8.728	-106581360
62.724	120.168	8.728	-19006682
61.331	120.524	7.737	112692320
58.541	120.455	7.741	32328914
39.349	120.537	7.737	-96398072
56.049	113.561	8.152	87798072
61.496	113.569	8.150	12398978
32.228	113.568	8.152	-71145440
39.282	113.546	8.151	-11895265
59.309	121.359	8.180	164892992
56.007	121.355	8.182	48041120
29.841	121.356	8.181	-141171440
32.222	121.329	8.175	-25602576
57.171	113.960	6.875	204312336
59.315	113.930	6.878	49770900
30.184	113.964	6.876	-215985472
30.184	113.964	6.876	-215985472
58.546	113.579	7.148	117066168
58.546	113.579	7.148	117066168
44.959	113.578	7.149	-104506056
30.219	113.570	7.147	-24964986
52.298	120.788	8.663	160237536
58.870	120.787	8.663	24895666
20.394	120.778	8.662	-138143232
45.220	121.090	8.662	-2046676
61.948	121.935	8.751	43027960
52.327	121.942	8.752	40790512
32.276	121.926	8.749	-36101008
20.343	121.929	8.750	-29853816
44.812	104.846	7.349	313931360
52.936	119.218	8.896	69159280
44.839	119.211	8.896	48401980
46.550	119.223	8.897	-82037024
55.450	116.657	8.737	17698520
52.973	116.672	8.735	16744365
63.295	116.667	8.739	-64404044
46.639	116.642	8.737	-25606810
58.530	126.862	8.777	65369180
55.469	126.840	8.777	19157492
38.923	126.861	8.776	-81721536
63.327	126.858	8.772	-36251720
52.692	130.534	7.387	89392752
58.572	130.543	7.389	39272048
42.125	130.512	7.389	-99056384
38.838	130.504	7.387	-38408588
61.261	109.464	8.591	38718560
52.688	109.496	8.591	29454856
67.987	109.505	8.591	-50793128
42.121	109.492	8.596	-29720322
58.321	126.604	6.487	120131648
61.182	126.635	6.488	7938318
30.902	126.612	6.487	-126922536
67.648	126.617	6.488	-14316985
59.629	126.301	8.273	58980200
59.629	126.301	8.273	58980200
33.299	126.271	8.274	-37117928
30.875	126.302	8.274	-37252808
59.928	123.097	9.924	93730736
59.928	123.097	9.924	93730736
33.806	123.096	9.926	-89285960
33.806	123.096	9.926	-89285960
59.740	121.944	11.940	0
60.248	121.944	11.940	0
39.427	121.944	11.940	0
33.842	121.944	11.940	0
56.866	114.255	7.587	47434728
59.422	114.256	7.589	14136288
39.736	114.248	7.588	-52932732
39.736	114.248	7.588	-52932732
54.180	116.019	7.156	64675320
56.728	116.022	7.157	17832154
38.441	116.021	7.156	-156111392
38.441	116.021	7.156	-156111392
44.194	105.371	8.847	180309040
54.064	105.355	8.848	7301739
38.410	105.275	8.844	-6690821
57.700	105.140	7.123	85025896
44.212	105.159	7.125	58932444
65.801	105.143	7.124	-121726272
67.109	116.016	7.799	46732520
68.514	116.001	7.800	-75782448
29.216	116.002	7.800	-23945432
59.821	120.331	6.989	127761008
67.128	120.322	6.988	25115152
41.053	120.329	6.988	-104337456
68.494	120.322	6.988	-41135740
59.248	118.971	8.308	144033584
59.248	118.971	8.308	144033584
30.444	118.972	8.308	-110381656
41.032	118.985	8.308	-37623976
59.442	118.266	8.063	207034928
59.442	118.266	8.063	207034928
32.622	118.253	8.063	-138218608
30.303	118.299	8.065	-40736116
66.166	121.060	7.995	102594608
38.486	121.091	7.996	-80887832
32.458	121.091	7.999	-19324886
66.158	121.906	9.026	32342434
55.106	121.882	9.024	139756080
17.767	121.887	9.024	-107704312
38.473	121.906	9.025	-32038820
59.883	109.111	7.494	127455488
55.244	109.167	7.495	39634576
63.982	109.111	7.494	-206216048
17.864	109.106	7.494	-32779044
59.992	114.793	7.918	124547824
59.992	114.793	7.918	124547824
65.684	114.796	7.916	-144046240
63.947	114.808	7.919	-22809136
59.786	112.289	7.383	255192288
59.786	112.289	7.383	255192288
35.795	112.298	7.383	-194554528
65.815	112.270	7.385	-23904226
57.597	117.639	9.112	18871820
59.727	117.627	9.114	25798394
64.085	117.623	9.113	-51719796
35.756	117.618	9.115	-27153096
58.685	112.376	6.399	216796640
58.685	112.376	6.399	216796640
38.023	112.369	6.399	-206520112
64.181	112.382	6.399	-40608440
59.509	122.925	10.818	36808000
62.873	122.896	10.821	33435170
42.023	122.926	10.818	-36200420
33.452	122.928	10.815	-25830528
52.917	129.761	9.531	27244300
59.498	129.764	9.531	11331718
44.465	129.774	9.530	-37955180
42.071	129.740	9.527	-13738967
56.624	127.797	8.391	53724648
52.935	127.810	8.390	27323532
34.937	127.804	8.390	-47611584
44.499	127.799	8.389	-37126128
56.208	132.358	8.285	53386100
56.208	132.358	8.285	53386100
33.076	132.351	8.284	-47463600
34.803	132.351	8.288	-22761716
51.381	125.882	7.236	91519808
55.882	125.882	7.235	21753332
43.483	125.888	7.235	-124098336
33.138	125.912	7.233	-23079410
57.261	127.334	11.679	12780511
51.433	127.331	11.682	9657090
38.307	127.350	11.677	-15649127
43.390	127.314	11.677	-15392975
62.329	125.171	9.021	14775604
57.573	125.181	9.014	5765035
36.890	125.146	9.021	-26082708
36.890	125.146	9.021	-26082708
59.775	117.027	9.193	30300344
62.345	117.015	9.199	17012354
33.998	117.038	9.196	-26091330
36.866	117.026	9.192	-24852246
55.095	118.020	8.017	99218440
59.930	118.057	8.018	14159704
35.851	118.025	8.017	-93169072
60.904	122.561	9.368	52996924
55.141	122.566	9.368	45734768
28.849	122.565	9.367	-45227148
35.855	122.586	9.371	-35569588
61.248	113.226	8.592	19017808
61.248	113.226	8.592	19017808
28.595	113.216	8.591	-7360604
59.115	119.244	7.401	102430096
32.958	119.242	7.402	-96430992
65.301	119.565	7.617	80556032
59.299	119.502	7.624	180516976
36.696	119.577	7.614	-52173892
58.522	120.374	7.790	76487528
65.307	120.395	7.789	27898144
39.817	120.378	7.790	-80068720
36.726	120.356	7.790	-19015632
58.201	118.987	8.496	120146008
58.201	118.987	8.496	120146008
39.784	118.974	8.495	-141172432
39.784	118.974	8.495	-141172432
55.636	120.261	7.499	133461080
58.125	120.268	7.499	24673684
20.132	120.266	7.499	-124599904
39.793	120.267	7.500	-26856582
61.534	116.540	8.219	122762504
55.737	116.559	8.218	36326012
37.982	116.537	8.218	-102809024
20.038	116.540	8.219	-52064928
55.676	118.849	8.930	60627544
61.563	118.828	8.930	10650326
38.255	118.855	8.931	-98553240
38.255	118.855	8.931	-98553240
56.153	116.376	8.296	92870576
56.153	116.376	8.296	92870576
44.012	116.404	8.295	-78333104
38.271	116.376	8.296	-20049662
44.545	130.651	7.025	130202784
56.138	130.664	7.029	10524430
52.553	119.026	7.938	165791408
44.606	119.050	7.939	37807812
19.888	119.028	7.937	-151087520
56.744	121.710	9.488	29697400
52.509	121.716	9.488	26729214
44.939	121.710	9.489	-33018182
19.948	121.718	9.488	-24750994
59.972	109.781	8.150	121488096
56.618	109.706	8.151	11749716
67.114	109.784	8.150	-246930528
44.705	109.699	8.148	-11376678
58.425	112.164	8.098	135768656
60.286	112.240	8.097	12437810
36.016	112.175	8.097	-117155208
67.256	112.157	8.098	-26958794
53.269	122.468	6.810	94840048
58.370	122.453	6.809	37503036
47.143	122.473	6.810	-95399816
35.997	122.466	6.807	-29772344
53.636	127.761	9.027	103160160
53.636	127.761	9.027	103160160
44.352	127.759	9.026	-71998368
47.069	127.755	9.026	-30831272
61.422	124.995	9.124	43647568
53.828	125.009	9.122	26304448
39.946	125.007	9.123	-51363256
44.295	125.020	9.125	-29754116
67.326	125.239	7.588	54861628
61.425	125.267	7.588	27160722
31.819	125.223	7.588	-28945716
40.005	125.203	7.588	-27634984
58.867	113.115	8.172	80197792
67.398	113.129	8.174	19432106
33.450	113.112	8.173	-90272576
31.526	113.144	8.174	-19534836
61.071	106.931	6.771	42530580
59.055	106.948	6.777	10765330
37.553	106.935	6.773	-54272008
33.408	106.947	6.767	-10979731
53.465	121.803	7.410	116008408
47.470	121.808	7.410	-128090176
37.601	121.829	7.413	-9172992
61.096	109.562	8.225	65176916
53.545	109.602	8.222	23451470
71.288	109.568	8.225	-82958912
47.568	109.613	8.227	-24791806
58.646	116.208	8.105	132388392
61.105	116.246	8.103	25322226
30.162	116.215	8.105	-119685936
30.162	116.215	8.105	-119685936
59.049	119.747	7.576	119762640
59.049	119.747	7.576	119762640
31.241	119.756	7.574	-83183040
31.241	119.756	7.574	-83183040
58.651	119.872	8.582	106909696
58.651	119.872	8.582	106909696
41.399	119.863	8.582	-72402328
31.222	119.868	8.581	-17804908
58.530	119.711	8.527	10772925
58.530	119.711	8.527	10772925
41.399	119.691	8.527	-6943688
60.369	117.680	8.278	148150096
58.588	117.694	8.279	37153408
30.272	117.675	8.277	-128412544
41.433	117.635	8.276	-37102564
61.660	113.586	7.859	95197800
60.435	113.619	7.861	51394000
63.028	113.583	7.860	-179594064
30.313	113.619	7.859	-45579936
58.313	123.159	8.687	78578320
61.604	123.154	8.689	9391608
41.773	123.154	8.688	-59664464
63.051	123.148	8.685	-21382460
59.032	121.779	8.643	105192848
59.032	121.779	8.643	105192848
42.426	121.776	8.643	-90051496
42.426	121.776	8.643	-90051496
62.665	122.587	8.520	100750280
59.164	122.514	8.517	14432310
39.080	122.585	8.520	-77489336
29.265	122.561	8.516	-16732751
56.013	121.693	8.808	127347240
62.695	121.699	8.809	30214882
17.679	121.691	8.808	-131858856
39.033	121.694	8.808	-20830188
59.865	118.042	8.435	68326104
55.942	117.990	8.436	15328247
30.304	118.039	8.435	-62584176
17.717	118.034	8.433	-19175410
61.904	120.334	8.181	36531812
59.844	120.370	8.180	27108088
30.302	120.383	8.183	-18116524
59.731	120.095	7.265	88073024
40.447	120.089	7.265	-86475656
44.940	105.531	8.065	114832064
59.734	105.526	8.069	20648254
40.443	105.504	8.063	-8560917
55.420	117.934	7.579	89706128
44.930	117.924	7.579	31098468
35.254	117.934	7.579	-84260256
52.520	121.306	7.765	27404118
55.399	121.281	7.766	35805920
30.148	121.305	7.765	-36965224
35.252	121.313	7.764	-32496286
53.549	122.993	7.914	56865980
62.825	122.991	7.911	72472240
42.480	122.987	7.914	-61095316
33.099	122.984	7.913	-44431292
59.888	128.759	8.579	55022084
53.540	128.719	8.580	28709316
36.932	128.740	8.579	-62961028
42.569	128.756	8.582	-40348488
56.072	130.266	9.482	32326040
59.834	130.274	9.482	12795566
32.453	130.270	9.481	-40287232
36.914	130.277	9.475	-11685371
59.083	121.766	9.373	32948676
55.849	121.759	9.379	11746049
42.549	121.751	9.371	-27369596
53.831	120.646	10.408	32250664
58.876	120.615	10.407	30048308
42.582	120.636	10.408	-28781040
53.204	115.718	7.552	119723064
53.204	115.718	7.552	119723064
42.472	115.714	7.552	-146595376
44.290	115.801	7.549	-10468241
60.110	117.252	9.063	9196540
53.175	117.219	9.068	7115840
29.738	117.279	9.068	-7888668
42.356	117.324	9.073	-5314540
56.724	121.355	8.072	113470064
59.899	121.373	8.071	39128868
38.388	121.352	8.072	-107358984
29.695	121.358	8.073	-32766710
56.879	120.055	8.771	108000024
56.879	120.055	8.771	108000024
41.979	120.052	8.771	-96604120
38.466	120.011	8.770	-18944348
56.826	120.129	8.825	20095806
56.826	120.129	8.825	20095806
41.909	120.057	8.823	-14057775
38.864	120.106	8.818	-3566150
58.380	118.399	7.798	83355608
41.430	118.410	7.798	-77930184
41.430	118.410	7.798	-77930184
58.035	118.379	7.759	198746912
58.035	118.379	7.759	198746912
41.610	118.384	7.759	-184518720
41.610	118.384	7.759	-184518720
65.616	117.755	7.448	93749176
57.899	117.812	7.448	31818776
38.388	117.750	7.447	-85498832
41.538	117.786	7.446	-27282708
55.527	119.859	8.380	98866408
65.743	119.868	8.383	27025346
18.225	119.860	8.382	-93324040
38.375	119.883	8.383	-19842998
57.286	114.070	8.595	143013376
55.604	114.071	8.594	52942080
40.541	114.064	8.595	-121048808
18.342	114.073	8.596	-39277388
60.121	122.386	8.019	199608160
57.245	122.404	8.018	171156896
30.287	122.383	8.018	-167423776
40.634	122.399	8.019	-115822008
61.414	111.058	7.947	123035944
58.681	111.540	7.963	193477840
38.206	111.064	7.946	-133511160
30.292	111.049	7.948	-32439130
46.244	106.733	7.477	251012400
61.387	106.799	7.472	24651682
38.376	107.122	7.480	-2187344
53.886	122.029	7.948	242722576
46.227	122.009	7.947	51746112
20.217	122.022	7.947	-218373472
55.958	117.237	7.499	30473144
53.870	117.242	7.499	41141020
32.085	117.265	7.498	-36909200
20.248	117.233	7.499	-40886040
53.813	128.979	8.639	46142588
55.976	128.935	8.636	10159151
39.759	128.984	8.640	-50032464
32.218	128.988	8.639	-18543328
59.786	125.762	8.834	86274984
53.790	125.741	8.837	20791364
42.841	125.759	8.834	-69048896
39.860	125.754	8.834	-36438320
43.429	115.973	8.943	68084152
59.828	115.920	8.939	21455988
61.449	124.071	9.154	32769602
43.343	124.062	9.155	56685824
38.937	124.069	9.154	-44321936
52.611	128.792	8.733	22365826
61.634	128.852	8.729	13607913
38.693	128.807	8.729	-48368708
38.693	128.807	8.729	-48368708
59.177	120.832	8.666	26043076
62.959	120.895	8.668	-29886838
38.653	120.849	8.665	-14395337
55.069	125.799	8.355	44590436
31.856	125.798	8.355	-44989964
62.959	125.768	8.353	-3936117
53.852	126.848	8.292	55360284
53.852	126.848	8.292	55360284
42.546	126.866	8.292	-52388000
31.939	126.801	8.293	-36284760
58.077	127.953	8.747	33864540
53.713	127.949	8.747	17460558
43.762	127.909	8.749	-23674998
58.214	128.168	8.824	6824688
42.576	127.983	8.832	-3314188
59.635	113.832	8.302	139652912
58.411	113.815	8.300	39685696
30.793	113.825	8.302	-130274808
43.804	113.849	8.301	-32589016
59.763	113.709	8.349	18488600
30.838	113.687	8.353	-16826154
62.463	106.797	7.854	28333884
59.372	106.777	7.852	6083300
70.922	106.810	7.857	-42922352
30.521	106.700	7.861	-5361716
57.007	115.600	8.435	34191816
65.203	115.698	8.431	6132326
38.391	115.612	8.434	-45614336
70.878	115.636	8.431	-6845353
57.318	115.876	8.532	3964640
38.476	115.860	8.527	-9967890
56.716	120.481	7.759	152943584
56.716	120.481	7.759	152943584
31.245	120.464	7.759	-129770512
60.249	124.524	8.606	76905936
56.633	124.544	8.610	37775716
39.278	124.520	8.607	-59235840
31.285	124.523	8.607	-36309696
52.565	125.436	8.786	52710640
60.214	125.449	8.789	37988472
39.346	125.440	8.786	-130190312
39.346	125.440	8.786	-130190312
59.673	120.232	7.750	138995536
59.673	120.232	7.750	138995536
31.854	120.276	7.752	-109432464
29.942	120.173	7.751	-31385950
57.767	118.464	7.870	106953328
42.375	118.461	7.870	-92295384
32.124	118.477	7.870	-22623796
66.268	116.697	7.986	111457056
57.743	116.671	7.986	37560792
37.945	116.695	7.986	-93377352
42.398	116.696	7.985	-31094696
60.857	112.886	7.416	129240536
66.305	112.888	7.416	40543572
63.648	112.890	7.416	-161867440
37.980	112.854	7.414	-30594402
56.210	119.298	7.487	151407424
60.552	119.304	7.488	13356586
34.592	119.294	7.487	-135224080
63.635	119.267	7.488	-49246800
59.565	120.956	7.141	213477680
56.203	120.960	7.143	28710708
39.600	120.968	7.141	-217893456
34.406	120.989	7.142	-30619900
61.639	121.219	7.298	178620016
54.105	121.198	7.297	38368456
33.413	121.220	7.298	-179495952
37.257	121.202	7.298	-40731088
63.970	127.764	7.923	90638544
61.724	127.758	7.922	44157980
31.741	127.739	7.922	-97699480
33.459	127.746	7.923	-52812760
54.878	128.215	9.218	64207464
64.035	128.217	9.222	31333954
36.147	128.224	9.219	-57001580
31.643	128.250	9.217	-25768288
59.301	123.038	9.161	45355796
54.839	123.037	9.162	29116290
34.784	123.041	9.161	-46499440
35.827	123.030	9.161	-29845500
51.871	129.365	7.998	65283156
59.137	129.415	8.002	21438356
20.759	129.362	7.998	-77056528
34.436	129.352	7.995	-10226776
56.018	121.575	7.858	20180938
51.964	121.725	7.843	3877209
33.905	121.556	7.853	-21335370
20.634	121.594	7.855	-12874610
46.590	111.791	9.934	24972408
62.792	111.818	9.928	9691742
61.197	111.813	9.933	-7055344
62.978	123.675	8.861	23611320
46.564	123.645	8.860	5021311
37.025	123.600	8.862	-18818428
59.662	118.266	7.843	273991680
59.662	118.266	7.843	273991680
29.724	118.271	7.843	-234017920
29.724	118.271	7.843	-234017920
57.818	118.451	8.068	88063640
43.215	118.452	8.068	-70031592
29.988	118.344	8.069	-27838700
59.699	122.380	9.105	177238352
57.762	122.391	9.106	28703174
29.619	122.373	9.105	-137987984
43.211	122.390	9.105	-34733452
59.299	119.502	7.624	180516976
32.312	119.491	7.624	-145502592
29.581	119.534	7.626	-28716846
55.045	117.072	7.315	162648912
59.163	117.045	7.314	35528436
42.874	117.075	7.315	-164295504
32.321	117.084	7.314	-44201272
45.103	104.972	7.815	193926624
55.068	104.993	7.809	10314758
42.840	104.977	7.815	-18530068
64.871	118.733	7.378	213338992
45.049	118.748	7.377	56717528
31.492	118.732	7.377	-162340560
57.245	122.404	8.018	171156896
64.808	122.434	8.018	53985648
40.634	122.399	8.019	-115822008
50.888	118.835	7.789	132651920
57.116	118.791	7.789	13621166
23.264	118.839	7.790	-164229792
40.896	118.895	7.791	-19430568
57.034	116.542	8.075	67443736
50.999	116.543	8.074	27218466
42.413	116.557	8.075	-63647800
23.246	116.558	8.075	-39389872
55.215	129.762	8.938	45550120
57.044	129.751	8.938	30164162
44.296	129.758	8.938	-43234132
42.341	129.754	8.939	-27528730
61.751	125.929	8.262	31876022
55.171	125.935	8.259	13804310
41.476	125.910	8.261	-33057080
44.330	125.913	8.257	-13802660
46.862	116.551	10.140	17822564
41.417	116.586	10.144	-6799050
63.133	114.446	9.202	-25663772
63.133	114.446	9.202	-25663772
55.960	119.984	6.859	78910840
42.146	119.978	6.859	-71245528
63.066	119.992	6.859	-24819310
55.666	116.463	8.462	101642680
55.666	116.463	8.462	101642680
29.798	116.504	8.459	-39599328
41.969	116.526	8.458	-14547675
59.102	115.933	7.822	118589736
55.698	115.937	7.821	28781064
30.811	115.931	7.822	-116126784
30.811	115.931	7.822	-116126784
51.232	112.852	7.264	107324240
59.044	112.850	7.264	36145644
39.438	112.864	7.265	-199937648
30.838	112.856	7.265	-38570324
58.681	111.540	7.963	193477840
65.774	111.546	7.964	56741312
28.790	111.548	7.963	-190331568
32.249	111.523	7.962	-50682932
58.260	122.250	8.172	185444960
58.260	122.250	8.172	185444960
32.079	122.255	8.172	-132455200
28.933	122.198	8.171	-26116880
63.961	117.790	7.660	135776816
58.168	117.780	7.657	36495524
37.808	117.792	7.659	-125862992
32.055	117.777	7.660	-32909690
59.229	118.427	7.010	164214176
63.899	118.443	7.009	32613984
32.027	118.440	7.010	-124140840
37.896	118.386	7.011	-38861336
57.569	116.496	6.999	157847184
59.242	116.494	6.999	48426316
29.890	116.495	6.999	-147105584
31.928	116.480	6.999	-42434208
56.551	116.075	7.474	150701648
56.551	116.075	7.474	150701648
38.388	116.080	7.473	-162006800
30.035	116.055	7.475	-37349888
62.201	110.869	7.143	170299040
56.576	110.874	7.146	52146896
39.213	110.868	7.144	-173301232
57.498	128.038	7.264	310685632
62.202	128.018	7.266	49856024
42.777	128.041	7.265	-315009088
39.359	128.073	7.267	-49035896
57.481	117.559	7.126	25560638
41.901	117.544	7.128	-22626276
66.231	118.100	7.864	88208896
64.377	117.878	7.870	35382264
37.914	118.075	7.868	-67998936
57.316	117.856	7.173	88470904
41.863	117.857	7.174	-80564552
31.844	117.874	7.173	-22517452
59.165	118.231	7.035	124703760
55.663	118.201	7.040	33046244
29.968	118.214	7.039	-88637360
38.311	118.204	7.038	-26934796
55.575	118.829	8.015	55810932
60.041	118.829	8.012	11640717
38.269	118.826	8.015	-59469504
29.158	118.784	8.016	-18603258
59.131	118.992	7.188	157886864
56.873	119.000	7.189	54416396
29.965	118.994	7.189	-132521192
37.732	119.013	7.190	-46595408
64.388	119.274	6.751	128757248
59.113	119.276	6.753	36013188
37.321	119.281	6.750	-105832312
29.998	119.291	6.751	-37392836
54.586	119.544	7.990	120962144
33.469	119.549	7.991	-104012216
66.049	119.520	7.988	-9443582
54.278	119.689	7.274	40709136
32.420	119.696	7.275	-31979024
30.171	119.775	7.273	-5968908
61.170	120.966	8.226	115457680
62.766	120.971	8.227	110099352
38.107	120.976	8.227	-111617032
32.162	120.990	8.226	-59009580
57.380	126.105	7.818	91431960
63.391	126.095	7.819	52454144
31.843	126.099	7.820	-157248528
60.346	133.121	9.203	55595288
60.346	133.121	9.203	55595288
38.279	133.115	9.203	-79768832
38.279	133.115	9.203	-79768832
60.932	106.183	6.747	6589796
58.893	106.276	6.741	3621050
37.501	106.283	6.744	-13043112
59.597	120.461	7.076	2706500
56.646	120.412	7.078	1990132
38.941	120.520	7.078	-3224380
59.289	117.657	7.884	258687936
59.289	117.657	7.884	258687936
29.702	117.628	7.883	-194596000
44.470	112.029	6.953	17317106
25.336	112.004	6.953	-18139470
44.264	117.232	8.916	10953421
28.717	117.245	8.916	-12787141
59.650	117.831	7.870	161766240
29.702	117.628	7.883	-194596000
42.549	117.655	7.885	-31111026
