# Supplementary material for: Robust automated backbone triple resonance NMR assignments of proteins using Bayesian-based simulated annealing
Source: Nat Commun. 2023 Mar 21;14:1556. doi: 10.1038/s41467-023-37219-z (PMC10030768; doi:10.1038/s41467-023-37219-z)
Supplement: Supplementary file 3 — Source Data [file 41467_2023_37219_MOESM3_ESM.zip › SourceData/RunFiles/IGPS/peakLists/hnco.pklist]

CrossPeakTypes	CO(i-1)_N_H
PositivePeakTypes	CO(i-1)_N_H
NegativePeakTypes
0.5	0.5	0.03
175.937	122.410	6.495	239493760
177.963	117.198	6.734	196908960
177.831	117.339	6.545	39191296
178.127	117.637	8.384	146796160
178.162	117.624	8.429	46909944
178.000	122.178	7.689	191274816
177.959	122.396	7.648	58612460
177.465	117.854	7.566	226208992
179.363	120.202	8.266	216998432
181.229	119.290	8.718	50016780
181.259	119.281	8.761	145361872
175.728	120.490	8.143	233684032
179.571	116.000	7.281	277341280
176.528	124.115	7.356	224601200
176.381	115.998	8.144	143743008
174.616	126.951	9.067	243082848
174.078	125.470	7.354	467062080
174.603	115.761	7.921	94445880
177.230	130.095	7.930	127539712
176.800	115.145	8.348	60877928
176.148	117.219	7.443	278265920
178.689	121.557	7.282	255330016
176.750	118.661	7.236	275314464
180.202	121.044	7.986	294789824
179.756	124.799	8.869	188580768
178.961	117.894	9.146	231923680
179.153	121.296	8.275	334271520
177.950	113.585	7.658	259218352
172.856	116.974	8.017	219959968
173.902	119.441	8.116	285751360
177.423	127.596	8.847	240259040
172.971	131.808	9.293	170166976
174.318	125.314	9.368	131886848
175.811	129.971	9.649	112604512
174.263	130.136	7.643	176050144
176.349	124.258	8.863	137513280
175.563	128.466	9.299	126853280
173.834	125.876	6.878	177554496
172.594	121.543	8.884	164298944
175.490	115.129	7.358	302253568
173.817	111.004	7.498	234511632
174.411	108.538	7.641	43790844
174.043	123.266	7.183	22478364
176.460	125.535	7.901	24032920
174.768	122.886	8.500	246419488
173.484	125.059	8.165	87762168
175.527	122.691	7.304	70781840
178.946	121.460	7.862	190549680
177.618	121.893	8.575	258705024
180.057	117.954	8.085	174380320
176.994	114.975	7.842	165261600
175.647	120.151	8.728	205750496
179.272	120.515	7.736	203925824
177.429	113.546	8.150	166260016
178.880	121.354	8.180	266024864
176.165	113.959	6.875	313066048
175.850	113.568	7.148	214752464
175.636	120.770	8.662	211420240
176.484	121.900	8.750	148510672
174.828	104.841	7.348	240704560
169.881	119.425	8.934	0
175.396	116.660	8.738	156678048
173.938	126.849	8.776	153879760
175.052	130.508	7.389	191582432
179.768	109.467	8.592	133789656
173.873	126.619	6.486	214051168
176.777	126.267	8.272	141264240
178.540	123.113	9.924	152278112
177.643	121.680	11.942	43927604
177.100	114.258	7.587	96700048
175.704	116.025	7.155	204883584
174.618	105.368	8.845	169285760
172.140	105.131	7.123	226699888
178.705	116.027	7.799	163190656
175.458	120.357	6.987	231077776
176.856	118.965	8.307	270353216
179.167	118.248	8.063	282878144
179.610	121.064	7.995	217908880
178.422	121.878	9.023	246622048
178.703	109.128	7.493	280709952
174.622	114.744	7.918	222633904
173.244	112.290	7.382	313234496
176.229	117.597	9.113	95848224
173.796	112.334	6.398	345669184
176.166	122.934	10.818	89063376
175.487	129.793	9.530	78740976
174.624	127.813	8.390	118728928
172.589	132.396	8.285	132298240
171.830	125.892	7.235	196124544
174.026	127.330	11.679	79342400
174.180	125.133	9.019	77890632
174.761	117.040	9.194	88760768
174.749	118.054	8.017	153417728
175.653	122.575	9.367	145780384
179.321	113.240	8.592	110622696
176.303	119.240	7.399	189550688
178.532	119.541	7.617	166510496
177.301	120.368	7.790	183018368
177.751	118.966	8.495	212497600
176.607	120.254	7.497	209161120
178.746	116.542	8.217	199729856
179.001	118.836	8.929	147350976
176.064	116.383	8.293	203369888
176.898	130.680	7.025	144350624
173.359	119.047	7.937	211359008
176.500	121.708	9.488	94240992
176.284	109.794	8.149	254618464
172.553	112.165	8.096	193001280
172.781	122.475	6.807	206966848
176.812	127.767	9.026	149518128
174.709	124.987	9.123	160152256
175.484	125.243	7.587	117393512
177.490	113.140	8.173	127489672
177.772	106.929	6.771	116222432
173.388	121.826	7.408	230037472
177.026	109.567	8.226	162257856
177.783	116.224	8.104	177863072
179.661	119.766	7.575	217131680
178.596	119.847	8.582	209850784
177.709	117.682	8.277	246974720
178.541	113.585	7.858	264391200
177.864	123.188	8.686	163407776
178.381	121.809	8.644	227840128
179.225	122.568	8.518	178396208
179.535	121.691	8.807	202289664
180.489	118.055	8.434	182320432
181.355	120.343	8.180	227972448
175.597	120.108	7.264	189050816
176.121	105.539	8.064	147980064
174.501	117.911	7.577	166789664
174.451	121.351	7.761	141924096
173.530	122.997	7.911	205969904
174.607	128.740	8.580	183417888
175.308	130.269	9.482	87026736
176.509	121.750	9.373	90670960
173.915	120.639	10.407	72278272
173.259	115.713	7.551	171719872
175.839	117.254	9.063	48408296
178.224	121.342	8.071	198945248
177.572	120.050	8.771	165575456
177.579	120.078	8.822	39605304
178.402	118.392	7.797	190684720
176.549	118.396	7.758	253728992
178.922	117.768	7.448	272065664
177.041	119.827	8.380	214302288
178.955	114.058	8.595	245181888
181.074	122.402	8.017	349103168
179.008	111.050	7.946	220219648
176.159	106.759	7.476	233858624
175.363	122.008	7.947	314421056
176.295	117.243	7.498	143045088
175.563	129.008	8.640	137538784
173.746	125.761	8.834	158660592
173.925	115.970	8.942	110794048
171.743	124.087	9.155	131235880
175.511	128.808	8.732	78872408
176.253	120.933	8.669	87822728
176.321	121.060	8.706	21724936
173.515	125.825	8.356	113506992
174.566	126.806	8.292	109706936
177.984	127.921	8.751	115763096
178.037	128.027	8.825	19347704
176.674	113.807	8.301	259308016
176.675	113.735	8.349	52318304
178.699	106.828	7.855	97808160
178.658	106.887	7.773	14085396
178.588	106.722	7.727	6667471
175.648	115.592	8.436	108521000
175.735	115.761	8.527	24682224
176.019	120.434	7.759	212058512
176.518	124.504	8.606	169592768
175.978	125.458	8.785	126722128
178.337	120.188	7.750	252438928
179.383	118.438	7.867	258575472
179.507	116.676	7.986	231869776
178.194	112.897	7.415	268011168
174.316	119.251	7.487	288711040
175.481	120.956	7.140	325778944
174.628	121.220	7.296	333109696
175.466	127.759	7.921	185147968
174.542	128.211	9.219	138456672
175.631	123.037	9.161	146920608
175.225	129.348	7.998	150756304
174.779	121.636	7.853	61116520
175.956	111.816	9.931	46237296
175.075	123.609	8.858	66128696
175.039	123.518	8.794	11602591
179.451	118.301	7.843	305453056
179.545	118.483	8.068	198829888
180.402	122.397	9.104	274134080
180.833	119.474	7.624	211322512
177.924	117.075	7.313	294525920
176.980	104.959	7.814	158370432
174.711	118.717	7.377	305358976
174.620	122.422	8.017	226850240
175.485	118.828	7.789	222473536
173.337	116.557	8.075	169969344
173.012	129.736	8.936	118753760
175.303	125.896	8.261	117735632
173.121	116.595	10.136	44642248
173.572	126.684	11.184	12427324
175.459	114.410	9.199	55992168
176.808	119.981	6.858	188291840
177.717	116.472	8.459	127172080
180.040	115.918	7.821	198670624
177.063	112.870	7.265	281283712
177.379	111.521	7.962	299483520
178.634	122.227	8.171	281176096
177.309	117.799	7.658	271625408
175.337	118.409	7.008	284086784
178.221	116.487	6.998	296778176
178.371	116.073	7.474	333341216
175.826	110.890	7.143	297887424
175.549	128.026	7.263	483339456
178.247	117.482	7.122	48784552
178.420	118.099	7.865	164691296
178.564	117.813	7.173	215554656
176.648	118.182	7.039	218599424
179.415	118.850	8.012	120083728
177.080	118.989	7.187	315415840
178.350	119.259	6.750	239055024
172.906	119.535	7.989	189787712
174.422	119.635	7.274	81799200
175.826	120.974	8.226	259716720
176.257	126.113	7.819	165165472
176.075	133.115	9.202	131902112
177.005	106.187	6.741	22862464
175.545	120.402	7.075	27404106
177.267	110.069	8.362	6670844
175.787	119.545	8.291	11056325
174.841	121.288	7.403	25337692
178.712	121.736	8.406	9077502
177.201	117.530	7.880	188428864
171.494	112.008	6.952	70333432
171.804	117.203	8.914	62548936
177.468	117.873	7.867	249335040
178.284	117.673	7.883	194536736
