# Supplementary material for: Robust automated backbone triple resonance NMR assignments of proteins using Bayesian-based simulated annealing
Source: Nat Commun. 2023 Mar 21;14:1556. doi: 10.1038/s41467-023-37219-z (PMC10030768; doi:10.1038/s41467-023-37219-z)
Supplement: Supplementary file 3 — Source Data [file 41467_2023_37219_MOESM3_ESM.zip › SourceData/RunFiles/IGPS/peakLists/hnca.pklist]

CrossPeakTypes	CA_N_H	CA(i-1)_N_H
PositivePeakTypes	CA_N_H	CA(i-1)_N_H
NegativePeakTypes
0.5	0.5	0.03
59.862	122.386	6.496	230528720
26.473	122.375	6.497	144449696
56.236	117.195	6.735	149645664
41.712	117.187	6.734	159940880
55.965	117.326	6.548	39083284
41.965	117.336	6.550	38697400
57.352	117.635	8.386	146010624
41.830	117.637	8.386	207714192
57.436	117.725	8.428	33267234
41.846	117.664	8.432	61112432
65.895	122.159	7.690	202651648
31.176	122.177	7.690	84724544
65.803	122.339	7.651	64271624
31.270	122.344	7.652	21727770
67.934	117.882	7.569	168859520
31.402	117.841	7.564	37995324
67.861	118.105	7.641	36957108
31.041	118.112	7.640	18272424
59.228	120.234	8.267	239098976
28.100	120.229	8.266	186496752
58.156	119.338	8.717	51179096
41.666	119.256	8.721	36390652
58.122	119.282	8.762	168204112
41.637	119.282	8.762	131469056
63.479	120.479	8.143	183981216
58.138	115.976	7.282	368656160
42.327	115.978	7.282	325303200
55.335	124.099	7.357	266465120
30.822	124.116	7.358	276571552
63.053	115.976	8.144	278071552
32.554	115.983	8.145	168318464
58.102	126.927	9.068	305187232
65.043	126.929	9.067	590244352
55.997	125.468	7.355	520934368
29.893	125.468	7.355	636119488
60.317	115.740	7.922	113204800
38.527	115.794	7.922	56419988
59.135	130.122	7.932	113101952
62.872	130.109	7.932	290368928
57.404	115.167	8.349	81748112
41.781	115.170	8.349	60191056
57.429	117.253	7.443	267684464
34.460	117.252	7.444	281164480
59.282	121.538	7.283	277319968
29.359	121.535	7.283	234802176
66.350	118.655	7.236	243647984
38.043	118.639	7.236	106502712
58.322	121.048	7.987	289853184
41.410	121.070	7.987	228502784
59.783	124.754	8.869	295975072
56.219	122.408	6.496	267383504
59.875	122.390	6.494	49140840
58.967	117.190	6.734	241202112
56.231	117.198	6.734	86847456
59.066	117.345	6.545	48289660
55.930	117.318	6.545	13198164
65.918	117.643	8.383	165572704
57.359	117.643	8.383	57686184
65.796	117.623	8.430	39379532
57.466	117.585	8.430	4597604
67.952	122.178	7.688	199259648
65.906	122.170	7.689	62180040
67.900	122.338	7.648	51115672
65.819	122.296	7.647	12890912
59.261	117.857	7.566	231874560
67.947	117.850	7.565	75022080
59.357	118.124	7.642	41186808
67.836	118.181	7.638	10870230
58.137	120.221	8.265	182789152
59.283	120.196	8.263	74494816
63.171	119.286	8.720	25122300
58.074	119.328	8.720	13534735
63.184	119.298	8.761	68568840
58.131	119.299	8.761	38686256
58.170	120.497	8.142	301596864
63.137	120.517	8.143	43363312
55.310	115.998	7.280	328582016
58.156	115.987	7.282	85642280
54.978	124.119	7.355	316755296
54.978	124.119	7.355	316755296
58.119	115.987	8.143	140158544
63.075	115.981	8.144	60028668
57.517	126.935	9.066	247996816
58.087	126.941	9.065	159024704
51.685	125.453	7.353	669212928
55.994	125.455	7.354	184779264
59.098	115.758	7.921	96930224
60.292	115.761	7.921	45333152
57.416	130.095	7.930	114195712
59.098	130.088	7.931	69965192
57.432	115.146	8.347	90781712
57.432	115.146	8.347	90781712
59.324	117.240	7.440	307451072
57.423	117.223	7.441	124508696
59.585	121.547	7.282	312157248
59.585	121.547	7.282	312157248
58.295	118.669	7.235	331103104
66.377	118.663	7.235	116502640
59.773	121.050	7.985	370502912
58.274	121.042	7.985	102260624
61.747	124.803	8.869	178368032
59.787	124.806	8.869	73529456
56.608	117.901	9.145	302053504
61.735	117.885	9.145	95912720
59.423	121.299	8.275	321112992
56.604	121.281	8.275	93858384
58.741	113.599	7.657	305063712
59.429	113.582	7.655	93872608
54.483	116.977	8.017	204530304
58.744	116.971	8.017	56582640
60.173	119.450	8.114	290566400
54.490	119.442	8.115	88432848
65.647	127.579	8.846	257660272
60.167	127.586	8.846	111390680
51.729	131.810	9.292	159125856
65.666	131.807	9.292	105297400
58.922	125.301	9.367	122891792
51.740	125.298	9.368	90017224
59.667	129.962	9.649	102296120
58.944	129.950	9.649	83418208
51.487	130.108	7.643	230434064
59.673	130.115	7.644	93450200
54.486	124.261	8.861	123124128
51.489	124.264	8.862	68741808
56.910	128.480	9.294	107812632
54.481	128.472	9.295	91840368
54.490	125.870	6.878	207246928
56.910	125.871	6.878	99441408
57.145	121.550	8.882	136576960
54.497	121.546	8.883	118860624
53.287	115.133	7.357	515707264
57.164	115.121	7.358	65078668
55.439	111.039	7.498	351685888
53.275	111.039	7.497	78294432
45.289	108.553	7.634	51095864
59.075	108.561	7.621	4929639
56.181	123.283	7.172	15018976
45.303	123.289	7.173	4824835
54.522	125.459	7.900	15591050
56.123	125.465	7.907	12835616
61.051	122.888	8.499	286858624
54.590	122.884	8.500	108033280
55.576	125.058	8.165	73597680
61.031	125.063	8.165	48358296
54.814	122.679	7.302	75271648
55.510	122.685	7.304	28049332
63.127	121.491	7.862	175168000
64.863	121.486	7.862	67247392
59.848	121.905	8.574	318555520
63.095	121.891	8.574	114958944
61.958	117.997	8.083	157142784
59.756	118.040	8.082	63475644
63.674	114.988	7.841	149549632
61.897	114.976	7.841	63794224
58.506	120.157	8.727	234210784
63.685	120.143	8.727	62193520
61.285	120.501	7.736	200569216
58.530	120.491	7.735	88797808
56.080	113.551	8.150	203947792
61.277	113.551	8.151	57505520
59.354	121.352	8.179	272805216
56.083	121.339	8.179	85400624
57.241	113.956	6.874	404855360
59.348	113.962	6.876	129164384
58.564	113.578	7.146	253824480
57.227	113.574	7.145	77879072
52.283	120.779	8.661	345821056
58.550	120.766	8.661	62469324
62.047	121.897	8.750	113081272
52.275	121.906	8.750	95297536
44.840	104.846	7.347	479902528
62.106	104.843	7.351	31924908
53.037	119.219	8.894	189551312
44.829	119.216	8.895	108027608
55.419	116.666	8.738	134904560
53.030	116.663	8.737	101368456
58.518	126.842	8.775	148511904
55.424	126.844	8.776	69283904
52.816	130.527	7.387	207167232
58.521	130.523	7.386	109598032
61.155	109.452	8.589	147145360
52.820	109.457	8.590	104632384
58.321	126.612	6.485	296019296
61.170	126.607	6.484	44235544
59.605	126.267	8.272	122881904
58.312	126.257	8.271	105542048
60.100	123.117	9.923	162510688
60.100	123.117	9.923	162510688
59.581	122.003	11.940	0
60.128	122.003	11.940	0
56.786	114.247	7.586	106637208
59.560	114.252	7.585	32947216
54.172	116.018	7.154	216786848
56.789	116.018	7.155	59714088
44.317	105.374	8.845	286029216
54.175	105.349	8.845	19344332
57.704	105.144	7.122	235733536
44.318	105.135	7.121	123671920
67.141	116.014	7.797	174031264
59.801	116.024	7.797	59895112
59.792	120.355	6.986	275171776
67.140	120.349	6.987	87552192
59.152	118.976	8.306	260655552
59.798	118.983	8.305	98085600
59.461	118.256	8.062	353796544
59.461	118.256	8.062	353796544
66.198	121.067	7.993	224812528
66.198	121.874	9.022	95495792
55.075	121.881	9.022	318153088
59.937	109.129	7.493	327608448
55.068	109.135	7.493	107135336
60.003	114.765	7.916	300693504
60.003	114.765	7.916	300693504
59.713	112.311	7.381	520033216
59.713	112.311	7.381	520033216
57.673	117.606	9.111	103199904
59.716	117.601	9.110	76501216
58.771	112.356	6.398	519092320
57.659	112.360	6.398	73608712
59.457	122.930	10.817	91871840
62.899	122.921	10.816	73075704
53.023	129.771	9.529	79374880
59.429	129.765	9.528	48602672
56.599	127.809	8.388	129743680
53.008	127.816	8.388	78663552
55.925	132.394	8.284	124004736
56.606	132.381	8.284	88895584
51.501	125.880	7.234	290971904
55.954	125.881	7.234	95283944
57.360	127.337	11.674	56530560
51.486	127.334	11.675	45785024
62.329	125.157	9.017	79440352
57.383	125.144	9.015	41346896
59.703	117.045	9.194	62541280
62.333	117.039	9.194	56289644
55.049	118.045	8.015	227756864
59.655	118.006	8.012	31775588
60.872	122.565	9.366	119171136
55.053	122.561	9.368	102392752
61.906	113.260	8.590	63936876
60.869	113.244	8.589	37913052
59.124	119.235	7.400	225567792
61.900	119.247	7.399	33796288
65.288	119.530	7.615	170134368
59.255	119.488	7.621	334562976
58.478	120.383	7.790	191548000
65.281	120.376	7.789	71655224
58.068	118.967	8.494	236560928
58.068	118.967	8.494	236560928
55.724	120.265	7.496	242020352
58.043	120.252	7.496	73852576
61.534	116.543	8.216	232409824
55.721	116.534	8.218	92311272
55.718	118.842	8.929	166529728
61.527	118.839	8.928	48398952
56.274	116.402	8.294	197030208
56.274	116.402	8.294	197030208
44.575	100.685	7.024	200162816
56.298	100.707	7.024	46948344
52.523	119.054	7.936	314701376
44.562	119.062	7.935	66324784
56.640	121.711	9.486	75179384
52.549	121.723	9.485	60881844
59.982	109.796	8.149	400061888
56.633	109.775	8.149	70711920
58.354	112.191	8.096	256517664
59.989	112.189	8.095	51819776
53.347	122.473	6.808	227953280
58.368	122.472	6.809	120685536
53.687	127.755	9.024	181733504
53.687	127.755	9.024	181733504
61.480	124.992	9.121	156116400
53.757	124.988	9.122	107583952
67.380	125.235	7.587	107779456
61.462	125.229	7.588	93571440
58.949	113.136	8.170	166248736
67.399	113.141	8.169	68646112
61.010	106.943	6.771	137612832
58.964	106.939	6.772	41022568
53.455	121.813	7.408	331410400
60.989	121.817	7.407	51871200
61.020	109.556	8.223	188941040
53.442	109.545	8.221	73048680
58.678	116.220	8.104	217204384
61.050	116.207	8.104	81865000
59.169	119.755	7.573	239842192
59.169	119.755	7.573	239842192
58.587	119.851	8.580	215887856
59.174	119.856	8.579	84266248
58.569	119.696	8.527	44429896
60.542	117.702	8.276	276265792
58.570	117.700	8.276	94180112
61.983	113.585	7.859	268390256
60.528	113.600	7.858	85789792
58.247	123.181	8.685	188402992
62.004	123.173	8.686	38120744
59.137	121.793	8.643	201870336
58.248	121.814	8.643	83867112
62.589	122.576	8.518	212847968
59.259	122.581	8.518	72546944
56.076	121.690	8.806	236549776
62.578	121.673	8.807	79099760
59.832	118.042	8.434	181349760
56.087	118.049	8.434	68599576
61.930	120.337	8.179	128055088
59.852	120.323	8.181	62583192
59.644	120.111	7.264	174455392
61.937	120.084	7.266	33588928
44.913	105.532	8.064	181387376
59.660	105.524	8.063	38398008
55.355	117.909	7.577	204609248
44.916	117.903	7.577	42897628
52.340	121.331	7.761	102347280
55.337	121.325	7.763	78471480
53.522	122.979	7.910	161259584
62.807	122.974	7.910	160436656
59.776	128.724	8.579	188778304
53.497	128.724	8.580	123255880
56.085	130.272	9.480	100506560
59.773	130.259	9.481	46773720
59.085	121.761	9.371	87774800
56.086	121.756	9.373	29889196
53.773	120.652	10.408	69514736
59.066	120.651	10.407	68357680
53.253	115.714	7.549	290799744
53.253	115.714	7.549	290799744
60.021	117.247	9.062	30846238
53.251	117.232	9.064	25982254
56.665	121.352	8.070	220349120
60.031	121.334	8.071	75140832
56.877	120.062	8.770	226114304
56.877	120.062	8.770	226114304
58.378	118.421	7.796	180162080
56.922	118.414	7.798	60207676
57.874	118.411	7.757	318101760
57.856	117.763	7.447	100218008
55.494	119.827	8.379	273326848
65.555	119.824	8.379	78428000
57.411	114.052	8.595	297507328
55.488	114.055	8.595	107076152
60.170	122.399	8.017	427138656
57.312	122.409	8.017	333146624
61.429	111.081	7.945	273048704
60.149	111.075	7.946	82651448
46.251	106.764	7.476	359046624
61.448	106.779	7.475	66204784
53.831	122.003	7.946	470118464
46.232	122.001	7.946	97808624
56.089	117.256	7.496	78668008
53.826	117.247	7.497	73281568
53.705	128.983	8.638	125498864
56.060	128.996	8.639	48562328
59.736	125.736	8.833	153856448
53.715	125.736	8.833	72808848
43.319	115.965	8.941	135362112
59.727	115.960	8.942	58568956
61.490	124.071	9.156	94453256
43.325	124.064	9.156	95559720
52.627	128.765	8.730	88378208
61.489	128.770	8.730	36690800
59.613	120.889	8.668	72442024
52.664	120.906	8.667	68344944
52.512	121.116	8.714	7442841
54.937	125.809	8.354	130817240
59.566	125.822	8.358	20379320
54.921	126.051	8.393	17696806
53.672	126.800	8.290	120035920
54.945	126.789	8.291	80891712
58.003	127.911	8.748	88576736
53.660	127.901	8.748	59988560
58.041	128.067	8.825	14048082
53.466	128.083	8.821	7822063
59.556	113.796	8.300	285322368
57.990	113.789	8.300	110515904
59.739	113.727	8.347	49019624
57.991	113.756	8.348	14138794
62.283	106.836	7.855	108753888
59.560	106.837	7.853	36776256
62.243	106.762	7.744	11760597
62.289	106.729	7.775	16301860
56.814	115.599	8.434	95413240
62.373	115.596	8.434	19399422
56.845	115.803	8.528	20826580
62.381	115.812	8.525	3740613
56.647	120.456	7.759	309287776
56.647	120.456	7.759	309287776
60.325	124.493	8.605	160101808
56.636	124.484	8.605	93611184
52.475	125.450	8.784	117971680
60.341	125.442	8.783	81152288
59.527	120.213	7.749	246826624
60.496	120.203	7.749	97839304
57.781	118.452	7.868	215278560
66.360	116.690	7.985	239407296
57.782	116.695	7.984	91662496
60.857	112.890	7.415	347853248
66.367	112.894	7.416	95447416
56.243	119.258	7.485	299205504
60.866	119.260	7.486	76967528
59.467	120.953	7.140	496730912
56.236	120.948	7.139	90532400
61.769	121.233	7.297	418576896
53.760	121.232	7.296	86911720
63.935	127.759	7.921	209145328
61.787	127.768	7.920	109806264
54.867	128.218	9.219	168186496
63.925	128.212	9.219	91004304
59.297	123.022	9.160	134060024
54.889	123.019	9.160	96824640
51.947	129.348	7.996	217689152
59.298	129.340	7.994	88692544
55.865	121.617	7.851	56668120
51.988	121.622	7.853	28577300
46.655	111.785	9.931	42267360
62.683	111.778	9.932	22606604
62.988	123.609	8.858	59278004
46.616	123.576	8.855	11234429
59.567	118.287	7.840	448157248
59.567	118.287	7.840	448157248
57.827	118.471	8.068	190320704
59.650	122.396	9.102	332593856
57.806	122.386	9.104	107983568
59.255	119.488	7.621	334562976
55.007	117.076	7.313	364747104
59.268	117.068	7.314	94685792
45.113	104.982	7.813	222650784
54.987	104.982	7.814	52153572
64.965	118.728	7.376	431194816
45.109	118.708	7.376	89851040
57.312	122.409	8.017	333146624
64.977	122.416	8.016	152141056
50.863	118.826	7.788	293951008
57.248	118.769	7.786	40534752
57.008	116.556	8.074	167902016
50.853	116.557	8.074	87789624
55.170	129.742	8.935	107369264
57.001	129.736	8.935	76804080
61.830	125.915	8.258	97072456
55.157	125.909	8.257	57398032
47.004	116.592	10.135	32481240
61.823	116.589	10.139	26924946
64.701	126.702	11.188	8129057
47.020	126.639	11.183	4559190
62.307	114.408	9.199	49274524
64.809	114.430	9.201	12522592
56.038	119.973	6.858	193654880
62.302	119.971	6.859	51909376
55.616	116.465	8.461	180961792
55.616	116.465	8.461	180961792
59.149	115.917	7.821	231198144
55.617	115.911	7.821	67208792
51.348	112.872	7.264	331084480
59.147	112.877	7.264	113442448
58.748	111.518	7.962	389541632
65.758	111.521	7.962	134108112
58.112	122.249	8.170	305620224
58.747	122.248	8.170	86445936
63.917	117.801	7.658	337459296
58.114	117.790	7.658	112798064
59.280	118.421	7.008	364754944
63.915	118.425	7.008	106942624
57.624	116.482	6.997	334428416
59.268	116.477	6.997	121557520
56.443	116.080	7.473	353674176
57.622	116.069	7.474	138299072
62.202	110.899	7.142	358497984
56.445	110.898	7.142	141063744
57.573	128.018	7.263	545252608
62.207	128.010	7.263	120880688
57.421	117.491	7.123	71273168
59.022	117.537	7.125	17517100
66.371	118.105	7.865	181979136
64.448	117.896	7.867	85725928
57.354	117.831	7.172	213438688
58.964	117.832	7.171	72765568
59.186	118.230	7.033	228199952
55.666	118.193	7.035	73112160
55.673	118.841	8.011	121713168
60.141	118.839	8.011	44071436
59.174	118.995	7.186	311098464
56.780	118.987	7.187	108997392
64.444	119.253	6.749	260163104
59.167	119.251	6.750	106305568
54.631	119.534	7.988	272499040
58.838	119.523	7.986	43569036
54.247	119.658	7.272	82892248
55.311	119.698	7.275	11951298
61.056	120.969	8.226	269225920
62.739	120.971	8.225	183453440
57.486	126.115	7.818	138759696
63.509	126.127	7.819	72357728
60.298	133.109	9.200	123398192
61.054	133.109	9.201	84780768
60.884	106.208	6.738	33274150
58.806	106.173	6.734	5056747
59.596	120.473	7.070	20669802
61.198	110.077	8.367	13726828
53.438	110.087	8.376	6534240
55.463	119.637	8.290	14547384
62.030	121.320	7.402	19386740
53.435	121.090	7.412	34687476
59.218	117.646	7.883	359127808
59.218	117.646	7.883	359127808
44.631	112.031	6.952	70256632
44.373	117.244	8.914	45833312
59.642	117.902	7.868	256973312
