# Supplementary material for: Robust automated backbone triple resonance NMR assignments of proteins using Bayesian-based simulated annealing
Source: Nat Commun. 2023 Mar 21;14:1556. doi: 10.1038/s41467-023-37219-z (PMC10030768; doi:10.1038/s41467-023-37219-z)
Supplement: Supplementary file 3 — Source Data [file 41467_2023_37219_MOESM3_ESM.zip › SourceData/RunFiles/IL1Ra/peakLists/hncaco.pklist]

CrossPeakTypes	CO_N_H	CO(i-1)_N_H
PositivePeakTypes	CO_N_H	CO(i-1)_N_H
NegativePeakTypes
0.3	0.4	0.03
172.264	116.214	9.006	162753888
175.435	116.205	9.005	66475288
174.861	119.187	8.984	141466464
175.339	119.146	8.984	46833408
173.936	114.666	8.585	93002816
176.511	114.663	8.585	103649984
174.940	122.577	9.899	51773080
174.940	122.577	9.899	51773080
176.135	118.173	9.188	65517788
176.766	118.161	9.189	47753952
172.845	110.177	8.701	166507072
174.363	110.168	8.701	74378760
172.127	109.585	9.113	25590898
174.976	109.629	9.116	16705878
176.031	111.406	9.024	33686972
176.503	111.375	9.022	26818282
176.732	116.970	9.068	44687200
179.198	116.970	9.070	13563254
176.753	117.046	9.015	21798256
171.288	113.923	9.337	36183492
177.181	113.881	9.334	16954326
174.202	111.465	8.266	28260372
176.108	111.461	8.266	81627672
174.913	109.736	7.715	21275872
176.803	109.703	7.713	35925124
169.010	113.234	9.728	41835220
179.108	113.194	9.731	47771632
175.534	116.150	9.751	19127824
177.130	116.141	9.752	14952817
173.549	108.557	7.437	137842656
176.365	108.533	7.438	44515096
178.373	120.202	9.313	150261696
175.545	120.186	9.314	48329904
176.106	125.042	9.609	138881168
175.011	125.022	9.608	84578496
175.707	122.907	7.938	83527616
176.562	122.892	7.936	40724144
173.109	127.074	8.955	196346080
176.257	127.055	8.955	44849152
176.509	123.355	8.744	268101104
175.507	123.340	8.744	105380560
175.009	117.467	7.892	385176256
175.476	117.456	7.892	83030960
175.226	129.943	8.857	31831042
176.932	130.066	8.870	19121112
175.370	129.943	8.905	110423456
176.624	129.912	8.906	40898392
176.173	116.334	7.139	118797888
172.563	116.302	7.138	18454568
176.760	116.049	7.002	187432832
178.753	116.037	7.002	64066624
174.006	116.742	7.566	325420512
172.845	116.715	7.566	74741528
176.045	114.348	7.593	314100864
177.456	114.337	7.593	105193456
174.209	119.244	8.084	167079680
175.160	119.227	8.084	67230360
173.191	121.033	7.871	40678568
175.263	120.991	7.871	118541880
176.927	122.416	10.050	28653340
173.678	122.447	10.048	12528981
176.739	123.325	8.139	129161424
173.110	123.318	8.139	138096096
177.121	120.625	7.528	74988648
174.882	120.634	7.536	61598532
175.924	122.283	7.804	73725776
172.862	122.295	7.802	17221944
175.873	125.593	8.786	149182400
174.780	125.570	8.785	60886632
174.358	127.761	9.501	7052038
176.111	127.784	9.497	4865240
176.476	126.018	8.987	84692744
173.321	126.008	8.987	33124500
176.445	126.097	9.121	34795048
173.240	126.095	9.122	13551342
175.096	122.161	9.745	17649632
173.092	120.426	8.995	62804440
174.862	120.431	8.995	50865208
175.335	121.124	8.982	125575000
175.714	121.131	8.982	80998576
176.926	121.528	9.279	72511136
174.627	121.517	9.279	46150184
174.883	120.848	8.755	19126694
176.471	120.802	8.753	38186828
173.459	126.505	8.193	39193060
175.926	126.506	8.194	14053378
174.240	126.224	8.250	13236306
176.038	126.109	8.246	5139414
173.913	126.027	8.590	180732208
173.664	126.027	8.586	30958200
174.088	124.260	8.124	37249008
176.280	124.275	8.123	25941436
173.905	124.285	8.024	60668800
176.254	124.285	8.029	39558660
174.627	119.754	8.041	125772240
173.065	119.686	8.040	3665734
173.852	118.312	8.083	105798864
175.460	118.334	8.083	15835873
179.302	127.055	7.901	9509644
174.862	127.153	7.900	3687144
180.642	128.895	7.857	10813492
175.306	128.895	7.855	4049100
175.128	117.696	8.795	63186580
173.221	117.677	8.795	56913788
174.789	117.414	8.831	19697754
180.802	128.691	7.812	12272718
173.694	128.419	7.813	1915679
175.433	122.159	9.437	80466128
174.187	122.212	9.442	11672837
172.856	111.356	8.356	29218056
177.032	111.366	8.357	13300494
178.744	128.515	8.107	46619296
174.900	128.515	8.110	5631141
178.747	128.427	8.146	100507936
174.871	128.406	8.143	12467352
174.600	126.886	8.611	74720096
174.205	126.877	8.611	97357064
176.423	125.363	8.037	209892896
173.912	125.356	8.043	101561672
180.694	126.855	7.658	1078518528
174.422	126.842	7.658	268392656
180.857	126.971	7.746	17679512
174.892	127.000	7.743	5650856
181.009	125.580	7.763	25853276
175.118	125.565	7.764	8108898
174.630	113.379	8.787	159826304
174.998	113.369	8.788	62740304
174.184	113.793	8.837	63197764
176.449	113.769	8.837	71564008
180.877	128.342	7.917	13753174
175.219	128.329	7.919	6322074
175.473	123.405	8.338	27363688
176.607	123.368	8.336	26852032
175.640	124.730	8.639	141117824
173.762	125.042	8.660	158232704
174.008	124.728	8.639	151496880
174.602	125.027	8.661	52563016
175.951	125.116	8.554	159981696
175.325	125.110	8.553	116495808
176.527	126.203	8.460	222010848
174.203	126.194	8.459	112938776
174.419	125.625	8.402	172518848
176.140	125.621	8.402	116536128
175.730	126.562	8.770	162410176
176.540	126.585	8.774	41070052
175.106	127.798	8.783	125251912
175.575	127.798	8.784	103238408
176.557	127.218	8.787	77079056
176.931	127.313	8.788	56205252
178.971	116.272	7.979	13639645
175.648	116.242	7.981	6378518
172.715	125.594	9.052	154464128
175.642	125.575	9.052	45195664
176.110	123.835	8.793	177314432
176.761	123.823	8.792	71384688
174.205	121.473	9.365	104500000
175.910	121.267	9.355	22632750
175.131	121.449	9.365	49637600
175.720	121.259	9.356	22688264
173.117	119.167	9.580	70408480
173.549	119.143	9.578	30928448
173.302	119.206	9.649	66098740
170.973	119.184	9.650	24174554
175.324	121.091	9.114	150419744
176.758	120.655	9.081	99584720
172.265	120.640	9.081	69723840
170.971	120.176	8.650	68219456
173.112	120.159	8.648	31479330
176.301	118.692	7.745	160839296
175.543	118.698	7.749	91923136
176.933	119.326	7.060	285796832
176.299	119.316	7.058	45675608
173.221	122.739	6.586	203654816
174.814	116.976	8.428	99478248
175.792	116.971	8.427	85775704
173.456	116.566	8.443	237023840
173.934	116.558	8.444	53465368
174.523	128.281	8.978	67356560
175.338	128.269	8.978	72736576
178.805	123.641	7.859	8925251
174.250	125.794	8.114	25233060
175.685	125.817	8.116	10437426
177.791	122.589	9.311	149475328
174.182	122.533	9.310	13639862
174.201	124.644	8.972	141738672
175.539	124.645	8.974	67589600
176.196	123.932	8.424	323096448
174.776	123.941	8.422	75282208
173.185	123.311	8.452	20989860
175.591	120.679	8.027	236522992
175.343	120.662	8.031	165913000
175.480	120.204	7.950	203841664
178.201	119.636	7.927	169061584
171.731	119.621	7.928	102998128
177.216	120.166	7.572	132694264
176.727	120.111	7.573	44544252
176.767	120.343	7.642	20341140
175.553	117.428	7.670	314075328
177.176	117.421	7.670	81847520
175.508	118.761	7.810	410312096
178.862	118.749	7.810	79844504
173.068	112.995	10.103	9522394
178.740	112.973	10.105	62664424
178.743	113.121	10.156	23292506
172.625	123.276	9.147	110073976
175.581	123.214	9.141	185346960
176.736	123.172	9.137	35394488
173.896	115.563	7.676	147806432
176.172	115.557	7.677	27842044
175.482	116.045	7.624	276504000
174.218	116.034	7.622	38164460
174.963	119.676	8.173	143401456
176.427	119.669	8.172	163190224
175.264	120.442	7.948	485579840
175.598	127.232	8.113	115892320
178.477	127.208	8.113	62529100
171.732	124.345	7.568	234959872
175.108	124.334	7.568	102815920
175.787	123.671	8.510	123950312
172.434	123.642	8.511	28729100
176.799	121.874	8.531	107400120
178.202	121.871	8.530	84015808
172.439	121.470	8.472	72265104
175.373	121.452	8.471	62886792
176.765	121.892	8.183	247356992
175.349	122.598	8.242	146572320
176.307	122.400	8.208	74780224
173.905	122.309	8.203	11450822
174.776	122.325	8.279	83805696
168.884	117.981	7.684	18802556
176.759	117.973	7.683	52590336
176.139	128.480	9.105	215981680
173.762	128.468	9.104	103081216
176.306	122.976	9.065	207366128
173.895	122.959	9.065	73706264
176.283	117.508	8.370	215539632
176.978	117.496	8.369	90533536
178.861	117.204	8.451	171013568
177.793	117.187	8.448	124602168
174.217	106.748	8.093	70698152
176.974	106.744	8.093	74219200
176.972	118.520	7.444	285721600
176.286	118.511	7.443	80286184
176.446	119.244	8.529	234194288
174.631	119.233	8.530	54497280
174.929	119.774	8.522	94579456
176.136	119.768	8.523	34293056
175.036	119.818	8.477	45436252
175.714	119.673	8.476	14442575
172.572	118.496	8.385	94480704
176.851	118.452	8.385	40286208
176.415	120.454	7.651	111569776
177.550	120.631	7.754	90492408
177.641	120.672	7.792	203154448
174.969	120.702	7.591	99440960
177.126	120.821	7.591	57607700
177.174	116.022	7.346	299597888
176.048	116.008	7.347	105856240
173.699	116.518	7.339	47031860
173.302	116.505	7.339	24448638
179.105	118.448	7.137	166335872
172.718	118.437	7.136	70139728
176.189	109.269	6.654	147103808
178.374	109.276	6.654	72453344
174.720	116.082	8.097	175240576
175.626	116.060	8.095	46038228
177.181	117.033	8.269	60192032
172.621	117.022	8.269	31845188
174.180	109.779	9.239	42624920
175.732	109.764	9.240	76590448
173.716	122.990	9.605	19811140
177.535	122.922	9.596	23194560
173.618	123.258	9.556	59132584
175.335	122.950	9.602	59830640
176.532	122.942	9.602	62560228
176.624	121.639	10.043	69114648
173.617	121.657	10.044	35088684
176.262	119.611	8.861	90328144
174.519	119.623	8.862	29739662
176.883	110.515	8.298	58081428
172.143	110.544	8.300	8430044
175.159	126.637	7.278	84484256
171.286	126.645	7.280	12427017
173.286	111.930	8.768	43713832
173.316	111.904	8.716	18948908
174.123	111.625	8.793	58831776
176.046	111.627	8.791	71919944
177.242	119.939	6.584	26705216
176.410	119.918	6.508	18135512
177.131	119.939	6.510	74275472
176.475	119.923	6.579	6873031
176.502	117.376	9.587	17742880
176.882	117.397	9.588	10981460
172.560	107.363	8.093	26863160
176.026	107.368	8.087	8941556
175.126	121.190	8.332	10719480
175.609	127.047	9.703	36833988
