# Supplementary material for: Robust automated backbone triple resonance NMR assignments of proteins using Bayesian-based simulated annealing
Source: Nat Commun. 2023 Mar 21;14:1556. doi: 10.1038/s41467-023-37219-z (PMC10030768; doi:10.1038/s41467-023-37219-z)
Supplement: Supplementary file 3 — Source Data [file 41467_2023_37219_MOESM3_ESM.zip › SourceData/RunFiles/IL1Ra/peakLists/cbcaconh.pklist]

CrossPeakTypes	CA(i-1)_N_H	CB(i-1)_N_H
PositivePeakTypes	CA(i-1)_N_H	CB(i-1)_N_H
NegativePeakTypes
0.3	0.4	0.03
59.679	111.371	9.025	19735889920
33.836	123.273	8.445	894630887424
47.257	115.478	8.790	56107225088
62.596	128.855	7.906	53055600000
32.351	128.955	7.898	22932076544
59.874	116.982	9.008	95854387200
55.121	109.951	8.387	56061284352
19.615	115.594	8.773	20976986112
63.447	119.435	7.722	77526876160
53.596	116.214	9.008	533626683392
38.991	116.209	9.008	763945811968
56.716	119.118	8.987	530134794240
43.688	119.121	8.987	575671435264
53.156	114.608	8.592	717214646272
20.290	114.607	8.592	1123732553728
56.426	122.619	9.908	232795865088
40.559	122.612	9.909	331334090752
50.523	118.132	9.194	680728461312
22.271	118.133	9.194	1143205527552
54.766	110.175	8.705	532683915264
37.055	110.175	8.705	1724689416192
53.823	109.530	9.115	591156609024
45.653	109.534	9.115	601135316992
55.753	111.323	9.022	195360342016
26.615	111.316	9.022	416077479936
60.034	116.936	9.071	198117949440
32.006	116.942	9.071	197368528896
32.022	116.984	9.013	84129628160
53.250	113.884	9.344	387409838080
48.035	113.884	9.344	302378582016
62.832	111.401	8.275	720849666048
30.877	111.409	8.275	301826441216
64.451	109.680	7.725	568996921344
37.883	109.695	7.725	232128397312
48.949	113.167	9.733	805581946880
21.590	113.167	9.733	1464212914176
54.509	116.122	9.747	77185728512
42.453	116.116	9.750	63329263616
63.724	108.577	7.443	992998588416
32.885	108.579	7.443	897273167872
56.770	120.170	9.325	723036012544
32.109	120.172	9.325	518615924736
53.764	124.986	9.614	761872121856
35.851	124.984	9.614	584750989312
54.815	122.907	7.943	235382226944
29.364	122.918	7.942	179713785856
53.469	127.093	8.958	586546937856
43.675	127.091	8.958	604155150336
56.121	123.341	8.748	1313574486016
30.452	123.343	8.748	1103334866944
63.085	117.451	7.899	1763509403648
32.414	117.451	7.899	908267225088
59.649	130.051	8.874	130929991680
39.296	130.056	8.876	58870652928
61.000	129.912	8.910	400921133056
39.888	129.907	8.910	215351115776
45.953	116.302	7.144	1178030571520
53.606	116.000	7.007	1155060727808
19.023	116.003	7.007	1434895646720
54.701	116.736	7.571	1200246095872
37.891	116.737	7.571	3322784514048
64.249	114.314	7.600	1954744893440
31.883	114.313	7.600	1719793221632
51.085	119.218	8.086	535610327040
35.391	119.219	8.086	1139247153152
55.890	120.984	7.877	854232924160
31.847	120.986	7.876	889447383040
57.226	122.429	10.059	168039694336
43.493	122.428	10.059	186392166400
54.226	123.310	8.142	1109784788992
32.139	123.309	8.142	829936828416
53.453	120.488	7.535	158891999232
39.108	120.495	7.535	329276620800
39.108	120.495	7.535	329276620800
53.275	120.607	7.409	642676621312
39.335	120.609	7.408	1203275038720
55.732	122.239	7.815	263353565184
28.964	122.246	7.814	381007822848
47.264	125.547	8.790	2670745616384
55.374	127.846	9.507	82547392512
33.199	127.826	9.508	86477045760
56.253	126.017	8.989	425836019712
42.444	125.998	8.989	479633506304
56.333	126.115	9.124	154025312256
42.614	126.107	9.125	195890528256
56.313	122.147	9.745	82966200320
40.476	122.149	9.747	105573515264
54.716	120.384	8.995	510612930560
33.075	120.392	8.995	443381055488
55.860	121.117	8.985	558830649344
33.166	121.120	8.985	444764487680
56.592	121.508	9.291	198897156096
28.327	121.506	9.290	240000434176
53.330	120.851	8.761	491437490176
31.922	120.849	8.761	330756653056
61.113	126.503	8.198	157311811584
38.907	126.495	8.199	74091757568
60.991	126.287	8.260	111366660096
38.943	126.273	8.259	52036845568
54.156	126.033	8.595	525436780544
47.930	126.032	8.595	625112186880
60.284	124.250	8.126	211434848256
35.434	124.227	8.126	76681322496
60.299	124.558	8.028	536696913920
35.683	124.567	8.028	171883692032
44.641	119.743	8.041	1148824715264
62.887	118.282	8.086	467938181120
40.012	118.291	8.086	206837350400
62.809	127.094	7.907	134423683072
32.396	127.153	7.906	63137804288
62.450	128.892	7.862	74224820224
32.352	128.845	7.866	34445135872
55.607	117.659	8.799	536755306496
35.426	117.662	8.799	557243498496
56.211	117.439	8.834	268815368192
63.428	117.409	8.835	721393156096
57.313	128.875	7.818	35149221888
69.882	128.648	7.821	104391229440
60.136	122.161	9.451	303891742720
71.493	122.152	9.451	338654560256
66.578	111.325	8.367	237613400064
31.047	111.321	8.367	153296142336
58.588	128.495	8.106	185243058176
62.500	128.504	8.106	239340175360
58.668	128.427	8.150	340735295488
62.455	128.429	8.150	430130135040
58.312	126.857	8.615	435376390144
37.776	126.860	8.615	445017620480
60.562	125.354	8.039	1078559244288
34.778	125.360	8.040	603541864448
54.150	126.808	7.665	3227249016832
42.434	126.807	7.665	5883932180480
54.409	127.004	7.753	72784199680
41.813	126.991	7.753	117006131200
54.571	125.583	7.772	148027375616
41.140	125.585	7.772	262233931776
53.046	113.355	8.793	548800266240
38.705	113.351	8.793	1156140367872
57.828	113.769	8.843	775395213312
32.319	113.767	8.843	537323634688
56.569	128.332	7.925	91667513344
32.959	128.319	7.924	80843669504
62.517	123.366	8.347	164132962304
31.651	123.371	8.347	143404531712
53.982	124.731	8.644	960932872192
31.797	124.734	8.644	1114044497920
55.895	124.992	8.663	568719704064
42.197	124.994	8.663	807938228224
57.170	125.098	8.559	839445053440
38.710	125.097	8.559	969172123648
54.693	126.241	8.468	1051997896704
33.326	126.239	8.468	806806159360
58.185	125.600	8.412	975402369024
29.181	125.600	8.412	818728927232
56.764	126.570	8.774	590257848320
44.343	126.572	8.774	476510879744
55.053	127.797	8.788	779266621440
33.498	127.799	8.788	568807981056
57.444	127.287	8.788	458694295552
30.193	127.300	8.787	345814663168
56.281	118.610	8.888	174895480832
63.298	118.602	8.888	553506242560
56.576	116.257	7.986	111618416640
30.432	116.277	7.985	110643683328
54.776	125.572	9.054	711044890624
42.555	125.570	9.053	817036066816
53.772	123.815	8.797	868009967616
43.894	123.820	8.797	895688638464
56.210	124.292	8.824	500455407616
41.971	124.296	8.824	480520863744
56.239	124.396	8.879	213447163904
41.956	124.392	8.879	198566592512
54.858	125.862	7.973	128495173632
41.053	125.867	7.973	275111903232
56.325	121.449	9.378	528221110272
42.273	121.453	9.377	481683144704
51.540	121.293	9.367	235777867776
21.865	121.286	9.367	378493960192
59.904	119.123	9.585	563815907328
72.580	119.121	9.585	466219171840
57.271	119.186	9.651	481190150144
67.197	119.184	9.651	635001503744
45.622	121.096	9.116	2121637953536
56.279	120.652	9.083	786895142912
41.073	120.660	9.083	829304733696
62.366	120.161	8.649	727711350784
72.741	120.162	8.649	500688977920
54.003	119.669	8.302	1119987564544
42.329	119.670	8.302	981787541504
54.534	118.634	7.754	932489461760
37.838	118.634	7.754	2012453273600
55.040	119.338	7.064	1003869634560
41.982	119.338	7.064	801917763584
60.259	122.717	6.591	701130604544
69.795	122.716	6.591	563183419392
53.669	116.976	8.438	929354481664
43.726	116.975	8.438	1100517343232
56.336	116.565	8.453	552805728256
38.681	116.569	8.453	1199377612800
57.359	128.276	8.979	484971872256
37.956	128.282	8.980	266160734208
63.273	123.584	7.868	110048862208
31.848	123.577	7.867	88348065792
61.542	123.365	7.890	189717528576
70.027	123.383	7.891	197992398848
62.507	125.827	8.116	151787618304
32.356	125.828	8.118	57443065856
58.015	122.633	9.320	395266031616
70.645	122.630	9.321	473259212800
55.390	124.643	8.981	544879706112
35.144	124.648	8.980	397303840768
59.977	123.992	8.433	1093816614912
40.767	123.990	8.433	516798775296
54.357	123.273	8.445	844127141888
43.426	123.281	8.447	84343447552
56.342	120.652	8.029	2234545602560
33.407	120.651	8.029	1976441765888
56.338	120.150	7.952	1180387377152
33.478	120.160	7.952	1069194412032
60.207	119.617	7.932	777881452544
34.873	119.618	7.931	422986219520
58.410	120.112	7.577	625311612928
27.919	120.114	7.576	524048302080
65.125	117.416	7.677	1382252019712
31.009	117.417	7.677	632106975232
57.278	118.745	7.819	1734513000448
31.591	118.743	7.818	1169275092992
64.307	112.995	10.111	461836222464
31.316	112.993	10.111	384380305408
64.321	113.121	10.163	178350358528
31.324	113.118	10.164	147208044544
64.284	123.256	9.150	992666124288
31.215	123.254	9.150	407296147456
53.663	123.155	9.139	550785187840
43.488	123.165	9.141	677834391552
57.170	115.538	7.684	273295540224
32.963	115.559	7.683	186002833408
45.818	116.012	7.631	2674964037632
54.505	119.665	8.177	1035737300992
33.553	119.664	8.177	1228888473600
54.673	120.409	7.952	1961985179648
41.130	120.412	7.952	3895346593792
63.024	127.204	8.115	824653774848
31.976	127.203	8.115	656768303104
51.792	124.404	7.573	970961649664
16.725	124.403	7.573	2088264269824
62.826	123.253	8.459	687307751424
69.403	123.254	8.459	595799310336
58.728	123.731	8.504	686515879936
43.437	123.726	8.504	312918441984
51.555	121.809	8.539	348945678336
38.446	121.805	8.539	833031307264
55.578	121.426	8.479	438841868288
31.773	121.434	8.479	470382673920
51.305	122.405	8.211	489885597696
24.126	122.389	8.211	763060617216
55.895	121.859	8.188	921147736064
29.347	121.862	8.187	1819172798464
58.433	122.663	8.253	1166407499776
64.309	122.664	8.253	2534169378816
58.381	122.246	8.206	691823902720
64.279	122.248	8.206	1391330197504
62.901	122.282	8.288	695887659008
32.457	122.292	8.288	601101565952
52.649	118.021	7.696	826938884096
19.862	118.022	7.695	989077110784
54.425	128.502	9.107	1022405378048
32.937	128.502	9.107	720063627264
54.428	123.024	9.066	794261782528
37.637	123.021	9.066	636765470720
64.448	117.505	8.380	1469402972160
31.720	117.505	8.380	802121908224
50.577	117.211	8.459	969892954112
19.642	117.214	8.459	1434651328512
19.642	117.214	8.459	1434651328512
57.151	106.801	8.096	1648168665088
30.352	106.801	8.096	1568422625280
54.730	118.552	7.449	1149487546368
40.838	118.552	7.449	2114661122048
58.123	119.238	8.537	675518676992
25.578	119.236	8.537	831909396480
55.127	119.807	8.530	464463200256
44.183	119.822	8.530	409344311296
54.584	119.670	8.486	227322019840
44.775	119.676	8.489	181809020928
63.309	118.522	8.395	733441753088
33.462	118.527	8.395	500275937280
63.698	120.409	7.663	743366590464
68.512	120.410	7.663	683902631936
57.887	120.616	7.765	247873748992
40.237	120.621	7.765	265250029568
58.112	120.688	7.801	566162817024
40.335	120.679	7.801	648587640832
58.052	120.738	7.596	452424597504
27.693	120.729	7.597	309323563008
55.089	121.085	7.567	551103496192
40.452	121.075	7.567	807681064960
53.695	115.970	7.353	1002621894656
38.032	115.969	7.353	1939696648192
55.792	116.484	7.348	481813069824
67.540	116.484	7.348	700066103296
59.792	118.488	7.141	700739944448
34.908	118.482	7.140	353108623360
53.079	109.260	6.661	446664146944
42.069	109.261	6.661	880170434560
58.017	116.065	8.100	1129520300032
29.064	116.067	8.100	845778386944
56.711	117.051	8.281	627535118336
65.846	117.055	8.281	1125517099008
51.118	109.773	9.247	780147097600
25.571	109.772	9.247	960920944640
51.687	122.966	9.607	671963938816
19.717	122.927	9.605	380640002048
51.803	123.122	9.570	516112121856
21.083	122.992	9.608	747364286464
56.933	121.673	10.051	376528535552
43.255	121.676	10.051	385638039552
53.516	119.530	8.860	331524243456
43.699	119.529	8.861	473798737920
43.622	119.982	8.884	218689667072
44.916	110.505	8.305	620293914624
60.298	126.690	7.279	413482319872
70.041	126.689	7.280	344397643776
55.826	111.921	8.773	498933530624
43.589	111.925	8.773	419332718592
55.858	111.883	8.714	201999024128
43.538	111.892	8.714	160817610752
54.354	111.657	8.796	1172030488576
31.940	111.660	8.796	1011719274496
62.496	124.411	7.802	58152583168
54.609	119.940	6.513	315977334784
41.350	119.941	6.513	512473858048
54.609	119.940	6.594	81146937344
41.329	119.941	6.589	136754331648
59.935	117.410	9.591	69834653696
46.615	107.353	8.090	502440427520
54.008	124.880	8.304	18706804736
38.988	124.867	8.312	44928163840
42.047	129.399	7.904	47765323776
55.242	129.396	7.905	55143055360
56.592	115.935	7.950	145096081408
30.384	115.956	7.949	113100144640
54.680	120.996	8.217	49392869376
42.020	120.949	8.217	46882934784
56.368	121.253	8.341	104396554240
30.203	121.254	8.341	95252029440
56.908	127.097	9.685	23617216512
65.027	127.087	9.696	61251284992
