# Supplementary material for: Robust automated backbone triple resonance NMR assignments of proteins using Bayesian-based simulated annealing
Source: Nat Commun. 2023 Mar 21;14:1556. doi: 10.1038/s41467-023-37219-z (PMC10030768; doi:10.1038/s41467-023-37219-z)
Supplement: Supplementary file 3 — Source Data [file 41467_2023_37219_MOESM3_ESM.zip › SourceData/RunFiles/IL1Ra/peakLists/hsqc.pklist]

CrossPeakTypes	N_H
PositivePeakTypes	N_H
NegativePeakTypes
0.2	0.02
122.901	7.866	3753000000
128.506	8.041	1626188032
112.588	8.072	54322500000
120.482	8.871	2188161536
115.932	9.593	1469309824
128.855	7.901	1859638144
126.006	8.900	3251659776
119.909	6.450	4639509504
114.076	6.682	1232437760
114.012	6.820	90003251200
111.866	7.111	119178452992
113.501	7.193	11640281088
117.484	7.448	1775475328
118.615	7.342	2150583808
125.149	8.223	1577549824
124.767	8.263	1823124224
121.633	9.185	1592817792
109.995	8.383	2047160000
118.389	8.238	2820920000
130.163	9.464	2197690000
118.021	8.258	3627510000
111.622	7.057	32127400000
114.010	7.192	102396000000
110.788	7.220	156059000000
119.538	7.722	2481980000
126.229	8.369	2291850000
125.660	8.300	3470940000
130.818	5.661	4104304640
130.152	8.664	1460510000
129.858	10.069	11514500000
125.953	6.943	1920740000
125.671	6.703	3070990000
115.580	8.770	2046630000
109.611	6.906	19622400000
113.259	6.691	62047100000
110.788	6.454	118758000000
109.606	6.469	26664000000
129.974	9.567	87944900000
112.189	7.567	58432400000
113.859	8.131	26519500000
113.583	8.448	33711000000
119.253	7.172	2618180000
129.131	9.916	56573400000
116.221	9.008	79677800000
119.136	8.986	71359400000
114.626	8.592	53423700000
122.623	9.906	22091100000
118.153	9.195	63942200000
110.176	8.706	65804600000
109.558	9.117	63478700000
111.333	9.023	30050900000
116.956	9.074	9387980000
117.046	9.005	4436730000
113.914	9.341	46229200000
111.423	8.273	75737800000
109.682	7.719	48759200000
113.190	9.734	66690600000
113.253	9.662	3681140000
116.163	9.762	4731840000
108.602	7.442	85571200000
120.191	9.322	70851900000
125.022	9.615	69617300000
125.025	9.554	2537640000
122.951	7.941	31945200000
127.096	8.956	90466300000
123.355	8.748	91450500000
117.469	7.897	133224000000
130.034	8.877	23736800000
129.941	8.907	55699900000
116.322	7.142	63460700000
116.014	7.006	79138500000
116.748	7.571	134899000000
114.336	7.599	122431000000
119.228	8.087	76444600000
120.995	7.875	59173400000
122.447	10.059	16305500000
123.324	8.142	120897000000
120.625	7.542	30230400000
120.630	7.406	43310000000
122.272	7.811	24876400000
125.559	8.789	50724300000
127.853	9.503	2121050000
126.021	8.988	41895600000
126.122	9.126	15690300000
122.161	9.750	7564460000
120.401	8.996	50693400000
121.153	8.983	73933900000
121.522	9.289	40415600000
120.863	8.760	42381400000
126.541	8.198	7232320000
126.299	8.259	4319180000
126.040	8.597	80243600000
124.285	8.126	22325800000
124.588	8.028	54520200000
119.767	8.042	46357500000
118.294	8.086	38680000000
127.124	7.908	4012330000
128.928	7.862	2905070000
117.677	8.797	53582900000
117.417	8.828	6801394688
128.678	7.816	4345310000
122.170	9.449	27204600000
111.336	8.365	12233000000
128.515	8.106	24289200000
128.447	8.149	51992700000
126.871	8.618	59267100000
125.376	8.041	127278000000
126.839	7.665	275936000000
127.002	7.751	4542260000
125.604	7.770	5737360000
113.371	8.791	67831800000
113.773	8.839	66524000000
128.384	7.923	3180960000
123.379	8.342	18228500000
124.775	8.646	125162000000
124.998	8.665	83209560064
125.103	8.561	87354100000
126.252	8.467	98578800000
125.628	8.408	71735900000
126.601	8.771	69069100000
127.801	8.787	58416100000
127.315	8.787	41452900000
118.629	8.883	5263690000
116.265	7.987	3195110000
125.581	9.055	75989100000
123.837	8.795	92543000000
124.332	8.820	50563400000
124.416	8.876	20862300000
125.910	7.974	5495940000
121.427	9.370	61971500000
121.430	9.357	37003378688
119.150	9.585	54852000000
119.187	9.653	38894800000
121.120	9.119	76922200000
120.677	9.084	78458800000
120.185	8.651	56382000000
119.660	8.299	143792000000
118.667	7.751	114217000000
119.365	7.062	107347000000
122.748	6.590	90115000000
117.055	8.439	80976600000
116.601	8.451	57568400000
128.285	8.978	68600400000
123.592	7.868	3172480000
123.328	7.892	4652304896
125.854	8.118	4545600000
122.643	9.319	59833400000
124.657	8.981	45356400000
124.007	8.431	106736000000
123.279	8.449	167335215104
120.679	8.030	110341000000
120.204	7.949	96793444352
119.625	7.931	85535300000
120.111	7.577	49960200000
120.429	7.659	79620825088
117.431	7.676	105706233856
118.750	7.816	151990000000
113.015	10.112	33640800000
113.103	10.166	13629900000
123.253	9.150	149245000000
123.256	9.138	104319320064
115.564	7.683	27928066048
116.030	7.631	116559000000
119.677	8.176	128291000000
120.417	7.952	184983000000
127.222	8.115	78336500000
124.424	7.573	104551000000
123.279	8.449	167335000000
123.719	8.510	94858000000
121.830	8.539	61602300000
121.445	8.478	52817400000
122.379	8.208	74767800000
121.880	8.186	97060500000
122.622	8.249	53432800000
122.415	8.202	61148872704
122.325	8.284	68765800000
118.031	7.694	56863400000
128.522	9.109	98584500000
123.038	9.068	95802100000
117.534	8.377	82163600000
117.219	8.457	103116000000
106.825	8.096	87779500000
118.557	7.447	109077000000
119.251	8.537	69399400000
119.818	8.529	52946900000
119.678	8.487	24941400000
118.537	8.392	26637200000
120.429	7.659	79620800000
120.651	7.763	36960400000
120.722	7.798	72320400000
120.789	7.596	60980100000
121.096	7.567	66734000000
115.985	7.350	153241000000
116.501	7.345	48913900000
118.497	7.139	87292000000
109.272	6.659	81429700000
116.083	8.100	63848600000
117.088	8.278	71838700000
109.796	9.247	76295200000
122.982	9.608	57217200000
123.244	9.562	40403200000
121.683	10.051	42431800000
119.544	8.857	41223400000
119.893	8.881	17896269824
110.523	8.300	42265200000
126.697	7.275	31708700000
111.903	8.774	55827700000
111.902	8.716	24166100000
111.704	8.793	44060100000
124.458	7.801	1869224832
119.966	6.510	31475100000
119.968	6.584	10123900000
117.388	9.594	12147600000
107.375	8.091	19175900000
124.880	8.311	3092040000
129.395	7.903	3856280000
115.991	7.948	3907030000
120.959	8.216	4855390000
121.283	8.339	3066620000
127.095	9.704	3817100000
