# Supplementary material for: Robust automated backbone triple resonance NMR assignments of proteins using Bayesian-based simulated annealing
Source: Nat Commun. 2023 Mar 21;14:1556. doi: 10.1038/s41467-023-37219-z (PMC10030768; doi:10.1038/s41467-023-37219-z)
Supplement: Supplementary file 3 — Source Data [file 41467_2023_37219_MOESM3_ESM.zip › SourceData/RunFiles/IL1Ra/peakLists/hncacb.pklist]

CrossPeakTypes	CA_N_H	CA(i-1)_N_H	CB_N_H	CB(i-1)_N_H
PositivePeakTypes	CA_N_H	CA(i-1)_N_H
NegativePeakTypes	CB_N_H	CB(i-1)_N_H
0.3	0.4	0.03
31.998	111.672	8.799	-343629791232
70.819	119.475	7.724	-54851338240
55.051	120.999	8.220	68689596416
56.341	121.136	8.340	23496433664
58.340	116.989	9.021	68257574912
63.306	119.509	7.724	62600257536
56.241	116.236	9.010	1032363311104
41.090	116.233	9.011	-832629047296
53.505	116.219	9.010	266275766272
39.032	116.214	9.010	-288447987712
54.663	119.160	8.990	772540071936
33.142	119.162	8.990	-665511133184
56.667	119.122	8.990	353232093184
43.791	119.120	8.990	-260548165632
56.312	114.644	8.593	409671958528
38.730	114.640	8.594	-616981135360
53.138	114.640	8.594	655819538432
20.421	114.630	8.594	-568423284736
53.813	122.647	9.910	245702574080
45.600	122.643	9.910	-280216043520
56.363	122.631	9.909	165658017792
40.567	122.636	9.910	-186219675648
55.090	118.155	9.197	773604638720
44.175	118.150	9.197	-715396939776
50.452	118.148	9.196	294790201344
22.326	118.142	9.196	-357188665344
54.663	110.167	8.707	724829995008
37.806	110.166	8.707	-987186855936
54.663	110.167	8.707	724829995008
44.790	109.558	9.117	1382944079872
53.795	109.542	9.116	281688670208
46.536	111.317	9.025	778649206784
55.941	111.286	9.021	52568805376
26.715	111.308	9.023	-73235415040
58.422	116.974	9.072	167144849408
28.033	116.954	9.072	-158527356928
59.704	116.983	9.074	64874455040
32.146	116.939	9.073	-30122848256
28.106	117.046	9.002	-59029811200
60.260	113.905	9.347	486448594944
69.938	113.895	9.347	-546514337792
53.222	113.867	9.348	194809692160
48.044	113.877	9.347	-192896827392
60.226	111.428	8.278	547799662592
69.567	111.419	8.278	-863625347072
62.724	111.386	8.278	447139807232
31.054	111.406	8.277	-402171428864
63.803	109.728	7.728	541922426880
68.400	109.721	7.727	-753147117568
37.972	109.712	7.727	-119843250176
45.591	113.172	9.735	2280013692928
48.826	113.156	9.735	368816062464
21.678	113.159	9.734	-340242989056
45.643	113.264	9.662	125336608768
57.001	116.189	9.756	35738451968
64.986	116.118	9.760	-56737173504
54.571	116.109	9.748	18473951232
42.520	116.151	9.751	-33230200832
59.890	108.595	7.445	1727756763136
72.419	108.597	7.445	-1919277334528
63.737	108.581	7.445	242059132928
32.943	108.612	7.446	-225344487424
53.023	120.198	9.328	863656869888
42.067	120.195	9.328	-1235864780800
56.745	120.177	9.328	254651678720
32.211	120.180	9.327	-268329828352
62.720	125.016	9.616	737473003520
31.030	125.013	9.616	-656938303488
53.724	124.995	9.616	498931367936
35.890	124.990	9.616	-465133469696
55.742	122.946	7.946	312875548672
33.236	122.930	7.944	-206033960960
29.416	122.923	7.940	-95850700800
54.184	127.103	8.961	1188414095360
32.234	127.100	8.961	-994523480064
43.893	127.104	8.963	-242026381312
53.117	123.353	8.750	1802167255040
20.432	123.362	8.750	-1485556678656
56.025	123.350	8.750	548442865664
30.507	123.352	8.750	-614698778624
53.747	117.465	7.901	2665924263936
35.892	117.466	7.901	-2426193051648
62.954	117.456	7.901	437091401728
32.593	117.456	7.900	-352268353536
54.906	130.054	8.877	193203978240
32.284	130.088	8.878	-202235068416
59.670	130.081	8.872	57848848384
39.353	130.035	8.877	-67736801280
55.595	129.923	8.912	632074141696
31.830	129.923	8.912	-691093766144
60.942	129.918	8.911	245454274560
39.960	129.908	8.911	-250846593024
57.162	116.326	7.148	646749093888
33.016	116.324	7.148	-672815382528
45.821	116.319	7.148	440957239296
52.685	116.026	7.010	1368483954688
19.889	116.027	7.010	-1264404267008
54.047	116.748	7.574	2332257681408
31.855	116.752	7.574	-2301194403840
37.909	116.742	7.575	-633078546432
53.660	114.333	7.603	1672550416384
38.079	114.335	7.603	-2219129700352
64.069	114.329	7.603	518258458624
31.947	114.334	7.602	-480263634944
52.870	119.245	8.090	882053349376
32.938	119.245	8.089	-1251596435456
51.043	119.228	8.088	236846710784
35.445	119.236	8.089	-539148156928
62.710	121.024	7.880	475923054592
69.292	121.020	7.880	-673049214976
55.852	121.003	7.880	433243357184
31.890	121.005	7.880	-452434493440
59.648	122.459	10.061	134027239424
39.416	122.453	10.059	-136741068800
57.194	122.448	10.060	110349582336
43.506	122.417	10.060	-92832743424
53.851	123.319	8.144	1508823138304
43.487	123.327	8.144	-1085476306944
53.851	123.319	8.144	1508823138304
32.223	123.321	8.145	-729580175360
55.750	120.541	7.538	202237394944
30.952	120.533	7.539	-197301190656
39.045	120.619	7.535	-53840678912
55.736	120.640	7.412	701979099136
31.212	120.637	7.412	-741795037184
53.208	120.627	7.411	179475644416
39.365	120.623	7.412	-252252946432
51.535	122.268	7.816	425256255488
21.973	122.269	7.816	-429491683328
55.754	122.231	7.818	98050793472
28.999	122.245	7.817	-83589472256
54.599	125.579	8.793	1007471427584
41.172	125.581	8.793	-1159468417024
47.214	125.589	8.793	1308674097152
54.806	127.815	9.503	18236420096
37.190	127.871	9.506	-34242772992
55.213	127.859	9.515	25884026880
33.248	127.793	9.512	-19552935936
53.314	126.037	8.992	564345700352
32.009	126.030	8.992	-419812311040
56.222	126.023	8.992	231115227136
42.408	126.024	8.992	-188256878592
53.346	126.112	9.114	171568463872
32.065	126.119	9.128	-147984646144
56.329	126.087	9.125	86124789760
42.586	126.091	9.128	-71812063232
53.745	122.160	9.751	80956047360
45.762	122.188	9.755	-78485643264
56.225	122.142	9.748	45362053120
40.498	122.160	9.747	-61300002816
58.638	120.412	8.999	625043111936
43.570	120.405	8.999	-497274617856
54.657	120.395	8.998	347543896064
33.189	120.415	8.997	-300354011136
57.265	121.152	8.987	722551111680
38.078	121.140	8.987	-662071803904
55.889	121.143	8.987	407394123776
33.273	121.127	8.988	-413307437056
56.233	121.532	9.294	521900916736
41.914	121.539	9.293	-299817500672
28.399	121.537	9.293	-125348749312
58.556	120.878	8.764	412322562048
62.377	120.878	8.764	-574794629120
53.236	120.851	8.762	252592242688
32.000	120.835	8.763	-203342544896
54.061	126.556	8.200	149660549120
29.861	126.530	8.200	-191462817792
60.998	126.572	8.200	38097555456
38.846	126.533	8.200	-30313259008
54.178	126.276	8.262	108210765824
29.931	126.310	8.260	-122413088768
60.922	126.332	8.260	17775505408
38.722	126.351	8.281	-20353181696
60.520	126.035	8.598	656732192768
34.866	126.041	8.598	-709263491072
54.143	126.034	8.598	287400460288
47.861	126.030	8.598	-345009291264
58.909	124.283	8.128	212390641664
35.598	124.269	8.129	-305135484928
60.153	124.275	8.127	111261540352
35.598	124.269	8.129	-305135484928
58.987	124.611	8.029	488973697024
35.783	124.613	8.029	-759892082688
60.087	124.624	8.030	287908462592
35.783	124.613	8.029	-759892082688
56.556	119.782	8.044	339279183872
28.398	119.765	8.045	-394063183872
44.543	119.751	8.045	233658580992
54.467	118.314	8.090	592896262144
29.835	118.303	8.089	-641720188928
62.850	118.303	8.090	93174751232
39.764	118.253	8.092	-33890459648
54.608	127.074	7.910	84804616192
40.514	127.095	7.911	-87608729600
62.735	127.107	7.909	31045189632
32.627	127.094	7.906	-31154866176
57.164	128.887	7.863	58831507456
33.933	128.907	7.864	-57815752704
62.572	128.916	7.868	26121574400
32.230	129.044	7.871	-21758545920
56.138	117.689	8.803	887072423936
42.291	117.685	8.802	-472721096704
35.490	117.665	8.802	-423971618816
47.216	117.423	8.839	384013271040
63.392	117.417	8.837	-85766209536
57.332	128.680	7.822	122293936128
31.426	128.677	7.822	-112169435136
57.332	128.680	7.822	122293936128
69.717	128.701	7.822	-28776613888
53.551	122.171	9.453	341863497728
38.991	122.174	9.452	-393624911872
60.040	122.156	9.454	109430931456
71.441	122.171	9.452	-157144776704
55.740	111.307	8.369	151149969408
29.078	111.320	8.372	-175230255104
66.499	111.313	8.371	75042914304
31.197	111.346	8.370	-92089917440
53.543	128.543	8.108	257903804416
19.148	128.552	8.108	-221303603200
58.443	128.544	8.107	96256802816
62.442	128.537	8.108	-133329625088
53.513	128.477	8.151	501832876032
19.116	128.476	8.152	-491166334976
58.546	128.465	8.153	201519431680
62.385	128.471	8.152	-352903200768
55.850	126.877	8.618	440641257472
42.199	126.875	8.618	-484010196992
58.319	126.887	8.619	500821655552
37.808	126.878	8.618	-493157777408
54.479	125.381	8.041	1028176740352
33.680	125.379	8.041	-1108264091648
60.488	125.369	8.042	547464970240
57.776	126.821	7.669	5386656022528
31.580	126.825	7.669	-4767669551104
54.137	126.843	7.668	1916252717056
42.417	126.843	7.668	-2235144863744
57.855	126.914	7.755	162126544896
31.476	126.930	7.755	-174294269952
54.373	126.888	7.755	68342681600
41.979	126.932	7.754	-78456602624
57.862	125.626	7.774	125085851648
31.330	125.646	7.773	-121254551552
54.594	125.638	7.772	47359549440
41.198	125.636	7.773	-50988072960
58.104	113.377	8.796	629892055040
25.688	113.370	8.796	-1090751430656
52.982	113.357	8.796	193497579520
38.748	113.366	8.796	-364848480256
60.008	113.790	8.846	865680818176
71.417	113.792	8.846	-1099757518848
57.802	113.759	8.846	377472712704
32.372	113.782	8.846	-411342733312
57.259	128.369	7.926	66395025408
31.451	128.406	7.926	-56275423232
33.028	128.348	7.926	-28530829312
40.078	123.371	8.351	-88273911808
62.664	123.388	8.351	211183550464
31.748	123.378	8.349	-75893145600
54.487	124.806	8.646	1450663215104
42.543	124.785	8.646	-1181888937984
54.487	124.806	8.646	1450663215104
31.855	124.762	8.645	-819567001600
32.943	125.023	8.666	-722423382016
53.978	125.107	8.562	1059827220480
42.344	125.113	8.562	-1097686253568
57.131	125.107	8.562	582067617792
38.710	125.096	8.562	-551934558208
51.613	126.260	8.471	1280673972224
21.158	126.262	8.471	-1375112134656
54.639	126.240	8.471	706886238208
33.354	126.241	8.471	-609274888192
54.133	125.640	8.415	904891465728
42.439	125.636	8.415	-1139282280448
58.177	125.621	8.414	512815759360
29.237	125.641	8.415	-488435089408
51.089	126.635	8.777	912985620480
25.689	126.636	8.777	-969000615936
56.735	126.614	8.777	380582592512
44.338	126.604	8.777	-312639619072
51.719	127.824	8.790	711609614336
16.773	127.819	8.790	-857017090048
55.016	127.779	8.791	597370732544
33.558	127.803	8.791	-556037177344
55.016	127.779	8.791	597370732544
57.358	127.282	8.792	229974835200
29.655	127.314	8.792	-359654916096
44.797	118.616	8.891	275817234432
56.326	118.598	8.892	47015350272
63.278	118.641	8.891	-56341766144
46.089	116.275	7.987	291455336448
56.148	116.281	7.985	28727943168
30.587	116.299	7.986	-25802061824
59.790	125.612	9.056	995805626368
35.033	125.608	9.056	-911674245120
54.725	125.587	9.056	367715483648
42.514	125.593	9.057	-309391261696
55.393	123.859	8.800	877804584960
33.272	123.852	8.800	-1029182849024
53.686	123.826	8.799	615695450112
43.978	123.816	8.800	-604458975232
56.551	124.326	8.826	723397115904
44.284	124.302	8.825	-553416523776
56.551	124.326	8.826	723397115904
41.936	124.318	8.825	-232543600640
56.576	124.416	8.882	366003617792
44.260	124.403	8.882	-262754893824
56.576	124.416	8.882	366003617792
41.954	124.406	8.881	-99985809408
58.296	125.908	7.975	124637282304
30.993	125.894	7.975	-129171103744
55.011	125.929	7.972	46688985088
41.000	125.922	7.975	-57531047936
58.316	121.489	9.381	573762502656
37.813	121.485	9.380	-533029617664
56.272	121.471	9.380	333957005312
42.237	121.469	9.380	-217506349056
54.435	121.304	9.369	278224273408
44.828	121.308	9.370	-240475897856
51.556	121.298	9.369	132372021248
21.950	121.294	9.370	-139680694272
62.349	119.166	9.587	624576036864
72.522	119.153	9.588	-937193766912
59.890	119.126	9.587	239666561024
56.305	119.211	9.654	583178000000
42.469	119.211	9.654	-504319868928
67.026	119.207	9.654	-334750908416
57.127	121.124	9.118	832580091904
38.704	121.122	9.118	-746675961856
45.577	121.109	9.119	1343143280640
53.710	120.686	9.085	970476683264
43.928	120.681	9.085	-859707080704
56.228	120.683	9.085	507084570624
41.109	120.680	9.085	-405074018304
57.257	120.183	8.651	919365484544
67.014	120.186	8.651	-1049505038336
62.334	120.179	8.652	255111315456
72.562	120.167	8.651	-257928970240
54.291	119.695	8.304	3003772043264
31.990	119.693	8.304	-2179784376320
54.291	119.695	8.304	3003772043264
42.336	119.684	8.305	-698292764672
54.827	118.667	7.757	1512428011520
41.980	118.673	7.757	-1212672114688
37.881	118.663	7.757	-553546481664
57.358	119.382	7.067	1515935760384
30.264	119.382	7.067	-1320035024896
54.982	119.363	7.067	305932959744
41.932	119.349	7.067	-225579827200
55.585	122.768	6.595	1162862526464
35.500	122.763	6.594	-1310008147968
60.185	122.747	6.593	159317966848
69.564	122.734	6.595	-217035210752
56.262	116.997	8.441	787577176064
63.224	116.999	8.441	-1367061823488
53.602	117.000	8.441	824490393600
43.741	116.995	8.441	-646426853376
51.909	116.592	8.455	1216317358080
28.356	116.590	8.455	-1293383499776
38.722	116.584	8.455	-240707174400
53.357	128.285	8.982	684418072576
43.710	128.272	8.982	-580369645568
57.294	128.278	8.982	354364227584
38.079	128.282	8.982	-362574807040
57.103	123.644	7.868	44566384640
30.329	123.606	7.869	-79807635456
63.004	123.614	7.872	35113283584
31.678	123.629	7.868	-27407239168
59.964	123.414	7.893	123841617920
64.899	123.395	7.893	-215248011264
59.838	125.851	8.119	94967398400
32.579	125.857	8.119	-149975000000
62.595	125.840	8.117	44592631808
50.499	122.656	9.323	947596754944
19.695	122.658	9.323	-1011602096128
57.936	122.642	9.322	189753556992
70.557	122.663	9.323	-321970274304
54.779	124.681	8.983	781529000000
33.352	124.679	8.984	-642568224768
35.252	124.685	8.983	-240207577088
54.894	124.007	8.435	1797482217472
29.293	124.012	8.435	-1777647222784
59.912	123.999	8.435	419117793280
40.886	124.006	8.435	-499202785280
43.728	123.310	8.446	-764735455232
55.453	120.678	8.032	2110140000000
35.282	120.680	8.032	-1828555194368
33.467	120.677	8.031	-944108666880
51.475	119.646	7.935	767263309824
38.466	119.646	7.935	-1063678246912
60.100	119.644	7.936	450878373888
34.969	119.645	7.935	-467660832768
55.102	120.137	7.580	615221297152
40.447	120.141	7.580	-809327722496
58.464	120.254	7.580	158520901632
28.062	120.160	7.581	-155368538112
40.488	120.254	7.653	-279869718528
58.244	120.254	7.655	65748901888
28.064	120.428	7.653	-82302337024
54.478	117.441	7.679	1535989121024
37.877	117.436	7.680	-2185213378560
65.070	117.422	7.680	391563182080
31.255	117.437	7.678	-419941908480
56.059	118.761	7.821	2509893533696
30.556	118.763	7.821	-2248116535296
44.568	113.006	10.113	521396158464
64.121	112.982	10.113	239539863552
31.393	112.982	10.112	-183133585408
44.542	113.112	10.167	216873140224
64.075	113.090	10.167	97196687360
31.401	113.111	10.165	-71008600064
56.739	123.277	9.153	1220101406720
65.726	123.277	9.153	-1741239615488
64.057	123.268	9.153	253353394176
31.349	123.268	9.152	-361421832192
55.012	123.183	9.143	756746289152
33.579	123.189	9.143	-722651447296
54.413	115.585	7.687	440049860608
37.717	115.585	7.687	-372609187840
32.946	115.624	7.689	-64851918848
62.964	116.038	7.633	1687817289728
32.571	116.041	7.633	-1365092990976
45.730	116.028	7.634	1343215370240
56.188	119.699	8.180	1016122376192
63.365	119.698	8.180	-1720126930944
54.534	119.684	8.180	651485315072
33.643	119.691	8.180	-687969861632
55.817	120.398	7.955	4038500000000
31.891	120.441	7.955	-3369202876416
41.162	120.426	7.955	-736780353536
63.979	127.222	8.117	779867000000
31.491	127.220	8.118	-896283705344
60.109	124.432	7.576	1366747643904
34.974	124.432	7.576	-1307714125824
51.685	124.424	7.576	519813038080
16.774	124.428	7.576	-615175356416
54.244	123.291	8.458	1726792073216
33.911	123.284	8.458	-1691444051968
62.696	123.272	8.463	282396164096
69.294	123.278	8.462	-386960752640
56.809	123.769	8.508	1103149793280
32.181	123.771	8.506	-866571976704
58.570	123.758	8.507	324735074304
64.316	121.850	8.542	518278643712
38.245	121.856	8.541	-776027963392
51.495	121.863	8.540	330093035520
57.208	121.458	8.482	647874674688
64.922	121.462	8.482	-853913042944
55.574	121.443	8.481	229355307008
31.815	121.460	8.482	-320410386432
55.979	122.372	8.212	736325337088
43.616	122.444	8.214	-391492206592
51.283	122.396	8.214	371016040448
24.213	122.395	8.214	-383480791040
50.461	121.896	8.191	1326720876544
22.327	121.894	8.191	-1661987717120
29.423	121.905	8.191	-342522724352
56.260	122.673	8.255	1126433685504
33.454	122.686	8.255	-961585610752
58.426	122.694	8.254	281157271552
64.188	122.692	8.254	-450842689536
33.547	122.251	8.208	-592497672192
58.379	122.266	8.210	154220363776
64.119	122.238	8.208	-257264664576
59.922	122.318	8.291	517541232640
40.883	122.306	8.290	-482064039936
62.786	122.301	8.291	477045751808
32.572	122.300	8.292	-318052466688
49.962	118.049	7.698	323742302208
46.189	118.055	7.699	-623167340544
52.615	118.029	7.699	255178096640
19.977	118.035	7.699	-254968774656
58.187	128.544	9.110	1333184167936
29.242	128.543	9.110	-1220037312512
54.403	128.535	9.109	636848439296
32.976	128.541	9.109	-491101421568
51.271	123.053	9.069	1266082643968
24.202	123.048	9.070	-1362110971904
54.410	123.039	9.070	469349564416
37.717	123.034	9.070	-360465661952
54.673	117.536	8.382	1366703079424
40.894	117.537	8.382	-1522494472192
64.341	117.526	8.381	537992167424
31.791	117.542	8.381	-388964220928
57.205	117.245	8.462	1110420000000
31.696	117.247	8.461	-961128562688
50.501	117.232	8.461	858503643136
19.692	117.235	8.461	-918794403840
45.734	106.834	8.099	3298029993984
57.124	106.838	8.098	516268064768
30.382	106.827	8.099	-476066643968
57.123	118.571	7.452	1797184159744
30.394	118.571	7.452	-2010604240896
54.667	118.556	7.452	468539736064
40.884	118.562	7.452	-647268401152
57.834	119.253	8.540	1354418094080
32.375	119.258	8.540	-1180122480640
25.693	119.250	8.539	-288610156544
56.365	119.833	8.533	508833169408
40.578	119.846	8.533	-539388248064
55.088	119.819	8.533	301461274624
44.229	119.821	8.533	-267191992320
56.219	119.688	8.492	238309654528
40.496	119.684	8.491	-236636487680
54.432	119.689	8.490	213366226944
44.737	119.674	8.495	-108463505408
55.878	118.559	8.397	509619175424
29.428	118.553	8.398	-762483245056
63.188	118.549	8.397	300788514816
33.526	118.543	8.397	-232316878848
54.575	120.433	7.665	820135919616
41.291	120.440	7.666	-884266958848
63.734	120.423	7.669	120220844032
68.387	120.434	7.665	-261213798400
51.805	120.639	7.767	456136818688
19.736	120.631	7.767	-474635108352
57.856	120.621	7.769	47907414016
40.365	120.570	7.766	-65709867008
51.831	120.725	7.804	1146854834176
19.694	120.721	7.803	-1262177484800
58.081	120.705	7.803	144461086720
40.303	120.693	7.802	-169557213184
58.247	120.809	7.597	877431291904
40.357	120.799	7.597	-566887317504
58.247	120.809	7.597	877431291904
27.783	120.749	7.598	-133806088192
58.807	121.098	7.571	976271114240
31.954	121.105	7.571	-845692993536
55.109	121.071	7.570	264291811328
40.420	121.029	7.570	-326997082112
65.069	115.983	7.355	1686068527104
31.207	115.988	7.355	-1436156035072
53.698	116.051	7.356	554804969472
38.067	115.997	7.356	-762360430592
54.139	116.492	7.352	453387321344
47.894	116.515	7.352	-570464534528
55.731	116.520	7.352	317857923072
67.464	116.513	7.352	-414157438976
48.846	118.512	7.144	986143195136
21.688	118.517	7.144	-1257161097216
59.795	118.512	7.144	424316338176
35.028	118.511	7.145	-384880181248
64.238	109.260	6.664	746400972800
31.370	109.257	6.664	-683331682304
53.037	109.230	6.664	418611232768
42.058	109.242	6.664	-588509085696
53.221	116.085	8.102	1244809920512
39.346	116.081	8.102	-1485193216000
57.977	116.083	8.103	291874308096
29.226	116.064	8.102	-390733529088
53.187	117.087	8.283	872946270208
48.049	117.081	8.283	-866884780032
56.723	117.071	8.283	233933553664
65.688	117.066	8.283	-417840136192
57.971	109.800	9.250	553907388416
70.558	109.800	9.249	-876087541760
51.089	109.788	9.250	398739603456
25.688	109.790	9.250	-394642915328
56.765	123.001	9.610	603359019008
43.651	123.011	9.610	-511201214464
51.662	122.987	9.610	353353990144
19.787	122.943	9.608	-111209209856
56.931	123.238	9.567	431619506176
43.245	123.266	9.567	-366205140992
51.760	123.162	9.574	237711900672
19.668	123.242	9.567	-238839513088
21.133	123.003	9.612	-279282155520
60.964	121.713	10.053	371769344000
39.994	121.714	10.053	-385761443840
56.915	121.708	10.053	263371866112
43.402	121.732	10.053	-208080027648
60.207	119.551	8.862	449683030016
35.828	119.543	8.863	-372884078592
53.379	119.536	8.863	228623925248
43.800	119.545	8.864	-232961015808
35.657	119.982	8.884	-166412615680
59.889	110.532	8.308	251065516032
42.222	110.541	8.308	-137899376640
44.788	110.553	8.308	217205325824
51.034	126.725	7.284	297459580928
35.447	126.721	7.283	-565895364608
60.248	126.718	7.283	170448289792
69.952	126.709	7.284	-210106712064
45.041	111.703	8.798	2098793283584
67.459	111.941	8.775	-802202845184
55.765	111.925	8.776	877529202688
43.590	111.904	8.774	-164400758784
45.041	111.703	8.798	2098793283584
67.486	111.901	8.717	-284639002624
55.766	111.899	8.716	308192509952
43.583	111.848	8.715	-77518839808
45.041	111.703	8.798	2098793283584
67.459	111.941	8.775	-802202845184
54.429	111.670	8.799	432141369344
31.998	111.672	8.799	-343629791232
59.909	124.504	7.805	47374065664
65.007	124.479	7.803	-66426875904
62.457	124.500	7.802	15267787776
54.393	119.969	6.517	515631775744
42.416	119.968	6.517	-407347167232
54.393	119.969	6.517	515631775744
42.416	119.968	6.517	-407347167232
54.576	119.969	6.595	154116325376
42.329	119.974	6.596	-105867198464
54.576	119.969	6.595	154116325376
42.329	119.974	6.596	-105867198464
26.343	117.321	9.603	-18675187712
59.916	117.258	9.583	14083141632
46.598	107.373	8.091	227656000000
54.326	124.853	8.313	105034743808
41.375	124.877	8.316	-112530284544
54.326	124.853	8.313	105034743808
38.970	124.907	8.317	-29517811712
58.266	129.462	7.907	51576512512
31.218	129.414	7.908	-52472410112
42.007	129.421	7.901	18586013696
46.096	115.962	7.951	294634979328
55.976	116.123	7.954	88737759232
30.457	116.039	7.952	-24448210944
55.051	120.999	8.220	68689596416
30.336	121.004	8.220	-68520357888
55.051	120.999	8.220	68689596416
41.762	120.979	8.219	-16667264000
54.375	121.221	8.344	59993280512
41.242	121.254	8.343	-85711880192
56.341	121.136	8.340	23496433664
30.139	121.285	8.344	-29463166976
58.005	127.116	9.703	30960009216
29.100	127.109	9.704	-20610521088
56.910	127.021	9.686	12988081152
64.898	127.105	9.719	-10986556416
