# Supplementary material for: Robust automated backbone triple resonance NMR assignments of proteins using Bayesian-based simulated annealing
Source: Nat Commun. 2023 Mar 21;14:1556. doi: 10.1038/s41467-023-37219-z (PMC10030768; doi:10.1038/s41467-023-37219-z)
Supplement: Supplementary file 3 — Source Data [file 41467_2023_37219_MOESM3_ESM.zip › SourceData/RunFiles/IL1Ra/peakLists/hnco.pklist]

CrossPeakTypes	CO(i-1)_N_H
PositivePeakTypes	CO(i-1)_N_H
NegativePeakTypes
0.3	0.4	0.03
173.943	128.231	8.941	19653664
175.430	116.189	9.011	468515072
176.759	118.186	9.192	338592832
176.043	111.653	8.796	354379424
175.430	116.187	9.011	468515072
175.333	119.167	8.988	409516672
176.507	114.648	8.588	371285280
174.921	122.591	9.907	155614704
176.759	118.163	9.192	338592832
174.360	110.177	8.705	435456224
174.969	109.592	9.119	267469664
176.499	111.363	9.027	257551472
179.196	116.960	9.074	113993032
179.100	117.046	9.010	36800500
177.178	113.906	9.339	314825152
176.104	111.446	8.270	371633024
176.796	109.689	7.717	352463392
179.100	113.211	9.735	412007936
177.126	116.141	9.758	133745424
176.362	108.583	7.443	534373376
175.541	120.189	9.318	434374272
175.003	125.045	9.612	470509760
176.557	122.927	7.940	249540736
176.253	127.072	8.960	515125312
175.505	123.351	8.748	666433856
175.479	117.461	7.896	829680960
176.923	130.081	8.874	127432976
176.619	129.955	8.910	313819712
172.559	116.308	7.144	392058176
178.748	116.038	7.006	494366528
172.843	116.717	7.570	741283072
177.452	114.320	7.598	825861632
175.157	119.235	8.089	472991808
175.258	121.013	7.874	558185536
173.678	122.447	10.048	96564648
173.106	123.321	8.144	674477440
174.826	120.541	7.532	160360672
174.698	120.629	7.407	485653184
172.857	122.286	7.807	177208912
174.775	125.568	8.790	463190336
176.108	127.847	9.499	21138942
173.313	126.035	8.991	278282400
173.235	126.107	9.126	109580120
175.063	122.147	9.753	64411896
174.858	120.414	9.000	321125120
175.705	121.138	8.987	436872704
174.624	121.523	9.284	298924384
176.466	120.858	8.760	233920896
175.919	126.517	8.199	63158112
176.021	126.280	8.260	23606692
173.693	126.052	8.594	492120512
176.280	124.298	8.127	122415728
176.254	124.285	8.029	168516288
173.074	119.758	8.045	391210304
175.459	118.309	8.087	227696352
174.857	127.087	7.906	16523935
175.311	128.903	7.858	16575477
173.216	117.681	8.801	248226144
174.954	117.439	8.835	75318672
173.650	128.690	7.816	18945086
174.181	122.141	9.443	228566768
177.029	111.315	8.362	80869344
174.900	128.515	8.110	129595808
174.875	128.437	8.150	284264960
174.200	126.907	8.615	363462368
173.912	125.356	8.043	550538368
174.418	126.853	7.662	2027729408
175.110	125.609	7.768	41538420
174.995	113.372	8.792	477201664
176.442	113.787	8.841	490050944
175.206	128.341	7.922	19960372
176.598	123.377	8.341	110868000
174.004	124.740	8.644	682870208
174.596	125.068	8.663	377781728
175.318	125.122	8.557	679821568
174.199	126.235	8.464	605863168
176.135	125.626	8.406	571591168
176.540	126.585	8.774	410524544
175.570	127.830	8.788	468973952
176.929	127.331	8.791	313956672
174.807	118.670	8.887	58945384
175.656	116.391	7.988	25565076
175.634	125.591	9.057	481148640
176.756	123.836	8.797	545765888
176.905	124.305	8.823	294705600
176.918	124.354	8.875	148299280
174.824	125.933	7.973	44444908
175.123	121.474	9.369	355147072
175.921	121.303	9.360	110789752
173.542	119.172	9.582	372976480
170.968	119.208	9.654	312802880
169.016	121.113	9.119	553706240
172.264	120.670	9.085	481747904
173.108	120.179	8.653	453315392
175.950	119.691	8.297	810646016
175.551	118.683	7.748	613616000
176.297	119.343	7.063	666163072
174.200	122.760	6.589	533518784
175.784	117.002	8.431	625491200
173.932	116.583	8.446	542379072
175.331	128.312	8.981	390468512
175.954	123.716	7.861	15251430
173.729	123.380	7.888	48177952
175.688	125.850	8.117	48823776
174.176	122.610	9.315	379499360
175.540	124.680	8.978	393670560
174.771	123.980	8.429	572634304
173.461	123.315	8.439	603005312
175.343	120.662	8.031	754356032
175.352	120.177	7.953	405325888
171.725	119.647	7.931	513210560
176.722	120.127	7.576	414554688
176.765	120.348	7.646	160431664
177.171	117.434	7.674	737201152
178.858	118.766	7.814	916511872
178.736	112.999	10.109	258432064
178.740	113.121	10.155	93563592
175.591	123.303	9.151	575914624
176.730	123.222	9.140	369750208
176.168	115.569	7.680	347727328
174.212	116.058	7.627	807943744
176.422	119.694	8.176	790435584
175.871	120.453	7.951	1059981440
178.473	127.230	8.116	411893216
175.101	124.395	7.573	637545600
173.185	123.311	8.452	729726592
172.435	123.665	8.515	523866880
178.201	121.874	8.533	379702016
175.367	121.466	8.474	389551552
176.302	122.421	8.213	349502112
172.574	121.891	8.187	558663040
173.644	122.691	8.247	289817216
173.905	122.309	8.203	191718704
175.789	122.335	8.283	366700384
176.754	118.003	7.687	404854848
173.755	128.496	9.110	587118080
173.889	123.007	9.069	540558848
176.972	117.516	8.374	591380864
177.787	117.256	8.452	507311168
176.967	106.814	8.097	510829504
176.281	118.542	7.448	679768704
174.628	119.253	8.533	572402624
176.130	119.799	8.526	317852800
175.702	119.680	8.481	137079312
176.860	118.420	8.383	177190912
174.900	120.467	7.658	400598816
174.884	120.691	7.767	221004448
174.965	120.691	7.794	397764512
177.126	120.821	7.591	410376608
176.042	116.003	7.351	785721664
173.289	116.516	7.343	330114528
172.719	118.466	7.141	434484736
178.372	109.283	6.658	397765952
175.636	116.012	8.103	507368032
172.620	117.056	8.272	492651648
175.722	109.789	9.244	431585120
177.530	122.988	9.595	114426656
177.638	123.269	9.559	261701568
176.524	122.981	9.604	278278592
173.609	121.728	10.048	244999360
174.523	119.633	8.864	261313088
172.143	110.544	8.300	237907008
171.286	126.679	7.281	240619968
175.767	111.956	8.772	329475904
175.676	111.929	8.716	138696544
176.043	111.650	8.796	354379424
176.405	119.995	6.510	276678976
176.470	119.992	6.582	107761920
176.877	117.395	9.590	67619152
176.027	107.416	8.096	215724704
174.085	129.372	7.903	43942136
175.837	115.979	7.948	18546588
176.471	121.033	8.216	32015884
175.989	121.231	8.337	21189966
175.521	127.069	9.708	87113264
