# Supplementary material for: Robust automated backbone triple resonance NMR assignments of proteins using Bayesian-based simulated annealing
Source: Nat Commun. 2023 Mar 21;14:1556. doi: 10.1038/s41467-023-37219-z (PMC10030768; doi:10.1038/s41467-023-37219-z)
Supplement: Supplementary file 3 — Source Data [file 41467_2023_37219_MOESM3_ESM.zip › SourceData/RunFiles/IL1Ra/peakLists/hnca.pklist]

CrossPeakTypes	CA(i-1)_N_H	CA_N_H
PositivePeakTypes	CA_N_H	CA(i-1)_N_H
NegativePeakTypes
0.3	0.4	0.03
62.207	117.701	9.582	26082775040
53.499	119.538	8.860	411553857536
55.314	116.022	7.955	34942296064
51.023	115.593	8.779	30042699776
56.994	115.500	8.771	30168938496
62.207	117.701	9.582	26082775040
56.333	116.960	8.438	1107086147584
62.207	117.701	9.582	26082775040
59.654	111.315	9.023	16638949376
55.715	122.382	8.211	728335646720
63.151	119.482	7.723	43902652416
56.309	116.219	9.008	1319901331456
53.572	116.200	9.008	434133336064
54.709	119.133	8.987	996134813696
56.602	119.118	8.987	555741020160
56.373	114.612	8.591	555637669888
53.118	114.612	8.591	665914900480
53.797	122.629	9.909	330884120576
56.428	122.607	9.909	238703378432
55.091	118.136	9.194	1007137718272
50.537	118.130	9.194	438565666816
54.734	110.161	8.705	916209664000
54.734	110.161	8.705	916209664000
44.925	109.547	9.115	1379235397632
53.776	109.538	9.114	411356037120
46.600	111.325	9.022	671804293120
55.637	111.314	9.022	169800777728
58.283	116.938	9.071	199457832960
59.919	116.931	9.071	55860322304
58.134	116.983	9.008	71922442240
59.662	117.048	9.006	23815247872
60.341	113.872	9.344	653837533184
53.268	113.852	9.344	303105343488
60.290	111.422	8.275	863699337216
62.609	111.408	8.275	637640704000
63.574	109.683	7.724	670302928896
64.464	109.679	7.726	164168073216
45.543	113.169	9.733	2000763486208
48.883	113.157	9.732	419619667968
48.908	113.253	9.671	26305849344
56.752	116.137	9.750	71575044096
54.342	116.128	9.749	34142302208
59.775	108.585	7.443	1956346331136
63.573	108.583	7.443	317142040576
52.956	120.185	9.325	1297046962176
56.663	120.178	9.325	356474650624
62.610	125.031	9.613	875769364480
53.732	125.018	9.613	596966506496
55.835	122.963	7.944	372448264192
54.896	122.943	7.942	182252814336
54.099	127.111	8.958	1471055921152
53.490	127.102	8.958	569280299008
53.122	123.342	8.748	1828877762560
56.115	123.320	8.748	711032242176
53.742	117.459	7.899	3099369406464
63.106	117.451	7.899	548640292864
55.003	130.078	8.875	301256966144
59.478	130.059	8.875	125716348928
55.445	129.948	8.910	834738257920
60.856	129.942	8.910	338420793344
56.995	116.314	7.144	866089828352
45.804	116.302	7.144	444845490176
52.529	116.002	7.007	1376221265920
53.579	115.998	7.007	406318579712
53.890	116.740	7.571	2692219404288
54.710	116.731	7.571	512366444544
53.667	114.326	7.599	2080347521024
64.024	114.315	7.599	664796659712
52.750	119.232	8.086	1162281222144
50.983	119.216	8.086	469374828544
62.543	121.004	7.877	720872013824
55.879	120.987	7.877	526130610176
59.473	122.433	10.059	199723974656
57.058	122.403	10.058	160732741632
53.652	123.312	8.142	1568156811264
54.080	123.304	8.142	1076153090048
55.638	120.515	7.534	209261887488
55.594	120.621	7.408	827832467456
53.298	120.619	7.408	251674984448
51.388	122.256	7.814	544056770560
55.596	122.229	7.814	106691837952
54.650	125.554	8.790	938207084544
47.172	125.547	8.790	879449604096
54.813	127.884	9.506	36982140928
55.266	127.817	9.509	26328920064
53.417	126.049	8.989	669922820096
56.277	126.030	8.989	331284348928
53.309	126.127	9.124	256688816128
56.354	126.111	9.125	134050062336
53.741	122.147	9.746	104600223744
56.322	122.141	9.747	75219714048
58.642	120.393	8.995	794540179456
54.703	120.378	8.994	416228442112
57.343	121.139	8.984	903908556800
55.814	121.120	8.984	576429621248
56.304	121.519	9.290	643386000000
58.448	120.866	8.761	722877022208
53.394	120.852	8.761	339948240896
53.941	126.517	8.198	143066628096
60.941	126.493	8.198	45388488704
54.029	126.288	8.260	83536732160
60.844	126.281	8.259	31121405952
60.564	126.052	8.595	925748297728
53.962	126.042	8.595	452955897856
59.003	124.259	8.126	275891748864
60.296	124.249	8.125	172753223680
59.053	124.585	8.027	665188827136
60.287	124.578	8.027	439246716928
56.524	119.760	8.042	789172453376
44.574	119.751	8.041	252195078144
54.500	118.281	8.086	846234583040
62.769	118.280	8.085	144498868224
54.757	127.098	7.908	69030764544
62.545	127.150	7.907	25658767360
57.028	128.934	7.863	54123847680
62.368	129.013	7.867	30065186816
56.361	117.670	8.799	858497941504
55.416	117.666	8.799	557537558528
47.172	117.417	8.836	270772764672
56.101	128.753	7.818	66213195776
57.378	128.688	7.819	101599281152
53.579	122.165	9.451	466492686336
60.027	122.157	9.452	182537682944
55.620	111.326	8.368	217096585216
66.424	111.323	8.368	91656421376
53.609	128.501	8.105	332221251584
58.413	128.495	8.106	194947350528
53.570	128.422	8.149	602831716352
58.450	128.410	8.149	367281012736
55.835	126.898	8.616	678785056768
58.170	126.890	8.616	703470436352
54.431	125.355	8.040	1460266467328
60.564	125.343	8.040	698398474240
57.807	126.850	7.665	4869210505216
53.986	126.844	7.665	2295733682176
57.894	126.994	7.753	76176613376
54.329	126.982	7.752	48701505536
57.920	125.604	7.771	108461588480
54.437	125.594	7.771	49684250624
58.012	113.363	8.793	1006361444352
52.851	113.349	8.793	405715681280
60.025	113.761	8.843	1127450148864
57.834	113.733	8.843	541600481280
57.442	128.334	7.924	60649455616
56.452	128.338	7.924	22476843008
62.340	123.351	8.347	174958166016
62.768	123.365	8.347	169669197824
54.824	124.767	8.644	1469503111168
53.891	124.754	8.644	1054648696832
54.369	125.068	8.660	1153671102464
55.830	125.028	8.663	472440668160
53.889	125.113	8.559	1447369375744
56.963	125.104	8.559	740769398784
51.503	126.244	8.468	1611582930944
54.703	126.235	8.468	814374584320
53.991	125.617	8.412	1214093197312
58.065	125.607	8.412	709144805376
51.035	126.589	8.774	1192113471488
56.654	126.577	8.774	550180880384
51.813	127.832	8.788	788832911360
55.012	127.702	8.788	757504868352
54.932	127.455	8.787	694886858752
57.465	127.276	8.788	314688667648
44.859	118.608	8.889	225094778880
56.306	118.591	8.890	56169545728
46.140	116.276	7.986	126766972928
56.517	116.273	7.987	31129292800
59.613	125.575	9.053	1260713279488
54.821	125.569	9.053	491554897920
55.305	123.850	8.797	1292818448384
53.726	123.837	8.797	904019509248
56.652	124.306	8.823	791413063680
56.652	124.306	8.823	791413063680
56.628	124.390	8.879	351394562048
56.628	124.390	8.879	351394562048
58.190	125.901	7.974	121247408128
54.900	125.919	7.973	58114297856
58.171	121.465	9.378	798155276288
56.364	121.450	9.377	486234062848
54.434	121.298	9.367	393621209088
51.389	121.288	9.367	195565109248
62.230	119.142	9.584	718363820032
59.769	119.120	9.585	366059061248
56.294	119.193	9.651	640051511296
57.191	119.180	9.651	358842400768
56.962	121.113	9.116	1051762819072
45.542	121.104	9.116	1220841963520
53.728	120.670	9.083	1260519817216
56.305	120.662	9.083	626947063808
57.190	120.175	8.649	1135625371648
62.234	120.163	8.649	346531495936
54.299	119.684	8.303	2572841385984
53.870	119.684	8.303	1125125062656
55.012	118.649	7.754	1589837955072
54.464	118.641	7.753	633748979712
57.474	119.368	7.064	1817529286656
55.012	119.335	7.063	410791542784
55.417	122.743	6.591	1575201406976
60.272	122.738	6.591	232924708864
56.333	116.960	8.438	1107086147584
53.638	116.975	8.438	926609965056
52.007	116.577	8.453	1497632866304
53.489	128.270	8.979	951913283584
57.340	128.266	8.979	534600056832
56.885	123.618	7.868	52816650240
63.212	123.561	7.870	33043800064
59.929	123.389	7.891	133298716672
59.671	125.860	8.116	86379520000
62.323	125.903	8.115	34978295808
50.579	122.644	9.320	1117481336832
57.931	122.627	9.321	326968410112
54.704	124.665	8.982	820164034560
55.304	124.661	8.981	351834308608
54.979	124.019	8.433	2133483585536
59.805	124.007	8.433	632323309568
53.483	123.287	8.445	1371705442304
55.294	120.668	8.029	2245993693184
56.383	120.652	8.029	837709987840
55.326	120.150	7.952	1304597626880
56.375	120.151	7.953	412202500096
51.364	119.626	7.932	1060686725120
60.144	119.615	7.933	601081970688
55.080	120.118	7.576	822335111168
58.274	120.114	7.577	235826642944
55.166	120.364	7.649	369689133056
58.092	120.254	7.645	86024454144
54.451	117.425	7.677	2046569349120
64.987	117.425	7.677	517886345216
56.114	118.751	7.818	3057744871424
57.146	118.739	7.819	561925455872
44.582	112.984	10.110	577308655616
64.116	112.971	10.110	345312591872
44.560	113.109	10.163	212788346880
64.096	113.093	10.164	129322303488
56.615	123.267	9.150	1658029604864
64.031	123.252	9.150	494702755840
55.040	123.185	9.141	1079447781376
53.649	123.179	9.141	439346790400
54.366	115.553	7.683	608804732928
56.975	115.545	7.682	96026935296
63.108	116.017	7.631	1705333358592
45.728	116.012	7.631	1049558188032
56.253	119.676	8.177	1298077450240
54.432	119.671	8.177	892467806208
55.881	120.425	7.952	3727066136576
54.655	120.407	7.952	825496371200
64.035	127.207	8.115	1087735922688
63.066	127.199	8.115	601713475584
60.150	124.410	7.573	1721803735040
51.811	124.400	7.573	645777981440
54.268	123.267	8.455	2111412895744
62.542	123.249	8.459	501423210496
56.670	123.758	8.504	1324709838848
58.635	123.760	8.505	434918555648
64.471	121.828	8.539	636004597760
51.350	121.836	8.539	505473564672
57.116	121.439	8.479	842113613824
55.444	121.421	8.479	403860389888
55.715	122.382	8.211	728335646720
51.204	122.378	8.211	468889174016
50.542	121.888	8.188	1797549850624
55.895	121.941	8.190	327772143616
56.378	122.681	8.253	772662951936
58.301	122.675	8.253	328085078016
56.369	122.249	8.206	498213650432
58.248	122.260	8.206	189489545216
59.808	122.301	8.288	775879983104
62.761	122.287	8.288	633021530112
49.816	118.031	7.695	718349664256
52.528	118.025	7.696	319957532672
58.067	128.495	9.107	1628001140736
54.347	128.491	9.107	831598493696
51.193	123.048	9.066	1594995113984
54.353	123.041	9.066	628504723456
54.767	117.523	8.380	1518081409024
64.474	117.519	8.380	570422132736
57.150	117.223	8.459	1354003775488
50.578	117.221	8.459	1083305820160
45.731	106.789	8.096	2327101046784
56.968	106.779	8.096	518441631744
56.972	118.560	7.448	1961704030208
54.761	118.540	7.449	662183739392
57.855	119.246	8.537	1703863779328
56.425	119.815	8.529	716342362112
55.089	119.803	8.529	393386426368
56.333	119.691	8.489	357825445888
54.403	119.659	8.486	226689794048
55.923	118.533	8.395	572070821888
63.260	118.533	8.396	302832287744
54.504	120.422	7.663	1031998537728
63.554	120.407	7.662	270264123392
51.919	120.633	7.765	596040351744
57.878	120.606	7.765	105979437056
51.954	120.713	7.801	1477995659264
57.998	120.682	7.801	268492980224
58.000	120.759	7.596	867514318848
58.000	120.759	7.596	867514318848
58.934	121.093	7.567	956417835008
55.089	121.085	7.567	353765949440
64.988	115.978	7.352	1999239905280
53.683	115.985	7.353	739593289728
53.975	116.485	7.349	693340995584
55.655	116.476	7.348	405345468416
48.888	118.488	7.141	1319459618816
59.610	118.479	7.141	548354031616
64.297	109.267	6.661	947997573120
52.955	109.265	6.661	705107132416
53.330	116.067	8.100	1181394010112
57.958	116.050	8.100	400740777984
53.272	117.066	8.280	1223612301312
56.600	117.056	8.281	436740489216
57.938	109.752	9.247	957053927424
51.035	109.739	9.247	537549963264
56.625	123.024	9.608	628955283456
51.919	123.012	9.609	143588573184
56.799	123.227	9.564	607925633024
51.950	123.237	9.564	308492075008
57.000	122.939	9.605	270421950464
51.508	123.012	9.609	382901813248
60.860	121.698	10.051	507910717440
56.805	121.679	10.051	379760345088
60.282	119.547	8.860	640882049024
53.499	119.538	8.860	411553857536
60.331	119.893	8.881	301300809728
53.450	119.893	8.881	186011222016
59.804	110.531	8.304	368162734080
44.890	110.522	8.305	242146410496
50.979	126.706	7.279	474025394176
60.335	126.713	7.280	233888301056
45.112	111.658	8.796	1229148127232
55.673	111.894	8.773	1099501600768
45.112	111.658	8.796	1229148127232
55.701	111.863	8.714	478599315456
45.112	111.658	8.796	1229148127232
54.301	111.659	8.796	439312384000
59.723	124.438	7.802	50153414656
62.332	124.496	7.802	20189126656
54.353	119.961	6.511	691051692032
54.353	119.961	6.511	691051692032
54.571	119.961	6.592	216000495616
54.571	119.961	6.592	216000495616
55.626	117.322	9.588	15772893184
59.799	117.391	9.589	28094547968
46.598	107.373	8.091	133340250112
54.272	124.898	8.310	114327994368
54.272	124.898	8.310	114327994368
58.185	129.386	7.904	67933245440
42.101	129.367	7.904	17648994304
46.141	115.941	7.949	137449340928
56.462	115.946	7.947	35409956864
55.062	120.951	8.217	55540289536
55.062	120.951	8.217	55540289536
54.407	121.271	8.341	59326144512
56.448	121.097	8.342	15270694912
57.960	127.076	9.704	28899936256
56.702	127.086	9.699	22917742592
