# Supplementary material for: Robust automated backbone triple resonance NMR assignments of proteins using Bayesian-based simulated annealing
Source: Nat Commun. 2023 Mar 21;14:1556. doi: 10.1038/s41467-023-37219-z (PMC10030768; doi:10.1038/s41467-023-37219-z)
Supplement: Supplementary file 3 — Source Data [file 41467_2023_37219_MOESM3_ESM.zip › SourceData/RunFiles/V5Domain/peakLists/HNCACO.pklist]

CrossPeakTypes	N_CO(i-1)_H	N_CO_H
PositivePeakTypes	N_CO(i-1)_H	N_CO_H
NegativePeakTypes
0.3	0.5	0.02
110.562	174.011	8.536	697463
123.765	174.014	8.167	343705
123.773	177.907	8.166	319166
119.693	177.910	8.502	143498
119.689	176.156	8.501	417587
118.818	176.170	8.268	137059
118.824	174.999	8.271	138411
120.702	175.024	8.128	64553
120.664	175.578	8.129	282232
121.255	175.599	8.265	111963
121.239	176.518	8.264	214512
120.655	176.415	8.001	303677
119.283	176.420	8.084	85051
119.342	175.571	8.084	247803
120.617	175.728	7.995	406492
115.791	175.758	8.048	86334
115.794	174.285	8.048	175751
123.267	174.275	8.251	54051
123.302	176.661	8.252	202669
109.791	176.654	8.384	67574
109.786	173.644	8.381	521191
120.728	173.675	8.119	271308
120.688	173.858	8.119	377179
120.940	176.542	8.228	170857
120.931	175.942	8.227	287203
126.603	175.978	8.308	135406
126.606	176.784	8.305	250950
123.193	176.821	8.307	111862
123.185	173.813	8.306	317610
119.317	176.818	8.317	166593
119.307	176.302	8.316	206390
119.758	176.313	8.190	89778
119.782	175.772	8.190	312175
122.889	175.748	8.189	126136
122.908	177.142	8.192	289244
122.008	177.138	8.062	121743
122.035	176.062	8.064	333821
125.176	176.082	8.171	91062
125.156	175.795	8.170	281786
127.859	175.780	8.299	125111
127.862	177.138	8.298	330397
118.159	177.149	8.337	120532
118.157	175.228	8.334	136362
120.704	175.250	8.039	101523
120.704	175.765	8.040	356176
123.855	175.767	8.411	147506
123.859	176.240	8.410	244359
121.301	176.187	8.295	439672
116.862	176.177	8.393	126269
116.862	174.355	8.392	208916
121.672	174.374	8.256	76422
121.691	175.922	8.253	209824
119.935	175.784	8.024	491211
122.588	175.817	8.296	142041
122.564	176.629	8.296	397085
109.184	176.628	7.928	134267
109.208	174.002	7.929	782189
119.842	174.005	8.013	345122
121.900	175.740	8.419	566341
121.004	175.414	8.051	278008
122.526	175.417	7.810	109495
122.529	174.898	7.807	296844
123.498	174.904	8.338	123754
123.404	173.868	8.335	134447
118.222	177.028	8.259	145160
118.214	175.844	8.257	325684
119.721	175.828	7.939	94289
119.675	175.256	7.941	227167
121.741	175.212	7.791	402344
123.374	175.189	8.357	88312
123.371	172.726	8.353	176374
121.565	176.771	8.386	143178
121.559	176.273	8.386	242872
126.550	176.299	8.336	97896
126.562	177.142	8.337	266387
121.864	177.162	8.412	109956
121.883	175.942	8.413	236655
116.896	175.868	8.291	79168
116.938	174.146	8.289	79350
126.075	174.143	8.338	51576
126.084	177.564	8.339	251220
118.704	177.605	8.057	98503
118.678	176.075	8.056	297021
119.382	176.099	8.583	37884
119.367	180.623	8.580	141700
