# Supplementary material for: Robust automated backbone triple resonance NMR assignments of proteins using Bayesian-based simulated annealing
Source: Nat Commun. 2023 Mar 21;14:1556. doi: 10.1038/s41467-023-37219-z (PMC10030768; doi:10.1038/s41467-023-37219-z)
Supplement: Supplementary file 3 — Source Data [file 41467_2023_37219_MOESM3_ESM.zip › SourceData/RunFiles/V5Domain/peakLists/CBCACONH.pklist]

CrossPeakTypes	N_CA(i-1)_H	N_CB(i-1)_H
PositivePeakTypes	N_CA(i-1)_H	N_CB(i-1)_H
NegativePeakTypes
0.2	0.2	0.01
122.721	53.306	8.574	731175
122.722	38.891	8.574	1292626
122.209	56.163	8.458	917976
122.209	30.900	8.458	742974
122.366	56.584	8.196	816069
125.873	60.956	8.437	678948
125.873	38.707	8.437	348428
120.217	63.026	8.142	653002
120.217	31.924	8.142	493486
125.475	57.592	8.052	608162
125.477	39.698	8.052	703258
122.008	62.870	8.449	652586
122.014	32.273	8.449	484250
121.441	56.448	8.181	689542
121.442	33.062	8.181	606663
119.793	61.981	8.443	645366
119.790	33.067	8.444	334651
111.019	58.320	8.449	585759
111.016	64.126	8.449	625291
121.008	45.302	8.290	1669586
110.566	56.536	8.538	842270
110.563	33.008	8.538	743907
123.768	45.342	8.168	2251379
119.705	52.660	8.503	1174708
119.689	19.318	8.503	1023875
118.828	56.895	8.272	839929
118.829	29.997	8.271	684494
120.669	53.271	8.131	775304
120.671	39.008	8.131	1375535
121.251	58.132	8.266	987891
121.254	39.464	8.266	1133660
120.653	54.686	8.003	631704
120.652	41.163	8.003	1090876
119.319	56.862	8.086	726121
119.317	32.586	8.086	615393
120.619	58.029	7.998	783687
120.618	39.394	7.998	920526
115.786	58.057	8.051	663432
115.783	39.672	8.051	786832
123.290	61.964	8.255	479768
123.282	69.839	8.255	323274
109.799	56.454	8.382	566420
109.798	30.610	8.382	484345
120.697	45.129	8.121	1617435
120.924	63.152	8.228	720367
120.921	32.120	8.228	565157
126.590	62.300	8.307	545426
126.593	32.769	8.307	301446
123.165	54.861	8.307	675545
123.162	42.564	8.307	609621
119.310	63.266	8.318	696740
119.310	32.039	8.318	526043
119.760	54.552	8.191	747507
119.760	41.077	8.191	1211892
122.883	29.549	8.193	697846
122.017	55.523	8.066	787231
122.017	42.317	8.066	683778
125.137	62.546	8.170	607980
125.152	32.703	8.184	204087
127.849	60.990	8.299	744090
127.847	38.533	8.299	415027
118.139	52.500	8.337	920218
118.139	19.502	8.337	771953
120.667	53.268	8.040	777787
120.667	38.896	8.040	1465145
123.857	61.422	8.413	793824
123.858	39.012	8.413	453790
121.294	54.443	8.297	839787
121.295	41.265	8.297	1455400
116.860	56.094	8.395	930831
116.857	29.294	8.395	823548
121.672	59.145	8.257	845659
121.672	63.832	8.257	971523
119.989	54.439	8.029	860108
119.989	40.986	8.029	1561671
122.579	57.827	8.298	977566
122.576	39.563	8.298	1184492
109.211	56.911	7.932	860354
109.209	30.165	7.932	707202
119.846	45.359	8.016	1909077
121.873	58.060	8.425	841229
121.873	39.683	8.425	996657
120.984	56.651	8.053	827514
120.986	30.204	8.053	681686
122.507	58.093	7.810	620818
122.509	38.805	7.810	716494
123.500	33.105	8.342	416090
118.193	63.809	8.260	762286
118.197	32.132	8.260	568158
119.651	56.302	7.943	701517
119.654	29.101	7.943	585898
121.720	39.560	7.793	825106
121.718	57.275	7.793	631341
121.556	63.239	8.390	572151
121.555	32.240	8.390	424919
126.526	61.279	8.336	561334
126.533	38.672	8.336	307174
121.869	54.976	8.413	833834
121.870	42.391	8.413	761748
116.815	55.995	8.283	619337
116.819	29.512	8.284	522336
126.074	58.333	8.341	858438
126.075	63.863	8.341	967825
118.664	52.559	8.058	990931
118.667	19.336	8.058	795138
119.363	62.349	8.595	272447
119.366	32.809	8.595	137311
