# Supplementary material for: Robust automated backbone triple resonance NMR assignments of proteins using Bayesian-based simulated annealing
Source: Nat Commun. 2023 Mar 21;14:1556. doi: 10.1038/s41467-023-37219-z (PMC10030768; doi:10.1038/s41467-023-37219-z)
Supplement: Supplementary file 3 — Source Data [file 41467_2023_37219_MOESM3_ESM.zip › SourceData/RunFiles/V5Domain/peakLists/HSQC.pklist]

CrossPeakTypes	N_H
PositivePeakTypes	N_H
NegativePeakTypes
0.3	0.01
122.745	8.573	326440
122.232	8.455	545076
122.476	8.196	404381
125.914	8.437	444403
120.256	8.143	388483
125.502	8.049	298521
122.059	8.448	412808
121.494	8.180	350633
119.832	8.442	291174
111.040	8.447	221510
121.038	8.287	315202
110.595	8.536	330508
123.790	8.166	453733
119.715	8.500	535517
118.853	8.269	338141
120.701	8.123	746059
121.284	8.261	417463
120.652	7.996	682078
119.334	8.083	379971
120.563	7.991	391450
115.826	8.048	239508
123.311	8.255	232399
109.814	8.380	225672
120.762	8.119	662990
120.960	8.227	398943
126.624	8.306	351190
123.208	8.306	407898
119.342	8.316	444786
119.793	8.190	409132
122.934	8.192	398925
122.056	8.064	412007
125.194	8.171	383887
127.895	8.298	435258
118.173	8.335	364608
120.703	8.038	478989
123.886	8.411	513703
121.326	8.295	447717
116.884	8.393	438566
121.694	8.253	456490
119.973	8.021	619924
122.601	8.296	454718
109.233	7.929	384064
119.913	8.015	629975
121.907	8.418	657025
121.026	8.051	404445
122.565	7.808	338013
123.465	8.341	529573
118.216	8.257	414011
119.703	7.938	360862
121.785	7.790	373694
123.380	8.354	244647
121.566	8.392	411937
126.531	8.332	311833
121.820	8.412	431349
116.830	8.281	207069
126.088	8.339	303074
118.708	8.058	352631
119.380	8.580	179698
