# Supplementary material for: Robust automated backbone triple resonance NMR assignments of proteins using Bayesian-based simulated annealing
Source: Nat Commun. 2023 Mar 21;14:1556. doi: 10.1038/s41467-023-37219-z (PMC10030768; doi:10.1038/s41467-023-37219-z)
Supplement: Supplementary file 3 — Source Data [file 41467_2023_37219_MOESM3_ESM.zip › SourceData/RunFiles/V5Domain/peakLists/HNCACB.pklist]

CrossPeakTypes	N_CA(i-1)_H	N_CB(i-1)_H	N_CA_H	N_CB_H
PositivePeakTypes	N_CB_H	N_CB(i-1)_H
NegativePeakTypes	N_CA(i-1)_H	N_CA_H
0.2	0.2	0.01
122.726	53.283	8.574	-363553
122.733	38.906	8.574	391050
122.729	56.122	8.574	-742602
122.736	30.965	8.574	539169
122.237	30.360	8.458	952224
122.432	56.557	8.198	-451150
122.447	30.297	8.196	376867
122.451	60.899	8.196	-917464
122.456	38.740	8.196	656025
125.889	60.897	8.438	-342529
125.887	38.745	8.438	250774
125.893	53.367	8.438	-1168025
125.895	29.046	8.438	931113
120.230	62.954	8.142	-432189
120.237	31.968	8.142	252822
120.237	57.509	8.142	-993205
120.226	39.716	8.142	693195
125.489	57.529	8.051	-359770
125.482	39.723	8.050	241738
125.494	53.530	8.051	-881322
125.496	33.162	8.051	689600
122.017	62.816	8.449	-435749
122.028	32.233	8.448	249437
122.020	33.055	8.449	606046
121.495	56.378	8.184	-391236
121.468	33.113	8.181	920315
121.466	61.929	8.180	-885116
121.468	33.113	8.181	920315
119.803	61.912	8.444	-228940
119.798	33.097	8.444	175241
119.813	58.243	8.443	-724095
119.807	64.054	8.443	641902
111.031	58.265	8.448	-175270
111.032	64.079	8.448	159785
111.032	45.309	8.448	-1278024
121.029	45.299	8.290	-672553
121.000	56.470	8.290	-600312
121.026	33.062	8.289	537616
110.574	56.498	8.550	-95486
110.586	33.054	8.551	64333
110.580	45.346	8.538	-1902862
123.779	45.343	8.168	-1010099
123.790	52.620	8.168	-1234777
123.790	19.424	8.168	988962
119.696	52.624	8.503	-539318
119.717	19.419	8.504	412836
119.711	56.868	8.503	-1292276
119.707	30.044	8.503	935763
118.859	56.898	8.270	-343062
118.847	30.050	8.270	251653
118.841	53.254	8.271	-825048
118.836	39.044	8.271	862584
120.700	53.284	8.131	-1026131
120.685	39.025	8.131	872861
120.677	58.082	8.130	-1022101
120.679	39.439	8.130	1022452
121.265	58.039	8.265	-402639
121.258	39.508	8.265	304473
121.280	54.667	8.265	-1033451
121.278	41.183	8.265	949458
120.646	54.656	8.000	-325926
120.651	41.179	8.002	377627
120.659	56.824	8.001	-831847
120.652	32.630	8.001	647004
119.303	56.816	8.085	-286219
119.369	32.696	8.087	360082
119.320	57.974	8.085	-1049392
119.323	39.400	8.085	743501
120.600	39.417	7.997	734898
120.600	39.693	7.996	934270
115.820	58.008	8.050	-245935
115.826	39.680	8.050	176598
115.805	61.876	8.051	-640776
115.804	69.757	8.051	558517
123.293	61.879	8.255	-183680
123.298	69.713	8.255	161399
123.288	56.403	8.256	-594686
123.298	30.665	8.255	454273
109.800	56.399	8.381	-198964
109.779	30.647	8.382	155957
109.808	45.129	8.382	-1248909
120.712	45.127	8.120	-790881
120.697	45.129	8.121	-790881
120.704	53.518	8.122	-1417240
120.704	29.135	8.120	901056
120.900	63.120	8.227	-550472
120.900	32.137	8.226	456189
126.595	62.256	8.307	-345349
126.595	32.829	8.307	274259
126.604	54.839	8.309	-910212
126.605	42.577	8.308	649376
123.200	54.868	8.307	-528349
123.191	42.596	8.307	268128
123.191	54.214	8.306	-1201623
123.212	29.797	8.306	792069
119.310	63.183	8.318	-462192
119.329	32.090	8.317	309419
119.317	54.533	8.318	-1052133
119.321	41.097	8.318	954179
119.778	54.526	8.191	-414326
119.779	41.111	8.190	369714
119.786	55.939	8.192	-1042516
119.780	29.581	8.191	846016
122.919	29.548	8.192	330242
122.913	42.349	8.192	688242
122.045	55.460	8.065	-449593
122.042	42.359	8.066	357569
122.031	62.497	8.065	-950443
122.035	32.731	8.065	670974
125.153	62.473	8.170	-401668
125.163	32.712	8.170	290472
125.150	60.948	8.169	-845996
125.151	38.552	8.170	621884
127.845	60.942	8.298	-384380
127.850	38.553	8.297	265333
127.868	52.466	8.299	-1286070
127.867	19.591	8.298	928421
118.155	19.581	8.336	337118
118.163	38.922	8.336	868555
120.695	53.241	8.040	-520544
120.681	61.367	8.039	-1025953
123.875	61.345	8.413	-427997
123.865	39.041	8.412	328192
123.872	54.410	8.413	-1302656
123.874	41.294	8.413	1227635
121.311	54.406	8.297	-450726
121.316	41.307	8.297	447951
121.263	56.090	8.296	-1200275
121.315	29.333	8.297	904274
116.870	56.046	8.395	-404253
116.874	29.343	8.395	334154
116.875	59.067	8.395	-1131056
116.876	63.747	8.395	1014936
121.682	59.061	8.256	-361976
121.679	63.759	8.256	325816
121.681	54.416	8.256	-1068110
121.681	40.999	8.256	1026598
120.026	54.421	8.030	-449343
120.006	41.006	8.028	446523
120.000	57.835	8.030	-1399262
120.000	39.575	8.027	1283076
122.600	57.854	8.298	-477234
122.586	39.598	8.298	396071
122.592	56.909	8.298	-1341164
122.582	30.248	8.298	977030
109.227	56.870	7.932	-410406
109.223	30.223	7.932	279704
109.224	45.363	7.932	-2203787
119.861	45.353	8.015	-955370
119.875	58.036	8.015	-1706973
119.875	39.717	8.017	1188184
121.901	58.000	8.425	-477654
121.901	39.712	8.425	306592
121.899	56.570	8.425	-1207130
121.900	30.278	8.425	873764
121.005	56.612	8.052	-453254
121.010	30.245	8.052	337861
120.991	58.030	8.052	-1069286
121.005	38.859	8.053	821220
122.531	58.016	7.811	-346965
122.515	38.868	7.810	235697
122.531	61.827	7.810	-854055
122.510	33.119	7.810	605925
123.468	51.182	8.338	-908005
123.471	39.015	8.338	959022
118.202	63.757	8.260	-425220
118.209	32.175	8.260	300484
118.197	56.264	8.260	-1033089
118.206	29.157	8.260	775970
119.686	29.173	7.942	224752
119.678	57.234	7.942	-875804
119.670	39.578	7.941	681331
121.732	57.242	7.793	-355072
121.740	39.600	7.793	271398
121.766	62.127	7.792	-856790
121.748	32.866	7.793	613429
123.411	53.646	8.352	-701956
123.409	29.371	8.351	573398
121.558	63.168	8.393	-432600
121.563	32.289	8.392	271911
121.550	61.231	8.392	-696879
121.544	38.675	8.392	500943
126.520	61.218	8.335	-320168
126.525	38.676	8.334	235534
126.524	54.972	8.333	-875822
126.523	42.400	8.332	678824
121.893	54.981	8.413	-329972
121.879	42.427	8.413	267187
121.893	29.460	8.414	758341
116.829	55.936	8.283	-252066
116.807	29.567	8.283	171562
116.828	58.272	8.283	-624067
116.830	63.799	8.282	592843
126.085	58.266	8.340	-275076
126.069	63.778	8.339	285911
126.080	52.513	8.341	-949789
126.075	19.455	8.341	710560
118.689	52.527	8.058	-472359
118.680	19.430	8.060	350829
118.689	62.288	8.058	-1001984
118.684	32.838	8.058	679290
119.389	62.298	8.581	-146972
119.372	32.828	8.581	101962
119.360	51.902	8.581	-648750
119.365	30.381	8.581	556344
