# Supplementary material for: Robust automated backbone triple resonance NMR assignments of proteins using Bayesian-based simulated annealing
Source: Nat Commun. 2023 Mar 21;14:1556. doi: 10.1038/s41467-023-37219-z (PMC10030768; doi:10.1038/s41467-023-37219-z)
Supplement: Supplementary file 3 — Source Data [file 41467_2023_37219_MOESM3_ESM.zip › SourceData/RunFiles/V5Domain/peakLists/HNCO.pklist]

CrossPeakTypes	N_CO(i-1)_H
PositivePeakTypes	N_CO(i-1)_H
NegativePeakTypes
0.2	0.2	0.01
122.735	174.867	8.573	3347507
122.227	176.019	8.457	3603256
122.461	176.302	8.196	3820027
125.888	176.055	8.438	3445245
120.237	176.449	8.141	3528512
125.488	175.075	8.051	2966196
122.020	176.659	8.448	3211258
121.465	176.701	8.180	3323480
119.821	176.006	8.442	2716182
111.048	174.887	8.448	2302097
121.030	174.125	8.288	3183425
110.590	177.270	8.538	3163632
123.784	174.034	8.167	4808667
119.717	177.927	8.502	5029732
118.847	176.176	8.271	3386348
120.688	175.017	8.130	4382394
121.261	175.608	8.265	4681454
120.673	176.541	8.002	3726945
119.339	176.421	8.085	3331874
120.644	175.658	7.998	3543302
115.816	175.775	8.050	3142515
123.304	174.308	8.255	2705043
109.810	176.680	8.382	2251627
120.713	173.664	8.120	4258379
120.951	176.568	8.227	3400420
126.605	175.975	8.307	3264752
123.188	176.804	8.307	3366904
119.330	176.819	8.318	3647432
119.783	176.336	8.191	4074780
122.923	175.787	8.192	3881618
122.036	177.159	8.064	3363114
125.163	176.075	8.170	3343155
127.866	175.794	8.298	3550792
118.168	177.167	8.337	3609809
120.692	175.244	8.039	4540806
123.869	175.797	8.412	4380952
121.318	176.247	8.296	4793220
116.879	176.197	8.395	4345899
121.691	174.380	8.255	4510924
120.023	175.938	8.028	4864060
122.590	175.845	8.297	4659876
109.238	176.649	7.931	4033205
119.865	174.024	8.014	4733732
121.907	175.697	8.423	4334641
121.011	175.712	8.052	3801345
122.549	175.430	7.809	3032296
123.483	174.925	8.338	3286738
118.219	177.058	8.259	3551583
119.695	175.870	7.942	3267934
121.751	175.279	7.793	3200577
123.396	175.211	8.352	2619039
121.590	176.764	8.387	2616048
126.567	176.310	8.337	2590961
121.901	177.170	8.413	3207942
116.839	175.931	8.282	1957850
126.084	174.165	8.341	3128771
118.694	177.634	8.058	3207418
119.375	176.091	8.580	1565980
